# Supplementary material for: A role for the S4-domain containing protein YlmH in ribosome-associated quality control in Bacillus subtilis
Source: Nucleic Acids Res. 2024 May 30;52(14):8483–99. doi: 10.1093/nar/gkae399 (PMC11317155; doi:10.1093/nar/gkae399)
Supplement: gkae399_Supplemental_Files [file gkae399_supplemental_files.zip]

Archive with 6 entries (6 files):
- SupplementaryCode.zip
- Supplementary_Table_1.xlsx
- Supplementary_Table_2.xlsx
- Supplementary_Table_3.xlsx
- Supplementary_Table_4.xlsx
- Takada_SI_HP2.pdf
