# Supplementary material for: A role for the S4-domain containing protein YlmH in ribosome-associated quality control in Bacillus subtilis
Source: Nucleic Acids Res. 2024 May 30;52(14):8483–99. doi: 10.1093/nar/gkae399 (PMC11317155; doi:10.1093/nar/gkae399)
Supplement: gkae399_Supplemental_Files [file gkae399_supplemental_files.zip › Supplementary_Table_1.xlsx]

## Sheet: incidences summary
#	phylum	total_genomes	%RqcH_RqcP_YlmH	%RqcH_RqcP	%RqcH_YlmH	%RqcH_Hsp15	%onlyRqcH	%onlyRqcP	%onlyYlmH	%onlyHsp15	%onlySmpB	%NotDetected
1	p__Fusobacteriota	86	0.848837	0.0813953	0.0465116	0	0	0	0	0	0	0
2	p__Deinococcota	133	0	0	0.954887	0	0.0300752	0	0.0075188	0	0.0075188	0
3	p__Patescibacteria	2245	0	0	0	0	0.000445434	0	0	0.0013363	0.894878	0.103341
4	p__Thermotogota	75	0	0.786667	0	0	0.16	0.04	0	0	0.0133333	0
5	p__Synergistota	98	0	0.836735	0	0	0.0306122	0.0918367	0	0	0.0204082	0.0204082
6	p__Cyanobacteriota	944	0	0.00741525	0.505297	0	0.0211864	0.120763	0.283898	0	0.0508475	0.0095339
7	p__Actinomycetota	6679	0	0	0	0	0	0	0	0.564156	0.404851	0.0309927
8	p__Armatimonadota	131	0	0.175573	0	0	0.687023	0	0	0.0305344	0.0839695	0.0229008
9	p__Dormibacterota	62	0	0	0	0	0	0	0	0.016129	0.887097	0.0967742
10	p__Chloroflexota	1306	0	0	0.000765697	0	0.257274	0.000765697	0	0.0168453	0.598009	0.12634
11	p__Bacillota	10426	0.643775	0.157203	0.0712641	0	0.0199501	0.0149626	0.0139075	0	0.0481489	0.00441205
12	p__Elusimicrobiota	148	0	0	0	0	0	0	0	0	0.885135	0.114865
13	p__Omnitrophota	294	0	0	0	0	0	0	0	0.0442177	0.758503	0.197279
14	p__Dependentiae	56	0	0	0	0	0	0	0	0	1	0
15	p__Spirochaetota	606	0	0.00330033	0	0	0.643564	0.0132013	0	0.0049505	0.318482	0.0165017
16	p__Chlamydiota	152	0	0	0	0	0.157895	0	0	0	0.782895	0.0592105
17	p__Verrucomicrobiota	865	0	0	0	0	0	0	0.00115607	0.287861	0.639306	0.0716763
18	p__Planctomycetota	1137	0	0	0	0	0.114336	0	0	0.00263852	0.804749	0.0782762
19	p__Zixibacteria	72	0	0.666667	0	0	0.0833333	0.180556	0	0	0.0694444	0
20	p__Gemmatimonadota	221	0	0.0316742	0	0	0.19457	0.00452489	0	0.561086	0.18552	0.0226244
21	p__WOR-3	63	0	0.190476	0	0	0.0952381	0.238095	0	0	0.412698	0.0634921
22	p__Cloacimonadota	73	0	0.767123	0	0	0.0684932	0.109589	0	0	0.0410959	0.0136986
23	p__Fibrobacterota	92	0	0	0	0	0	0	0	0	0.934783	0.0652174
24	p__Marinisomatota	153	0	0	0	0	0.24183	0	0	0.124183	0.496732	0.137255
25	p__Bacteroidota	6917	0	0	0	0.00159028	0.151366	0.000144571	0	0.738326	0.0919474	0.0164811
26	p__Acidobacteriota	758	0	0.127968	0	0	0.100264	0.0197889	0	0.386544	0.325858	0.0395778
27	p__Bdellovibrionota	242	0	0	0	0	0	0	0	0	0.938017	0.0619835
28	p__Desulfobacterota	1211	0	0	0	0	0.0916598	0.00165153	0	0.122213	0.702725	0.0817506
29	p__Myxococcota	425	0	0	0	0.00235294	0.331765	0.00235294	0	0.152941	0.48	0.0305882
30	p__Nitrospinota	56	0	0	0	0	0.196429	0	0	0	0.696429	0.107143
31	p__Methylomirabilota	72	0	0	0	0	0.152778	0.0277778	0	0.541667	0.125	0.152778
32	p__Nitrospirota	300	0	0.0133333	0	0	0.426667	0.00666667	0	0	0.463333	0.09
33	p__Aquificota	63	0	0.15873	0	0	0.015873	0	0	0	0.666667	0.15873
34	p__Campylobacterota	501	0	0.918164	0	0	0.0399202	0.0319361	0	0	0.00598802	0.00399202
35	p__Pseudomonadota	15204	0	0.00138122	0	6.57722e-05	0	6.57722e-05	0	0.818929	0.162194	0.0172981

## Sheet: protein_list
genome_id	gtdb_taxonomy	SmpB	YlmH	RqcH	Hsp15/RqcP	RqcP
GCA_002050035.1	d__Bacteria;p__4484-113;c__4484-113;o__4484-113;f__4484-113;g__4484-113;s__4484-113 sp002050035	NA	NA	NA	NA	NA
GCA_021163765.1	d__Bacteria;p__4484-113;c__4484-113;o__4484-113;f__4484-113;g__JAGGTK01;s__JAGGTK01 sp021163765	MCD6282788.1	NA	NA	NA	NA
GCA_020849855.1	d__Bacteria;p__4484-113;c__4484-113;o__4484-113;f__JAFGCY01;g__JADZFO01;s__JADZFO01 sp020849855	MCC7478227.1	NA	MCC7477602.1	NA	NA
GCA_016932385.1	d__Bacteria;p__4484-113;c__4484-113;o__4484-113;f__JAFGCY01;g__JAFGCY01;s__JAFGCY01 sp016932385	MBN2082022.1	NA	MBN2082542.1	NA	NA
GCA_020440605.1	d__Bacteria;p__4484-113;c__4484-113;o__4484-113;f__JAFGCY01;g__JAHEFU01;s__JAHEFU01 sp020440605	MCB1218142.1	NA	MCB1216085.1	NA	NA
GCA_022646745.1	d__Bacteria;p__4484-113;c__4484-113;o__4484-113;f__JAFGCY01;g__JAHEFU01;s__JAHEFU01 sp022646745	UNM07871.1	NA	UNM07359.1	NA	NA
GCA_021158185.1	d__Bacteria;p__4484-113;c__4484-113;o__JAGGVC01;f__JAGGVC01;g__JAGGVC01;s__JAGGVC01 sp021158185	MCD6120015.1	MCD6118361.1	MCD6119249.1	NA	NA
GCA_021157815.1	d__Bacteria;p__4484-113;c__JAJVIF01;o__JAGGVT01;f__JAGGVT01;g__JAGGVT01;s__JAGGVT01 sp021157815	NA	MCD6218061.1	MCD6218054.1	NA	NA
GCA_022072165.1	d__Bacteria;p__4484-113;c__JAJVIF01;o__JAJVIF01;f__JAJVIF01;g__JAJVIF01;s__JAJVIF01 sp022072165	MCG3152011.1	NA	MCG3151672.1	NA	NA
GCA_002084765.1	d__Bacteria;p__4572-55;c__4572-55;o__4572-55;f__4572-55;g__4572-55;s__4572-55 sp002084765	OQY30079.1	NA	OQY27703.1	OQY26342.1	OQY26342.1
GCA_003697105.1	d__Bacteria;p__4572-55;c__4572-55;o__J002;f__J002;g__J002;s__J002 sp003697105	RMH71186.1	NA	RMH70796.1	RMH69559.1	RMH69559.1
GCA_018644935.1	d__Bacteria;p__AABM5-125-24;c__AABM5-125-24;o__AABM5-125-24;f__AABM5-125-24;g__JABGPL01;s__JABGPL01 sp018644935	MBT3232933.1	NA	NA	NA	NA
GCA_013202285.1	d__Bacteria;p__AABM5-125-24;c__AABM5-125-24;o__AABM5-125-24;f__AABM5-125-24;g__JABMRV01;s__JABMRV01 sp013202285	NQT35477.1	NA	NA	NA	NA
GCA_021734165.1	d__Bacteria;p__AABM5-125-24;c__AABM5-125-24;o__AABM5-125-24;f__AABM5-125-24;g__JAIPJL01;s__JAIPJL01 sp021734165	MCF7809637.1	NA	NA	NA	NA
GCA_016867855.1	d__Bacteria;p__AABM5-125-24;c__AABM5-125-24;o__AABM5-125-24;f__AABM5-125-24;g__VGIO01;s__VGIO01 sp016867855	MBM3327695.1	NA	NA	NA	NA
GCA_016867835.1	d__Bacteria;p__AABM5-125-24;c__AABM5-125-24;o__AABM5-125-24;f__AABM5-125-24;g__VGIQ01;s__VGIQ01 sp016867835	MBM3329881.1	NA	NA	NA	NA
GCA_005223185.1	d__Bacteria;p__AABM5-125-24;c__B3-LCP;o__B3-LCP;f__B3-LCP;g__B3-LCP;s__B3-LCP sp005223185	TKJ40230.1	NA	NA	NA	NA
GCA_018812585.1	d__Bacteria;p__AABM5-125-24;c__B3-LCP;o__B3-LCP;f__B3-LCP;g__JAHJDJ01;s__JAHJDJ01 sp018812585	MBU0517515.1	NA	NA	NA	NA
GCA_003599535.1	d__Bacteria;p__AABM5-125-24;c__B3-LCP;o__B3-LCP;f__B3-LCP;g__SURF-9;s__SURF-9 sp003599535	RJP78053.1	NA	NA	NA	NA
GCA_020444425.1	d__Bacteria;p__AABM5-125-24;c__BMS3BBIN04;o__BMS3BBIN04;f__BMS3BBIN04;g__BMS3BBIN04;s__BMS3BBIN04 sp020444425	MCB2211313.1	NA	NA	MCB2213663.1	NA
GCA_018263585.1	d__Bacteria;p__AABM5-125-24;c__BMS3BBIN04;o__BMS3BBIN04;f__BMS3BBIN04;g__JAANWZ01;s__JAANWZ01 sp018263585	MBS1262176.1	NA	NA	MBS1261551.1	NA
GCA_020444265.1	d__Bacteria;p__AABM5-125-24;c__BMS3BBIN04;o__BMS3BBIN04;f__BMS3BBIN04;g__JAHLLH01;s__JAHLLH01 sp020444265	MCB2199961.1	NA	NA	MCB2200480.1	NA
GCA_019912845.1	d__Bacteria;p__AABM5-125-24;c__BMS3BBIN04;o__BMS3BBIN04;f__BMS3BBIN04;g__JAIOHU01;s__JAIOHU01 sp019912845	MBZ0263374.1	NA	NA	MBZ0265607.1	NA
GCA_014729955.1	d__Bacteria;p__AABM5-125-24;c__BMS3BBIN04;o__BMS3BBIN04;f__BMS3BBIN04;g__WJJA01;s__WJJA01 sp014729955	MBD3167670.1	NA	NA	NA	NA
GCA_013202315.1	d__Bacteria;p__AABM5-125-24;c__JABMRZ01;o__JABMRZ01;f__JABMRZ01;g__JABMRZ01;s__JABMRZ01 sp013202315	NQS97780.1	NA	NA	NA	NA
GCA_016783645.1	d__Bacteria;p__AABM5-125-24;c__JABMRZ01;o__JABMRZ01;f__JADHWD01;g__JADHWD01;s__JADHWD01 sp016783645	NA	NA	NA	NA	NA
GCA_013360195.1	d__Bacteria;p__AABM5-125-24;c__RPQS01;o__RPQS01;f__RPQS01;g__JABWCQ01;s__JABWCQ01 sp013360195	NUO19132.1	NA	NA	NUO20094.1	NA
GCA_016702305.1	d__Bacteria;p__AABM5-125-24;c__RPQS01;o__RPQS01;f__RPQS01;g__JABWCQ01;s__JABWCQ01 sp016702305	MBK6910842.1	NA	NA	MBK6910905.1	NA
GCA_016703065.1	d__Bacteria;p__AABM5-125-24;c__RPQS01;o__RPQS01;f__RPQS01;g__JABWCQ01;s__JABWCQ01 sp016703065	MBK6766079.1	NA	NA	MBK6765442.1	NA
GCA_016721565.1	d__Bacteria;p__AABM5-125-24;c__RPQS01;o__RPQS01;f__RPQS01;g__JABWCQ01;s__JABWCQ01 sp016721565	MBL0060177.1	NA	NA	MBL0062125.1;MBL0062490.1	NA
GCA_020637395.1	d__Bacteria;p__AABM5-125-24;c__RPQS01;o__RPQS01;f__RPQS01;g__JABWCQ01;s__JABWCQ01 sp020637395	MCB9366293.1	NA	NA	NA	NA
GCA_020637445.1	d__Bacteria;p__AABM5-125-24;c__RPQS01;o__RPQS01;f__RPQS01;g__JABWCQ01;s__JABWCQ01 sp020637445	MCB9368110.1	NA	NA	MCB9369417.1	NA
GCA_023382385.1	d__Bacteria;p__AABM5-125-24;c__RPQS01;o__RPQS01;f__RPQS01;g__JABWCQ01;s__JABWCQ01 sp023382385	MCL4304697.1	NA	NA	MCL4305466.1	NA
GCA_016214895.1	d__Bacteria;p__AABM5-125-24;c__RPQS01;o__RPQS01;f__RPQS01;g__JACRMR01;s__JACRMR01 sp016214895	MBI5060514.1	NA	NA	MBI5060299.1	NA
GCA_020846695.1	d__Bacteria;p__AABM5-125-24;c__RPQS01;o__RPQS01;f__RPQS01;g__JADLDM01;s__JADLDM01 sp020846695	MCC6477100.1	NA	NA	MCC6475779.1	NA
GCA_018814465.1	d__Bacteria;p__AABM5-125-24;c__RPQS01;o__RPQS01;f__RPQS01;g__JAHIZR01;s__JAHIZR01 sp018814465	MBU0690927.1	NA	NA	NA	NA
GCA_018812265.1	d__Bacteria;p__AABM5-125-24;c__RPQS01;o__RPQS01;f__RPQS01;g__JAHJDG01;s__JAHJDG01 sp018812265	MBU0508802.1	NA	NA	MBU0509251.1	NA
GCA_003818605.1	d__Bacteria;p__AABM5-125-24;c__RPQS01;o__RPQS01;f__RPQS01;g__RPQS01;s__RPQS01 sp003818605	RPH94106.1	NA	NA	RPH95007.1	NA
GCA_002686915.1	d__Bacteria;p__ARS69;c__ARS69;o__ARS69;f__ARS69;g__ARS69;s__ARS69 sp002686915	NA	NA	NA	NA	NA
GCA_021604925.1	d__Bacteria;p__ARS69;c__ARS69;o__ARS69;f__ARS69;g__BQJX01;s__BQJX01 sp021604925	NA	NA	NA	NA	NA
GCA_020431545.1	d__Bacteria;p__ARS69;c__ARS69;o__ARS69;f__ARS69;g__JAGQIB01;s__JAGQIB01 sp020431545	NA	NA	MCA9750989.1	NA	NA
GCA_021162505.1	d__Bacteria;p__AUK180;c__AUK180;o__AUK180;f__AUK180;g__AUK180;s__AUK180 sp021162505	MCD6578731.1	NA	NA	NA	NA
GCA_023133295.1	d__Bacteria;p__AUK180;c__AUK180;o__AUK180;f__AUK180;g__JAGLWT01;s__JAGLWT01 sp023133295	MCK4643002.1	NA	NA	NA	NA
GCA_023144005.1	d__Bacteria;p__AUK180;c__AUK180;o__AUK180;f__AUK180;g__JAGLWT01;s__JAGLWT01 sp023144005	MCK5598724.1	NA	NA	NA	NA
GCA_016215705.1	d__Bacteria;p__Abyssobacteria;c__SURF-5;o__SURF-5;f__SURF-5;g__JACRIR01;s__JACRIR01 sp016215705	MBI5117723.1	NA	NA	NA	NA
GCA_003598055.1	d__Bacteria;p__Abyssobacteria;c__SURF-5;o__SURF-5;f__SURF-5;g__SURF-17;s__SURF-17 sp003598055	RJP74428.1	NA	NA	NA	NA
GCA_003598085.1	d__Bacteria;p__Abyssobacteria;c__SURF-5;o__SURF-5;f__SURF-5;g__SURF-5;s__SURF-5 sp003598085	RJP18156.1	NA	NA	NA	NA
GCA_020344415.1	d__Bacteria;p__Acidobacteriota;c__Aminicenantia;o__Aminicenantales;f__Aminicenantaceae;g__G020344415;s__G020344415 sp020344415	UCC41463.1	NA	NA	NA	NA
GCA_020348385.1	d__Bacteria;p__Acidobacteriota;c__Aminicenantia;o__Aminicenantales;f__Aminicenantaceae;g__G020348385;s__G020348385 sp020348385	UCE42485.1	NA	NA	NA	NA
GCA_016783445.1	d__Bacteria;p__Acidobacteriota;c__Aminicenantia;o__Aminicenantales;f__Aminicenantaceae;g__JADHWO01;s__JADHWO01 sp016783445	MBL7082265.1	NA	NA	NA	NA
GCA_016927475.1	d__Bacteria;p__Acidobacteriota;c__Aminicenantia;o__Aminicenantales;f__Aminicenantaceae;g__JAFGMO01;s__JAFGMO01 sp016927475	MBN1273761.1	NA	NA	NA	NA
GCA_023133225.1	d__Bacteria;p__Acidobacteriota;c__Aminicenantia;o__Aminicenantales;f__Aminicenantaceae;g__JAGLWV01;s__JAGLWV01 sp023133225	NA	NA	NA	NA	NA
GCA_018335295.1	d__Bacteria;p__Acidobacteriota;c__Aminicenantia;o__Aminicenantales;f__Aminicenantaceae;g__JAGXKI01;s__JAGXKI01 sp018335295	MBS3818248.1	NA	NA	NA	NA
GCA_018894615.1	d__Bacteria;p__Acidobacteriota;c__Aminicenantia;o__Aminicenantales;f__Aminicenantaceae;g__JAHIPL01;s__JAHIPL01 sp018894615	MBU4494113.1	NA	NA	NA	NA
GCA_014859315.1	d__Bacteria;p__Acidobacteriota;c__Aminicenantia;o__Aminicenantales;f__Aminicenantaceae;g__Kmv29;s__Kmv29 sp014859315	MBE0460135.1	NA	NA	NA	NA
GCA_004378665.1	d__Bacteria;p__Acidobacteriota;c__Aminicenantia;o__Aminicenantales;f__Aminicenantaceae;g__SOIA01;s__SOIA01 sp004378665	TEU07344.1	NA	NA	NA	NA
GCA_004377005.1	d__Bacteria;p__Acidobacteriota;c__Aminicenantia;o__Aminicenantales;f__Aminicenantaceae;g__SOIV01;s__SOIV01 sp004377005	TET72821.1	NA	NA	NA	NA
GCA_011049545.1	d__Bacteria;p__Acidobacteriota;c__Aminicenantia;o__Aminicenantales;f__Aminicenantaceae;g__SOIV01;s__SOIV01 sp011049545	HEB34552.1	NA	NA	NA	NA
GCA_011772475.1	d__Bacteria;p__Acidobacteriota;c__Aminicenantia;o__Aminicenantales;f__Aminicenantaceae;g__SOIV01;s__SOIV01 sp011772475	NIM58218.1	NA	NA	NA	NA
GCA_011773465.1	d__Bacteria;p__Acidobacteriota;c__Aminicenantia;o__Aminicenantales;f__Aminicenantaceae;g__SOIV01;s__SOIV01 sp011773465	NIO48767.1	NA	NA	NA	NA
GCA_014727835.1	d__Bacteria;p__Acidobacteriota;c__Aminicenantia;o__Aminicenantales;f__Aminicenantaceae;g__WJMT01;s__WJMT01 sp014727835	MBD3414877.1	NA	NA	NA	NA
GCA_021162615.1	d__Bacteria;p__Acidobacteriota;c__Aminicenantia;o__Aminicenantales;f__Aminicenantaceae;g__WJMT01;s__WJMT01 sp021162615	MCD6516608.1	NA	NA	NA	NA
GCA_013139435.1	d__Bacteria;p__Acidobacteriota;c__Aminicenantia;o__Aminicenantales;f__Aminicenantaceae;g__WTAW01;s__WTAW01 sp013139435	NOR12254.1	NA	NA	NA	NA
GCA_016926925.1	d__Bacteria;p__Acidobacteriota;c__Aminicenantia;o__Aminicenantales;f__Aminicenantaceae;g__WTAW01;s__WTAW01 sp016926925	MBN1221979.1	NA	NA	NA	NA
GCA_023135995.1	d__Bacteria;p__Acidobacteriota;c__Aminicenantia;o__Aminicenantales;f__Aminicenantaceae;g__WTAW01;s__WTAW01 sp023135995	MCK4930843.1	NA	NA	NA	NA
GCA_011772495.1	d__Bacteria;p__Acidobacteriota;c__Aminicenantia;o__Aminicenantales;f__Aminicenantaceae;g__WVZL01;s__WVZL01 sp011772495	NIM90513.1	NA	NA	NA	NA
GCA_016867615.1	d__Bacteria;p__Acidobacteriota;c__Aminicenantia;o__Aminicenantales;f__JAFGAV01;g__JAFGAV01;s__JAFGAV01 sp016867615	MBM3297974.1	NA	NA	NA	NA
GCA_016933515.1	d__Bacteria;p__Acidobacteriota;c__Aminicenantia;o__Aminicenantales;f__JAFGAV01;g__JAFGAV01;s__JAFGAV01 sp016933515	MBN2199792.1	NA	NA	NA	NA
GCA_016933355.1	d__Bacteria;p__Acidobacteriota;c__Aminicenantia;o__Aminicenantales;f__JAFGBC01;g__JAFGBC01;s__JAFGBC01 sp016933355	NA	NA	NA	NA	NA
GCA_022867325.1	d__Bacteria;p__Acidobacteriota;c__Aminicenantia;o__Aminicenantales;f__JAFGBC01;g__JAFGBC01;s__JAFGBC01 sp022867325	MCJ7588840.1	NA	NA	NA	NA
GCA_003648765.1	d__Bacteria;p__Acidobacteriota;c__Aminicenantia;o__Aminicenantales;f__JdFR-80;g__JdFR-80;s__JdFR-80 sp003648765	RLE01194.1	NA	NA	NA	NA
GCA_011042725.1	d__Bacteria;p__Acidobacteriota;c__Aminicenantia;o__Aminicenantales;f__JdFR-80;g__JdFR-80;s__JdFR-80 sp011042725	HDJ23413.1	NA	NA	NA	NA
GCA_022867105.1	d__Bacteria;p__Acidobacteriota;c__Aminicenantia;o__Aminicenantales;f__RBG-16-66-30;g__JALHVH01;s__JALHVH01 sp022867105	MCJ7643826.1	NA	NA	NA	NA
GCA_001773855.1	d__Bacteria;p__Acidobacteriota;c__Aminicenantia;o__Aminicenantales;f__RBG-16-66-30;g__RBG-16-66-30;s__RBG-16-66-30 sp001773855	NA	NA	NA	NA	NA
GCA_001775715.1	d__Bacteria;p__Acidobacteriota;c__Aminicenantia;o__Aminicenantales;f__RBG-16-66-30;g__RBG-16-66-30;s__RBG-16-66-30 sp001775715	NA	NA	NA	NA	NA
GCA_001775755.1	d__Bacteria;p__Acidobacteriota;c__Aminicenantia;o__Aminicenantales;f__RBG-16-66-30;g__RBG-16-66-30;s__RBG-16-66-30 sp001775755	NA	NA	NA	NA	NA
GCA_011048485.1	d__Bacteria;p__Acidobacteriota;c__Aminicenantia;o__Aminicenantales;f__RBG-16-66-30;g__RBG-16-66-30;s__RBG-16-66-30 sp011048485	HDT13646.1	NA	NA	NA	NA
GCA_017999365.1	d__Bacteria;p__Acidobacteriota;c__Aminicenantia;o__Aminicenantales;f__RBG-16-66-30;g__RBG-16-66-30;s__RBG-16-66-30 sp012516875	MBP7707100.1	NA	NA	NA	NA
GCA_014894455.1	d__Bacteria;p__Acidobacteriota;c__Aminicenantia;o__Aminicenantales;f__RBG-16-66-30;g__RBG-16-66-30;s__RBG-16-66-30 sp014894455	MBE3124210.1	NA	NA	NA	NA
GCA_016867635.1	d__Bacteria;p__Acidobacteriota;c__Aminicenantia;o__Aminicenantales;f__RBG-16-66-30;g__RBG-16-66-30;s__RBG-16-66-30 sp016867635	MBM3305655.1	NA	NA	NA	NA
GCA_002877915.1	d__Bacteria;p__Acidobacteriota;c__Aminicenantia;o__Aminicenantales;f__Saccharicenantaceae;g__Saccharicenans;s__Saccharicenans sp002877915	PMP96858.1	NA	NA	NA	NA
GCA_003476685.1	d__Bacteria;p__Acidobacteriota;c__Aminicenantia;o__Aminicenantales;f__Saccharicenantaceae;g__Saccharicenans;s__Saccharicenans sp003476685	HAR36202.1	NA	NA	NA	NA
GCA_013178315.1	d__Bacteria;p__Acidobacteriota;c__Aminicenantia;o__Aminicenantales;f__Saccharicenantaceae;g__Saccharicenans;s__Saccharicenans sp013178315	NPV84301.1	NA	NA	NA	NA
GCA_014359965.1	d__Bacteria;p__Acidobacteriota;c__Aminicenantia;o__Aminicenantales;f__Saccharicenantaceae;g__Saccharicenans;s__Saccharicenans sp014359965	MBC7364328.1	NA	NA	NA	NA
GCA_014360005.1	d__Bacteria;p__Acidobacteriota;c__Aminicenantia;o__Aminicenantales;f__Saccharicenantaceae;g__Saccharicenans;s__Saccharicenans sp014360005	MBC7348627.1	NA	NA	NA	NA
GCA_014360015.1	d__Bacteria;p__Acidobacteriota;c__Aminicenantia;o__Aminicenantales;f__Saccharicenantaceae;g__Saccharicenans;s__Saccharicenans sp014360015	MBC7362318.1	NA	NA	NA	NA
GCA_017992175.1	d__Bacteria;p__Acidobacteriota;c__Aminicenantia;o__Aminicenantales;f__Saccharicenantaceae;g__Saccharicenans;s__Saccharicenans sp017992175	MBP6909123.1	NA	NA	NA	NA
GCA_024653215.1	d__Bacteria;p__Acidobacteriota;c__Aminicenantia;o__Aminicenantales;f__Saccharicenantaceae;g__Saccharicenans;s__Saccharicenans sp024653215	MCR4410701.1	NA	NA	NA	NA
GCA_024653405.1	d__Bacteria;p__Acidobacteriota;c__Aminicenantia;o__Aminicenantales;f__Saccharicenantaceae;g__Saccharicenans;s__Saccharicenans sp024653405	MCR4395629.1	NA	NA	NA	NA
GCA_003426165.1	d__Bacteria;p__Acidobacteriota;c__Aminicenantia;o__Aminicenantales;f__Saccharicenantaceae;g__Saccharicenans;s__Saccharicenans subterraneum	RFT16817.1	NA	NA	NA	NA
GCA_012797375.1	d__Bacteria;p__Acidobacteriota;c__Aminicenantia;o__Aminicenantales;f__UBA4085;g__JAAZPG01;s__JAAZPG01 sp012797375	NMD09630.1	NA	NA	NA	NA
GCA_016867585.1	d__Bacteria;p__Acidobacteriota;c__Aminicenantia;o__Aminicenantales;f__UBA4085;g__JAAZPG01;s__JAAZPG01 sp016867585	MBM3293211.1	NA	NA	NA	NA
GCA_016931595.1	d__Bacteria;p__Acidobacteriota;c__Aminicenantia;o__Aminicenantales;f__UBA4085;g__JAAZPG01;s__JAAZPG01 sp016931595	MBN1939822.1	NA	NA	NA	NA
GCA_022866045.1	d__Bacteria;p__Acidobacteriota;c__Aminicenantia;o__Aminicenantales;f__UBA4085;g__JALHTW01;s__JALHTW01 sp022866045	MCJ7564533.1	NA	NA	NA	NA
GCA_003524335.1	d__Bacteria;p__Acidobacteriota;c__Aminicenantia;o__Aminicenantales;f__UBA8522;g__UBA8522;s__UBA8522 sp003524335	HCS49734.1	NA	NA	NA	NA
GCA_016934895.1	d__Bacteria;p__Acidobacteriota;c__Aminicenantia;o__Aminicenantales;f__UBA8522;g__UBA8522;s__UBA8522 sp016934895	MBN2409579.1	NA	NA	NA	NA
GCA_021161165.1	d__Bacteria;p__Acidobacteriota;c__Aminicenantia;o__S016-38;f__S016-38;g__S016-38;s__S016-38 sp021161165	MCD6454713.1	NA	NA	NA	NA
GCA_023135565.1	d__Bacteria;p__Acidobacteriota;c__Aminicenantia;o__UBA2199;f__UBA2199;g__JAGLQA01;s__JAGLQA01 sp023135565	MCK4761245.1	NA	NA	MCK4766585.1	NA
GCA_023137075.1	d__Bacteria;p__Acidobacteriota;c__Aminicenantia;o__UBA2199;f__UBA2199;g__JAGLQA01;s__JAGLQA01 sp023137075	NA	NA	NA	MCK5056864.1	NA
GCA_011772425.1	d__Bacteria;p__Acidobacteriota;c__Aminicenantia;o__UBA2199;f__UBA2199;g__JAKAGC01;s__JAKAGC01 sp011772425	NIM83503.1	NA	NA	NIM82849.1	NA
GCA_020355945.1	d__Bacteria;p__Acidobacteriota;c__Aminicenantia;o__UBA2199;f__UBA2199;g__JAKAGC01;s__JAKAGC01 sp020355945	NA	NA	NA	NA	NA
GCA_004525465.1	d__Bacteria;p__Acidobacteriota;c__Aminicenantia;o__UBA2199;f__UBA2199;g__UBA2199;s__UBA2199 sp004525465	TFG75646.1	NA	NA	NA	NA
GCA_016934475.1	d__Bacteria;p__Acidobacteriota;c__Aminicenantia;o__UBA2199;f__UBA2199;g__UBA2199;s__UBA2199 sp016934475	MBN2345916.1	NA	NA	MBN2345413.1	NA
GCA_016934745.1	d__Bacteria;p__Acidobacteriota;c__Aminicenantia;o__UBA2199;f__UBA2199;g__UBA2199;s__UBA2199 sp016934745	MBN2399121.1	NA	NA	NA	NA
GCA_018897435.1	d__Bacteria;p__Acidobacteriota;c__Aminicenantia;o__UBA2199;f__UBA2199;g__UBA2199;s__UBA2199 sp018897435	MBU4268812.1	NA	NA	MBU4267960.1	NA
GCA_022865785.1	d__Bacteria;p__Acidobacteriota;c__Aminicenantia;o__UBA2199;f__UBA2199;g__UBA2199;s__UBA2199 sp022865785	MCJ7525249.1	NA	NA	MCJ7524324.1	NA
GCA_023136725.1	d__Bacteria;p__Acidobacteriota;c__Aminicenantia;o__UBA2199;f__UBA2199;g__UBA647;s__UBA647 sp023136725	MCK5004819.1	NA	NA	NA	NA
GCA_011049425.1	d__Bacteria;p__Acidobacteriota;c__Aminicenantia;o__UBA2199;f__UBA2199;g__UBA876;s__UBA876 sp011049425	HDP94257.1	NA	NA	HDP95068.1	NA
GCA_016926835.1	d__Bacteria;p__Acidobacteriota;c__Aminicenantia;o__UBA2199;f__UBA2199;g__UBA876;s__UBA876 sp016926835	MBN1197309.1	NA	NA	MBN1197262.1	NA
GCA_005223145.1	d__Bacteria;p__Acidobacteriota;c__B3-B38;o__B3-B38;f__B3-B38;g__Guanabacterium;s__Guanabacterium sp005223145	TKJ33051.1	NA	TKJ28186.1	TKJ35129.1	TKJ35129.1
GCA_021161905.1	d__Bacteria;p__Acidobacteriota;c__B3-B38;o__B3-B38;f__JAGGZT01;g__JAGGZT01;s__JAGGZT01 sp021161905	MCD6450781.1	NA	MCD6452291.1	MCD6452141.1	MCD6452141.1
GCA_016932915.1	d__Bacteria;p__Acidobacteriota;c__B3-B38;o__JAFGBY01;f__JAFGBY01;g__JAFGBY01;s__JAFGBY01 sp016932915	MBN2134325.1	NA	NA	NA	NA
GCF_018304765.1	d__Bacteria;p__Acidobacteriota;c__Blastocatellia;o__Chloracidobacteriales;f__Chloracidobacteriaceae;g__Chloracidobacterium;s__Chloracidobacterium aggregatum	WP_211422952.1	NA	WP_211421430.1	WP_211422818.1	WP_211422818.1
GCA_002254845.1	d__Bacteria;p__Acidobacteriota;c__Blastocatellia;o__Chloracidobacteriales;f__Chloracidobacteriaceae;g__Chloracidobacterium;s__Chloracidobacterium sp002254845	NA	NA	OYT73005.1	OYT72168.1	OYT72168.1
GCA_025057975.1	d__Bacteria;p__Acidobacteriota;c__Blastocatellia;o__Chloracidobacteriales;f__Chloracidobacteriaceae;g__Chloracidobacterium;s__Chloracidobacterium sp025057975	MCS7078815.1	NA	MCS7081191.1	MCS7081241.1	MCS7081241.1
GCF_000226295.1	d__Bacteria;p__Acidobacteriota;c__Blastocatellia;o__Chloracidobacteriales;f__Chloracidobacteriaceae;g__Chloracidobacterium;s__Chloracidobacterium thermophilum	WP_014099388.1	NA	WP_014099797.1	WP_014099231.1	WP_014099231.1
GCF_018304825.1	d__Bacteria;p__Acidobacteriota;c__Blastocatellia;o__Chloracidobacteriales;f__Chloracidobacteriaceae;g__Chloracidobacterium;s__Chloracidobacterium validum	WP_211427798.1	NA	WP_211429624.1	WP_211427976.1	WP_211427976.1
GCA_016208495.1	d__Bacteria;p__Acidobacteriota;c__Blastocatellia;o__Chloracidobacteriales;f__Chloracidobacteriaceae;g__JACQXX01;s__JACQXX01 sp016208495	MBI4746854.1	NA	MBI4750457.1	MBI4748981.1	MBI4748981.1
GCA_019695185.1	d__Bacteria;p__Acidobacteriota;c__Blastocatellia;o__Chloracidobacteriales;f__Chloracidobacteriaceae;g__JAIBAN01;s__JAIBAN01 sp019695185	MBX7223598.1	NA	MBX7221936.1	MBX7220885.1	MBX7220885.1
GCA_016213785.1	d__Bacteria;p__Acidobacteriota;c__Blastocatellia;o__Chloracidobacteriales;f__JADJPF01;g__JADJPF01;s__JADJPF01 sp016213785	MBI4854625.1	NA	MBI4852307.1	MBI4851287.1	MBI4851287.1
GCA_016713405.1	d__Bacteria;p__Acidobacteriota;c__Blastocatellia;o__Chloracidobacteriales;f__JADJPF01;g__JADJPF01;s__JADJPF01 sp016713405	MBK7992878.1	NA	MBK7996916.1	MBK7996507.1	MBK7996507.1
GCA_016789295.1	d__Bacteria;p__Acidobacteriota;c__Blastocatellia;o__Chloracidobacteriales;f__JADJPF01;g__JAEUQL01;s__JAEUQL01 sp016789295	MBL8151389.1	NA	NA	NA	NA
GCA_025057015.1	d__Bacteria;p__Acidobacteriota;c__Blastocatellia;o__Chloracidobacteriales;f__JADJPF01;g__JANWYG01;s__JANWYG01 sp025057015	MCS6885644.1	NA	NA	MCS6885451.1	MCS6885451.1
GCA_002898775.1	d__Bacteria;p__Acidobacteriota;c__Blastocatellia;o__HR10;f__HR10;g__HR10;s__HR10 sp002898775	GBC78313.1	NA	NA	NA	NA
GCA_002923315.1	d__Bacteria;p__Acidobacteriota;c__Blastocatellia;o__HR10;f__HR10;g__HR10;s__HR10 sp002923315	GBC83583.1	NA	NA	NA	NA
GCA_025055075.1	d__Bacteria;p__Acidobacteriota;c__Blastocatellia;o__HR10;f__HR10;g__HR10;s__HR10 sp025055075	MCS6815957.1	NA	MCS6816179.1	NA	NA
GCA_003696865.1	d__Bacteria;p__Acidobacteriota;c__Blastocatellia;o__HR10;f__J050;g__J050;s__J050 sp003696865	NA	NA	RMG54590.1	NA	NA
GCA_025054955.1	d__Bacteria;p__Acidobacteriota;c__Blastocatellia;o__HR10;f__J050;g__JANWZE01;s__JANWZE01 sp025054955	MCS6804340.1	NA	MCS6804501.1	NA	NA
GCA_016210985.1	d__Bacteria;p__Acidobacteriota;c__Blastocatellia;o__HR10;f__JACQTD01;g__JACQTD01;s__JACQTD01 sp016210985	MBI4470421.1	NA	NA	NA	NA
GCA_001920415.1	d__Bacteria;p__Acidobacteriota;c__Blastocatellia;o__Pyrinomonadales;f__Pyrinomonadaceae;g__3-1-20CM-3-53-8;s__3-1-20CM-3-53-8 sp001920415	NA	NA	NA	OLE50725.1	OLE50725.1
GCA_024103495.1	d__Bacteria;p__Acidobacteriota;c__Blastocatellia;o__Pyrinomonadales;f__Pyrinomonadaceae;g__Aridibacter;s__Aridibacter famidurans	MCO6510384.1	NA	MCO6510155.1	MCO6511556.1	MCO6511556.1
GCA_003385635.1	d__Bacteria;p__Acidobacteriota;c__Blastocatellia;o__Pyrinomonadales;f__Pyrinomonadaceae;g__Aridibacter;s__Aridibacter sp003385635	REJ79555.1	NA	REJ78098.1	REJ77678.1	REJ77678.1
GCA_013003215.1	d__Bacteria;p__Acidobacteriota;c__Blastocatellia;o__Pyrinomonadales;f__Pyrinomonadaceae;g__Aridibacter;s__Aridibacter sp013003215	NNE67406.1	NA	NNE65920.1	NNE66593.1	NNE66593.1
GCA_013003295.1	d__Bacteria;p__Acidobacteriota;c__Blastocatellia;o__Pyrinomonadales;f__Pyrinomonadaceae;g__Aridibacter;s__Aridibacter sp013003295	NNE99380.1	NA	NA	NNE97742.1	NNE97742.1
GCA_016700175.1	d__Bacteria;p__Acidobacteriota;c__Blastocatellia;o__Pyrinomonadales;f__Pyrinomonadaceae;g__Aridibacter;s__Aridibacter sp016700175	QQS42124.1	NA	QQS41539.1	QQS41072.1	QQS41072.1
GCA_013696385.1	d__Bacteria;p__Acidobacteriota;c__Blastocatellia;o__Pyrinomonadales;f__Pyrinomonadaceae;g__GCA-002050365;s__GCA-002050365 sp013696385	MBA2494869.1	NA	MBA2493155.1	MBA2494089.1	MBA2494089.1
GCA_013813755.1	d__Bacteria;p__Acidobacteriota;c__Blastocatellia;o__Pyrinomonadales;f__Pyrinomonadaceae;g__GCA-002050365;s__GCA-002050365 sp013813755	NA	NA	MBA3335294.1	MBA3335864.1	MBA3335864.1
GCA_020200095.1	d__Bacteria;p__Acidobacteriota;c__Blastocatellia;o__Pyrinomonadales;f__Pyrinomonadaceae;g__GCA-002050365;s__GCA-002050365 sp020200095	MCA1625565.1	NA	NA	NA	NA
GCA_902805935.1	d__Bacteria;p__Acidobacteriota;c__Blastocatellia;o__Pyrinomonadales;f__Pyrinomonadaceae;g__GCA-002050365;s__GCA-002050365 sp902805935	NA	NA	CAA9427726.1	NA	NA
GCA_003697135.1	d__Bacteria;p__Acidobacteriota;c__Blastocatellia;o__Pyrinomonadales;f__Pyrinomonadaceae;g__J014;s__J014 sp003697135	RMH31789.1	NA	RMH35442.1	RMH33236.1	RMH33236.1
GCA_025054715.1	d__Bacteria;p__Acidobacteriota;c__Blastocatellia;o__Pyrinomonadales;f__Pyrinomonadaceae;g__J014;s__J014 sp025054715	MCS6873784.1	NA	MCS6873102.1	MCS6874062.1	MCS6874062.1
GCA_013813825.1	d__Bacteria;p__Acidobacteriota;c__Blastocatellia;o__Pyrinomonadales;f__Pyrinomonadaceae;g__JACCRA01;s__JACCRA01 sp013813825	NA	NA	MBA3320538.1	NA	NA
GCA_013812565.1	d__Bacteria;p__Acidobacteriota;c__Blastocatellia;o__Pyrinomonadales;f__Pyrinomonadaceae;g__JACCTF01;s__JACCTF01 sp013812565	NA	NA	MBA3442919.1	NA	NA
GCA_013695245.1	d__Bacteria;p__Acidobacteriota;c__Blastocatellia;o__Pyrinomonadales;f__Pyrinomonadaceae;g__JACCYN01;s__JACCYN01 sp013695245	MBA2340779.1	NA	MBA2340598.1	MBA2341256.1	MBA2341256.1
GCA_013696465.1	d__Bacteria;p__Acidobacteriota;c__Blastocatellia;o__Pyrinomonadales;f__Pyrinomonadaceae;g__JACCYN01;s__JACCYN01 sp013696465	MBA2502103.1	NA	MBA2502166.1	MBA2503524.1	MBA2503524.1
GCA_013816505.1	d__Bacteria;p__Acidobacteriota;c__Blastocatellia;o__Pyrinomonadales;f__Pyrinomonadaceae;g__JACDEG01;s__JACDEG01 sp013816505	MBA3712270.1	NA	MBA3712040.1	NA	NA
GCA_014379795.1	d__Bacteria;p__Acidobacteriota;c__Blastocatellia;o__Pyrinomonadales;f__Pyrinomonadaceae;g__JACMLC01;s__JACMLC01 sp014379795	MBC7912385.1	NA	MBC7910221.1	MBC7909588.1	MBC7909588.1
GCA_019247865.1	d__Bacteria;p__Acidobacteriota;c__Blastocatellia;o__Pyrinomonadales;f__Pyrinomonadaceae;g__JACMLC01;s__JACMLC01 sp019247865	NA	NA	MBV9959334.1	MBV9959722.1	MBV9959722.1
GCA_014534425.1	d__Bacteria;p__Acidobacteriota;c__Blastocatellia;o__Pyrinomonadales;f__Pyrinomonadaceae;g__JACVRN01;s__JACVRN01 sp014534425	MBD0369824.1;MBD0373562.1	NA	MBD0369574.1	MBD0371480.1;MBD0373869.1	MBD0371480.1;MBD0373869.1
GCA_016715115.1	d__Bacteria;p__Acidobacteriota;c__Blastocatellia;o__Pyrinomonadales;f__Pyrinomonadaceae;g__JAFDVJ01;s__JAFDVJ01 sp016715115	MBK8811243.1	NA	MBK8812681.1	MBK8812618.1	MBK8812618.1
GCA_018269075.1	d__Bacteria;p__Acidobacteriota;c__Blastocatellia;o__Pyrinomonadales;f__Pyrinomonadaceae;g__JAFDVJ01;s__JAFDVJ01 sp018269075	MBS1796377.1	NA	MBS1796735.1	MBS1794691.1	MBS1794691.1
GCA_019694395.1	d__Bacteria;p__Acidobacteriota;c__Blastocatellia;o__Pyrinomonadales;f__Pyrinomonadaceae;g__JAIBCC01;s__JAIBCC01 sp019694395	MBX7170688.1	NA	MBX7170767.1	MBX7172507.1	MBX7172507.1
GCA_020200235.1	d__Bacteria;p__Acidobacteriota;c__Blastocatellia;o__Pyrinomonadales;f__Pyrinomonadaceae;g__JAIVGV01;s__JAIVGV01 sp020200235	MCA1642291.1	NA	MCA1641028.1	MCA1641364.1	MCA1641364.1
GCA_020201365.1	d__Bacteria;p__Acidobacteriota;c__Blastocatellia;o__Pyrinomonadales;f__Pyrinomonadaceae;g__JAIVGV01;s__JAIVGV01 sp020201365	MCA1816108.1	NA	MCA1817375.1	MCA1815411.1	MCA1815411.1
GCA_020200155.1	d__Bacteria;p__Acidobacteriota;c__Blastocatellia;o__Pyrinomonadales;f__Pyrinomonadaceae;g__JAIVJG01;s__JAIVJG01 sp020200155	NA	NA	NA	MCA1594235.1	MCA1594235.1
GCA_020199995.1	d__Bacteria;p__Acidobacteriota;c__Blastocatellia;o__Pyrinomonadales;f__Pyrinomonadaceae;g__JAIVJM01;s__JAIVJM01 sp020199995	NA	NA	MCA1633852.1	MCA1634887.1	MCA1634887.1
GCA_020199775.1	d__Bacteria;p__Acidobacteriota;c__Blastocatellia;o__Pyrinomonadales;f__Pyrinomonadaceae;g__JAIVJZ01;s__JAIVJZ01 sp020199775	MCA1567134.1	NA	MCA1564504.1	MCA1564665.1	MCA1564665.1
GCA_021228405.1	d__Bacteria;p__Acidobacteriota;c__Blastocatellia;o__Pyrinomonadales;f__Pyrinomonadaceae;g__JAJQRF01;s__JAJQRF01 sp021228405	MCD9187610.1	NA	MCD9185211.1	MCD9184810.1	MCD9184810.1
GCA_024330265.1	d__Bacteria;p__Acidobacteriota;c__Blastocatellia;o__Pyrinomonadales;f__Pyrinomonadaceae;g__JANDLT01;s__JANDLT01 sp024330265	MCP9493330.1	NA	MCP9494914.1	MCP9492843.1	MCP9492843.1
GCA_001567505.1	d__Bacteria;p__Acidobacteriota;c__Blastocatellia;o__Pyrinomonadales;f__Pyrinomonadaceae;g__OLB17;s__OLB17 sp001567505	NA	NA	KXK02173.1	NA	NA
GCA_016716305.1	d__Bacteria;p__Acidobacteriota;c__Blastocatellia;o__Pyrinomonadales;f__Pyrinomonadaceae;g__OLB17;s__OLB17 sp002333435	MBK9171603.1	NA	NA	MBK9172734.1	MBK9172734.1
GCA_003223025.1	d__Bacteria;p__Acidobacteriota;c__Blastocatellia;o__Pyrinomonadales;f__Pyrinomonadaceae;g__OLB17;s__OLB17 sp003223025	PYT01895.1	NA	PYS97935.1	PYT00571.1	PYT00571.1
GCA_003223975.1	d__Bacteria;p__Acidobacteriota;c__Blastocatellia;o__Pyrinomonadales;f__Pyrinomonadaceae;g__OLB17;s__OLB17 sp003223975	PYS89018.1	NA	PYS86547.1	NA	NA
GCA_019186825.1	d__Bacteria;p__Acidobacteriota;c__Blastocatellia;o__Pyrinomonadales;f__Pyrinomonadaceae;g__OLB17;s__OLB17 sp003577445	MBV6495080.1	NA	MBV6497187.1	NA	NA
GCA_013140875.1	d__Bacteria;p__Acidobacteriota;c__Blastocatellia;o__Pyrinomonadales;f__Pyrinomonadaceae;g__OLB17;s__OLB17 sp013140875	NOT48015.1	NA	NA	NOT47805.1	NOT47805.1
GCA_013695195.1	d__Bacteria;p__Acidobacteriota;c__Blastocatellia;o__Pyrinomonadales;f__Pyrinomonadaceae;g__OLB17;s__OLB17 sp013695195	MBA2334838.1	NA	MBA2335184.1	MBA2334970.1	MBA2334970.1
GCA_013695495.1	d__Bacteria;p__Acidobacteriota;c__Blastocatellia;o__Pyrinomonadales;f__Pyrinomonadaceae;g__OLB17;s__OLB17 sp013695495	MBA2379618.1	NA	MBA2379130.1	MBA2378285.1	MBA2378285.1
GCA_014379075.1	d__Bacteria;p__Acidobacteriota;c__Blastocatellia;o__Pyrinomonadales;f__Pyrinomonadaceae;g__OLB17;s__OLB17 sp014379075	MBC7899880.1;MBC7900418.1	NA	MBC7898936.1;MBC7899658.1	MBC7901386.1	MBC7901386.1
GCA_015075585.1	d__Bacteria;p__Acidobacteriota;c__Blastocatellia;o__Pyrinomonadales;f__Pyrinomonadaceae;g__OLB17;s__OLB17 sp015075585	MBE7516155.1	NA	NA	NA	NA
GCA_016700075.1	d__Bacteria;p__Acidobacteriota;c__Blastocatellia;o__Pyrinomonadales;f__Pyrinomonadaceae;g__OLB17;s__OLB17 sp016700075	QQS33769.1	NA	NA	NA	NA
GCA_016703965.1	d__Bacteria;p__Acidobacteriota;c__Blastocatellia;o__Pyrinomonadales;f__Pyrinomonadaceae;g__OLB17;s__OLB17 sp016703965	MBK6590184.1	NA	NA	NA	NA
GCA_016706275.1	d__Bacteria;p__Acidobacteriota;c__Blastocatellia;o__Pyrinomonadales;f__Pyrinomonadaceae;g__OLB17;s__OLB17 sp016706275	MBK7394569.1	NA	NA	NA	NA
GCA_016711345.1	d__Bacteria;p__Acidobacteriota;c__Blastocatellia;o__Pyrinomonadales;f__Pyrinomonadaceae;g__OLB17;s__OLB17 sp016711345	MBK8464586.1	NA	NA	NA	NA
GCA_016712045.1	d__Bacteria;p__Acidobacteriota;c__Blastocatellia;o__Pyrinomonadales;f__Pyrinomonadaceae;g__OLB17;s__OLB17 sp016712045	MBK8301872.1	NA	NA	NA	NA
GCA_016713675.1	d__Bacteria;p__Acidobacteriota;c__Blastocatellia;o__Pyrinomonadales;f__Pyrinomonadaceae;g__OLB17;s__OLB17 sp016713675	MBK7934020.1	NA	NA	NA	NA
GCA_016715795.1	d__Bacteria;p__Acidobacteriota;c__Blastocatellia;o__Pyrinomonadales;f__Pyrinomonadaceae;g__OLB17;s__OLB17 sp016715795	MBK9216493.1	NA	NA	NA	NA
GCA_016716365.1	d__Bacteria;p__Acidobacteriota;c__Blastocatellia;o__Pyrinomonadales;f__Pyrinomonadaceae;g__OLB17;s__OLB17 sp016716365	MBK9153813.1	NA	MBK9155975.1	MBK9154245.1	MBK9154245.1
GCA_016716435.1	d__Bacteria;p__Acidobacteriota;c__Blastocatellia;o__Pyrinomonadales;f__Pyrinomonadaceae;g__OLB17;s__OLB17 sp016716435	MBK9164915.1	NA	MBK9164067.1	MBK9165116.1	MBK9165116.1
GCA_016718135.1	d__Bacteria;p__Acidobacteriota;c__Blastocatellia;o__Pyrinomonadales;f__Pyrinomonadaceae;g__OLB17;s__OLB17 sp016718135	MBK9529426.1	NA	NA	NA	NA
GCA_016720705.1	d__Bacteria;p__Acidobacteriota;c__Blastocatellia;o__Pyrinomonadales;f__Pyrinomonadaceae;g__OLB17;s__OLB17 sp016720705	MBL0240068.1	NA	NA	NA	NA
GCA_016789145.1	d__Bacteria;p__Acidobacteriota;c__Blastocatellia;o__Pyrinomonadales;f__Pyrinomonadaceae;g__OLB17;s__OLB17 sp016789145	MBL8182165.1	NA	MBL8182240.1	NA	NA
GCA_016789265.1	d__Bacteria;p__Acidobacteriota;c__Blastocatellia;o__Pyrinomonadales;f__Pyrinomonadaceae;g__OLB17;s__OLB17 sp016789265	MBL8124886.1	NA	MBL8124281.1	MBL8124714.1	MBL8124714.1
GCA_017983495.1	d__Bacteria;p__Acidobacteriota;c__Blastocatellia;o__Pyrinomonadales;f__Pyrinomonadaceae;g__OLB17;s__OLB17 sp017983495	MBP6005170.1	NA	NA	NA	NA
GCA_018060305.1	d__Bacteria;p__Acidobacteriota;c__Blastocatellia;o__Pyrinomonadales;f__Pyrinomonadaceae;g__OLB17;s__OLB17 sp018060305	MBP9663195.1	NA	NA	NA	NA
GCA_018269005.1	d__Bacteria;p__Acidobacteriota;c__Blastocatellia;o__Pyrinomonadales;f__Pyrinomonadaceae;g__OLB17;s__OLB17 sp018269005	MBS1770914.1	NA	MBS1769592.1	NA	NA
GCA_019247455.1	d__Bacteria;p__Acidobacteriota;c__Blastocatellia;o__Pyrinomonadales;f__Pyrinomonadaceae;g__OLB17;s__OLB17 sp019247455	MBV9216440.1	NA	NA	NA	NA
GCA_019639115.1	d__Bacteria;p__Acidobacteriota;c__Blastocatellia;o__Pyrinomonadales;f__Pyrinomonadaceae;g__OLB17;s__OLB17 sp019639115	MBX3299412.1	NA	NA	NA	NA
GCA_019639135.1	d__Bacteria;p__Acidobacteriota;c__Blastocatellia;o__Pyrinomonadales;f__Pyrinomonadaceae;g__OLB17;s__OLB17 sp019639135	MBX3296180.1	NA	MBX3296072.1	MBX3295379.1	MBX3295379.1
GCA_019639155.1	d__Bacteria;p__Acidobacteriota;c__Blastocatellia;o__Pyrinomonadales;f__Pyrinomonadaceae;g__OLB17;s__OLB17 sp019639155	MBX3292438.1	NA	NA	NA	NA
GCA_019639175.1	d__Bacteria;p__Acidobacteriota;c__Blastocatellia;o__Pyrinomonadales;f__Pyrinomonadaceae;g__OLB17;s__OLB17 sp019639175	MBX3288570.1	NA	MBX3288171.1	NA	NA
GCA_019639195.1	d__Bacteria;p__Acidobacteriota;c__Blastocatellia;o__Pyrinomonadales;f__Pyrinomonadaceae;g__OLB17;s__OLB17 sp019639195	MBX3283130.1	NA	NA	NA	NA
GCA_019639215.1	d__Bacteria;p__Acidobacteriota;c__Blastocatellia;o__Pyrinomonadales;f__Pyrinomonadaceae;g__OLB17;s__OLB17 sp019639215	MBX3245158.1	NA	MBX3244848.1	NA	NA
GCA_019639235.1	d__Bacteria;p__Acidobacteriota;c__Blastocatellia;o__Pyrinomonadales;f__Pyrinomonadaceae;g__OLB17;s__OLB17 sp019639235	MBX3267221.1	NA	MBX3266854.1	MBX3267461.1	MBX3267461.1
GCA_019694345.1	d__Bacteria;p__Acidobacteriota;c__Blastocatellia;o__Pyrinomonadales;f__Pyrinomonadaceae;g__OLB17;s__OLB17 sp019694345	MBX7056289.1	NA	NA	NA	NA
GCA_019694355.1	d__Bacteria;p__Acidobacteriota;c__Blastocatellia;o__Pyrinomonadales;f__Pyrinomonadaceae;g__OLB17;s__OLB17 sp019694355	MBX7060025.1	NA	MBX7062332.1	NA	NA
GCA_020846885.1	d__Bacteria;p__Acidobacteriota;c__Blastocatellia;o__Pyrinomonadales;f__Pyrinomonadaceae;g__OLB17;s__OLB17 sp020846885	NA	NA	MCC6327721.1	MCC6330009.1	MCC6330009.1
GCA_020853255.1	d__Bacteria;p__Acidobacteriota;c__Blastocatellia;o__Pyrinomonadales;f__Pyrinomonadaceae;g__OLB17;s__OLB17 sp020853255	NA	NA	MCC7306807.1	MCC7309271.1	MCC7309271.1
GCA_003175865.1	d__Bacteria;p__Acidobacteriota;c__Blastocatellia;o__Pyrinomonadales;f__Pyrinomonadaceae;g__PSRF01;s__PSRF01 sp003175865	PWT94008.1	NA	PWT94086.1	NA	NA
GCA_003222935.1	d__Bacteria;p__Acidobacteriota;c__Blastocatellia;o__Pyrinomonadales;f__Pyrinomonadaceae;g__PSRF01;s__PSRF01 sp003222935	PYS74163.1	NA	PYS74940.1	NA	NA
GCA_003488005.1	d__Bacteria;p__Acidobacteriota;c__Blastocatellia;o__Pyrinomonadales;f__Pyrinomonadaceae;g__PSRF01;s__PSRF01 sp003488005	HBB86088.1	NA	HBB87791.1	HBB87871.1	HBB87871.1
GCA_013697915.1	d__Bacteria;p__Acidobacteriota;c__Blastocatellia;o__Pyrinomonadales;f__Pyrinomonadaceae;g__PSRF01;s__PSRF01 sp013697915	MBA2703448.1	NA	MBA2703481.1	MBA2703112.1	MBA2703112.1
GCA_013811945.1	d__Bacteria;p__Acidobacteriota;c__Blastocatellia;o__Pyrinomonadales;f__Pyrinomonadaceae;g__PSRF01;s__PSRF01 sp013811945	MBA3354379.1	NA	NA	MBA3354889.1	MBA3354889.1
GCA_013812905.1	d__Bacteria;p__Acidobacteriota;c__Blastocatellia;o__Pyrinomonadales;f__Pyrinomonadaceae;g__PSRF01;s__PSRF01 sp013812905	MBA3515794.1	NA	MBA3515980.1	MBA3513205.1	MBA3513205.1
GCA_013817595.1	d__Bacteria;p__Acidobacteriota;c__Blastocatellia;o__Pyrinomonadales;f__Pyrinomonadaceae;g__PSRF01;s__PSRF01 sp013817595	NA	NA	NA	MBA3568528.1	MBA3568528.1
GCA_014380365.1	d__Bacteria;p__Acidobacteriota;c__Blastocatellia;o__Pyrinomonadales;f__Pyrinomonadaceae;g__PSRF01;s__PSRF01 sp014380365	MBC8029752.1	NA	MBC8028476.1	MBC8032085.1	MBC8032085.1
GCA_020199835.1	d__Bacteria;p__Acidobacteriota;c__Blastocatellia;o__Pyrinomonadales;f__Pyrinomonadaceae;g__PSRF01;s__PSRF01 sp020199835	MCA1579504.1	NA	MCA1577021.1	NA	NA
GCA_020199975.1	d__Bacteria;p__Acidobacteriota;c__Blastocatellia;o__Pyrinomonadales;f__Pyrinomonadaceae;g__PSRF01;s__PSRF01 sp020199975	NA	NA	MCA1575555.1	MCA1573906.1	MCA1573906.1
GCA_023717565.1	d__Bacteria;p__Acidobacteriota;c__Blastocatellia;o__Pyrinomonadales;f__Pyrinomonadaceae;g__PSRF01;s__PSRF01 sp023717565	MCM3873087.1	NA	MCM3873974.1	MCM3869559.1	MCM3869559.1
GCA_023717605.1	d__Bacteria;p__Acidobacteriota;c__Blastocatellia;o__Pyrinomonadales;f__Pyrinomonadaceae;g__PSRF01;s__PSRF01 sp023717605	MCM3901025.1	NA	MCM3905680.1	MCM3903872.1	MCM3903872.1
GCF_000820845.2	d__Bacteria;p__Acidobacteriota;c__Blastocatellia;o__Pyrinomonadales;f__Pyrinomonadaceae;g__Pyrinomonas;s__Pyrinomonas methylaliphatogenes	WP_041976775.1	NA	WP_041973358.1	WP_060635614.1	WP_060635614.1
GCA_003222945.1	d__Bacteria;p__Acidobacteriota;c__Blastocatellia;o__Pyrinomonadales;f__Pyrinomonadaceae;g__QHXM01;s__QHXM01 sp003222945	PYS49149.1	NA	PYS53204.1	PYS48505.1	PYS48505.1
GCA_013698055.1	d__Bacteria;p__Acidobacteriota;c__Blastocatellia;o__Pyrinomonadales;f__Pyrinomonadaceae;g__QHXM01;s__QHXM01 sp013698055	MBA2732959.1	NA	MBA2734505.1	MBA2731755.1	MBA2731755.1
GCA_003222975.1	d__Bacteria;p__Acidobacteriota;c__Blastocatellia;o__Pyrinomonadales;f__Pyrinomonadaceae;g__QHXN01;s__QHXN01 sp003222975	PYS84697.1	NA	PYS85323.1	PYS81198.1	PYS81198.1
GCA_019239425.1	d__Bacteria;p__Acidobacteriota;c__Blastocatellia;o__Pyrinomonadales;f__Pyrinomonadaceae;g__QHXN01;s__QHXN01 sp019239425	MBV9925810.1	NA	MBV9928662.1	MBV9925906.1	MBV9925906.1
GCA_019242475.1	d__Bacteria;p__Acidobacteriota;c__Blastocatellia;o__Pyrinomonadales;f__Pyrinomonadaceae;g__QHXN01;s__QHXN01 sp019242475	MBV8855608.1	NA	MBV8858465.1	MBV8857680.1	MBV8857680.1
GCA_020200135.1	d__Bacteria;p__Acidobacteriota;c__Blastocatellia;o__Pyrinomonadales;f__Pyrinomonadaceae;g__QHXN01;s__QHXN01 sp020200135	MCA1617850.1	NA	MCA1620120.1	MCA1619154.1	MCA1619154.1
GCA_003223935.1	d__Bacteria;p__Acidobacteriota;c__Blastocatellia;o__Pyrinomonadales;f__Pyrinomonadaceae;g__QHXQ01;s__QHXQ01 sp003223935	PYS93796.1	NA	PYS93189.1	PYS90203.1	PYS90203.1
GCA_003222835.1	d__Bacteria;p__Acidobacteriota;c__Blastocatellia;o__Pyrinomonadales;f__Pyrinomonadaceae;g__UBA11740;s__UBA11740 sp003222835	PYS63513.1;PYS59674.1	NA	PYS62121.1	NA	NA
GCA_003222845.1	d__Bacteria;p__Acidobacteriota;c__Blastocatellia;o__Pyrinomonadales;f__Pyrinomonadaceae;g__UBA11740;s__UBA11740 sp003222845	PYS65161.1	NA	PYS64345.1	NA	NA
GCA_003222855.1	d__Bacteria;p__Acidobacteriota;c__Blastocatellia;o__Pyrinomonadales;f__Pyrinomonadaceae;g__UBA11740;s__UBA11740 sp003222855	PYS71505.1	NA	PYS74247.1	PYS72274.1	PYS72274.1
GCA_003222895.1	d__Bacteria;p__Acidobacteriota;c__Blastocatellia;o__Pyrinomonadales;f__Pyrinomonadaceae;g__UBA11740;s__UBA11740 sp003222895	PYS24447.1	NA	PYS24528.1	PYS23672.1	PYS23672.1
GCA_003487805.1	d__Bacteria;p__Acidobacteriota;c__Blastocatellia;o__Pyrinomonadales;f__Pyrinomonadaceae;g__UBA11740;s__UBA11740 sp003487805	HBB96563.1	NA	HBB97183.1	HBB98204.1	HBB98204.1
GCA_013140935.1	d__Bacteria;p__Acidobacteriota;c__Blastocatellia;o__RBC074;f__RBC074;g__JACPYM01;s__JACPYM01 sp013140935	NOT60123.1	NA	NOT59610.1	NA	NA
GCA_016196035.1	d__Bacteria;p__Acidobacteriota;c__Blastocatellia;o__RBC074;f__RBC074;g__JACPYM01;s__JACPYM01 sp016196035	MBI3426864.1	NA	MBI3426347.1	NA	NA
GCA_016710075.1	d__Bacteria;p__Acidobacteriota;c__Blastocatellia;o__RBC074;f__RBC074;g__JADJLO01;s__JADJLO01 sp016710075	MBK7597994.1	NA	MBK7601760.1	NA	NA
GCA_016700195.1	d__Bacteria;p__Acidobacteriota;c__Blastocatellia;o__RBC074;f__RBC074;g__JADJXM01;s__JADJXM01 sp016700195	QQS46003.1	NA	QQS47313.1	NA	NA
GCA_016715865.1	d__Bacteria;p__Acidobacteriota;c__Blastocatellia;o__RBC074;f__RBC074;g__JADJXM01;s__JADJXM01 sp016715865	MBK9313869.1	NA	MBK9313318.1	NA	NA
GCA_016789725.1	d__Bacteria;p__Acidobacteriota;c__Blastocatellia;o__RBC074;f__RBC074;g__JAFDVL01;s__JAFDVL01 sp016789725	MBL8205126.1	NA	MBL8203814.1	NA	NA
GCA_018268995.1	d__Bacteria;p__Acidobacteriota;c__Blastocatellia;o__RBC074;f__RBC074;g__JAFDVL01;s__JAFDVL01 sp018268995	MBS1810667.1	NA	MBS1809677.1	NA	NA
GCA_019639255.1	d__Bacteria;p__Acidobacteriota;c__Blastocatellia;o__RBC074;f__RBC074;g__JAHBSF01;s__JAHBSF01 sp019639255	MBX3278558.1	NA	MBX3276806.1	NA	NA
GCA_022072205.1	d__Bacteria;p__Acidobacteriota;c__Blastocatellia;o__RBC074;f__RBC074;g__JAJVID01;s__JAJVID01 sp022072205	NA	NA	MCG3160840.1	NA	NA
GCA_022614735.1	d__Bacteria;p__Acidobacteriota;c__Blastocatellia;o__RBC074;f__RBC074;g__JAKEHZ01;s__JAKEHZ01 sp022614735	MCI0337593.1	NA	MCI0337798.1	NA	NA
GCA_016789605.1	d__Bacteria;p__Acidobacteriota;c__Blastocatellia;o__RBC074;f__RBC074;g__RBC074;s__RBC074 sp016789605	MBL8167687.1	NA	MBL8167321.1	NA	NA
GCA_016789645.1	d__Bacteria;p__Acidobacteriota;c__Blastocatellia;o__RBC074;f__RBC074;g__RBC074;s__RBC074 sp016789645	MBL8189436.1	NA	MBL8191369.1	NA	NA
GCA_017991275.1	d__Bacteria;p__Acidobacteriota;c__Blastocatellia;o__RBC074;f__RBC074;g__RBC074;s__RBC074 sp017991275	MBP6821285.1	NA	MBP6824467.1	NA	NA
GCA_018269055.1	d__Bacteria;p__Acidobacteriota;c__Blastocatellia;o__RBC074;f__RBC074;g__RBC074;s__RBC074 sp018269055	MBS1787600.1	NA	MBS1788968.1	NA	NA
GCA_016705245.1	d__Bacteria;p__Acidobacteriota;c__Blastocatellia;o__UBA7656;f__JADIYM01;g__JADIYM01;s__JADIYM01 sp016705245	MBK6313547.1	NA	MBK6317124.1	MBK6313837.1	MBK6313837.1
GCA_016201275.1	d__Bacteria;p__Acidobacteriota;c__Blastocatellia;o__UBA7656;f__UBA7656;g__JACQDB01;s__JACQDB01 sp016201275	MBI3654225.1	NA	MBI3651395.1	MBI3650489.1	MBI3650489.1
GCA_022615215.1	d__Bacteria;p__Acidobacteriota;c__Blastocatellia;o__UBA7656;f__UBA7656;g__JAKEHD01;s__JAKEHD01 sp022615215	MCI0485097.1	NA	MCI0491230.1	MCI0485585.1	MCI0485585.1
GCA_003222245.1	d__Bacteria;p__Acidobacteriota;c__Blastocatellia;o__UBA7656;f__UBA7656;g__QHVH01;s__QHVH01 sp003222245	PYP82941.1	NA	PYP86044.1	NA	NA
GCA_016191015.1	d__Bacteria;p__Acidobacteriota;c__CAIWXX01;o__CAIWXX01;f__CAIWXX01;g__JACPPM01;s__JACPPM01 sp016191015	MBI2837018.1	NA	NA	NA	NA
GCA_020349885.1	d__Bacteria;p__Acidobacteriota;c__G020349885;o__G020349885;f__G020349885;g__G020349885;s__G020349885 sp020349885	UCF80201.1	NA	UCF81063.1	NA	NA
GCA_002898535.1	d__Bacteria;p__Acidobacteriota;c__HRBIN11;o__HRBIN11;f__HRBIN11;g__HRBIN11;s__HRBIN11 sp002898535	GBC84814.1	NA	NA	NA	NA
GCA_025061865.1	d__Bacteria;p__Acidobacteriota;c__HRBIN11;o__HRBIN11;f__HRBIN11;g__HRBIN11;s__HRBIN11 sp025061865	MCS7311396.1	NA	NA	NA	NA
GCA_022616075.1	d__Bacteria;p__Acidobacteriota;c__HRBIN11;o__JAKEFK01;f__JAKEFK01;g__JAKEFK01;s__JAKEFK01 sp022616075	MCI0602549.1	NA	NA	NA	NA
GCA_001780385.1	d__Bacteria;p__Acidobacteriota;c__HRBIN11;o__MFGW01;f__MFGW01;g__MFGW01;s__MFGW01 sp001780385	OGF67427.1	NA	NA	NA	NA
GCF_017377855.1	d__Bacteria;p__Acidobacteriota;c__Holophagae;o__Acanthopleuribacterales;f__Acanthopleuribacteraceae;g__Acanthopleuribacter;s__Acanthopleuribacter pedis	WP_207860471.1	NA	NA	WP_207860360.1	NA
GCA_002747255.1	d__Bacteria;p__Acidobacteriota;c__Holophagae;o__Acanthopleuribacterales;f__Acanthopleuribacteraceae;g__GCA-2747255;s__GCA-2747255 sp002747255	PIE89011.1	NA	NA	NA	NA
GCA_020637335.1	d__Bacteria;p__Acidobacteriota;c__Holophagae;o__Acanthopleuribacterales;f__Acanthopleuribacteraceae;g__JACJWC01;s__JACJWC01 sp020637335	MCB9397520.1	NA	NA	MCB9396294.1	NA
GCA_020439745.1	d__Bacteria;p__Acidobacteriota;c__Holophagae;o__Acanthopleuribacterales;f__Acanthopleuribacteraceae;g__JAGQSC01;s__JAGQSC01 sp020439745	MCB1041325.1	NA	NA	MCB1043036.1	NA
GCF_017498545.1	d__Bacteria;p__Acidobacteriota;c__Holophagae;o__Acanthopleuribacterales;f__Acanthopleuribacteraceae;g__Sulfidibacter;s__Sulfidibacter corallicola	WP_237383866.1	NA	NA	WP_237383933.1	NA
GCF_000428885.1	d__Bacteria;p__Acidobacteriota;c__Holophagae;o__Holophagales;f__Holophagaceae;g__Geothrix;s__Geothrix fermentans	WP_245576291.1	NA	WP_211229035.1	WP_052571500.1	WP_052571500.1
GCA_016714685.1	d__Bacteria;p__Acidobacteriota;c__Holophagae;o__Holophagales;f__Holophagaceae;g__Geothrix;s__Geothrix odensensis	MBK8572164.1	NA	MBK8572130.1	MBK8572549.1	MBK8572549.1
GCA_016721195.1	d__Bacteria;p__Acidobacteriota;c__Holophagae;o__Holophagales;f__Holophagaceae;g__Geothrix;s__Geothrix skivensis	MBK9797159.1	NA	NA	MBK9796948.1	MBK9796948.1
GCA_003538615.1	d__Bacteria;p__Acidobacteriota;c__Holophagae;o__Holophagales;f__Holophagaceae;g__Geothrix;s__Geothrix sp003538615	HCZ33659.1	NA	NA	HCZ33426.1	HCZ33426.1
GCA_013334395.1	d__Bacteria;p__Acidobacteriota;c__Holophagae;o__Holophagales;f__Holophagaceae;g__Geothrix;s__Geothrix sp013334395	NTW87407.1	NA	NA	NTW85208.1	NTW85208.1
GCA_013390615.1	d__Bacteria;p__Acidobacteriota;c__Holophagae;o__Holophagales;f__Holophagaceae;g__Geothrix;s__Geothrix sp013390615	NWJ40930.1	NA	NA	NWJ40715.1	NWJ40715.1
GCA_016195985.1	d__Bacteria;p__Acidobacteriota;c__Holophagae;o__Holophagales;f__Holophagaceae;g__Geothrix;s__Geothrix sp016195985	MBI3489596.1	NA	MBI3489624.1	MBI3486986.1	MBI3486986.1
GCA_017859995.1	d__Bacteria;p__Acidobacteriota;c__Holophagae;o__Holophagales;f__Holophagaceae;g__Geothrix;s__Geothrix sp017859995	MBP1771176.1	NA	NA	NA	NA
GCA_021286765.1	d__Bacteria;p__Acidobacteriota;c__Holophagae;o__Holophagales;f__Holophagaceae;g__Geothrix;s__Geothrix sp021286765	MCE1205453.1	NA	MCE1205488.1	MCE1204813.1	MCE1204813.1
GCF_022808775.1	d__Bacteria;p__Acidobacteriota;c__Holophagae;o__Holophagales;f__Holophagaceae;g__Geothrix;s__Geothrix sp022808775	WP_243287266.1	NA	NA	NA	NA
GCF_022808815.1	d__Bacteria;p__Acidobacteriota;c__Holophagae;o__Holophagales;f__Holophagaceae;g__Geothrix;s__Geothrix sp022808815	WP_243317855.1	NA	NA	NA	NA
GCF_022808865.1	d__Bacteria;p__Acidobacteriota;c__Holophagae;o__Holophagales;f__Holophagaceae;g__Geothrix;s__Geothrix sp022808865	WP_243287266.1	NA	NA	NA	NA
GCF_022808935.1	d__Bacteria;p__Acidobacteriota;c__Holophagae;o__Holophagales;f__Holophagaceae;g__Geothrix;s__Geothrix sp022808935	WP_243322695.1	NA	NA	NA	NA
GCA_023701165.1	d__Bacteria;p__Acidobacteriota;c__Holophagae;o__Holophagales;f__Holophagaceae;g__Geothrix;s__Geothrix sp023701165	MCM2249053.1	NA	NA	NA	NA
GCF_024609265.1	d__Bacteria;p__Acidobacteriota;c__Holophagae;o__Holophagales;f__Holophagaceae;g__Geothrix;s__Geothrix sp024609265	WP_257306943.1	NA	WP_306672135.1	NA	NA
GCF_024609325.1	d__Bacteria;p__Acidobacteriota;c__Holophagae;o__Holophagales;f__Holophagaceae;g__Geothrix;s__Geothrix sp024609325	WP_257310636.1	NA	NA	WP_257311035.1	WP_257311035.1
GCF_000242615.2	d__Bacteria;p__Acidobacteriota;c__Holophagae;o__Holophagales;f__Holophagaceae;g__Holophaga;s__Holophaga foetida	WP_005036049.1	NA	WP_005033065.1	WP_005036328.1	WP_005036328.1
GCA_002068835.1	d__Bacteria;p__Acidobacteriota;c__Holophagae;o__Holophagales;f__Holophagaceae;g__Holophaga;s__Holophaga sp002068835	OQA33166.1	NA	OQA32720.1	OQA37948.1	OQA37948.1
GCA_016715205.1	d__Bacteria;p__Acidobacteriota;c__Holophagae;o__Holophagales;f__Holophagaceae;g__Holophaga;s__Holophaga sp016715205	MBK8792173.1	NA	MBK8791729.1	MBK8793559.1	MBK8793559.1
GCA_017859955.1	d__Bacteria;p__Acidobacteriota;c__Holophagae;o__Holophagales;f__Holophagaceae;g__Holophaga;s__Holophaga sp017859955	MBP1629086.1	NA	MBP1626732.1	MBP1626496.1	MBP1626496.1
GCA_021287085.1	d__Bacteria;p__Acidobacteriota;c__Holophagae;o__Holophagales;f__Holophagaceae;g__Holophaga;s__Holophaga sp021287085	MCE1229382.1	NA	MCE1228923.1	MCE1228453.1	MCE1228453.1
GCA_016213735.1	d__Bacteria;p__Acidobacteriota;c__Holophagae;o__Holophagales;f__Holophagaceae;g__JACQZU01;s__JACQZU01 sp016213735	MBI4912767.1	NA	MBI4914086.1	MBI4913682.1	MBI4913682.1
GCA_016710635.1	d__Bacteria;p__Acidobacteriota;c__Holophagae;o__Holophagales;f__Holophagaceae;g__JADJVL01;s__JADJVL01 sp016710635	MBK8724750.1	NA	MBK8727100.1	MBK8726454.1	MBK8726454.1
GCA_016720465.1	d__Bacteria;p__Acidobacteriota;c__Holophagae;o__Holophagales;f__Holophagaceae;g__JADJVL01;s__JADJVL01 sp016720465	MBL0209794.1	NA	MBL0211228.1	MBL0211374.1	MBL0211374.1
GCA_016722505.1	d__Bacteria;p__Acidobacteriota;c__Holophagae;o__Holophagales;f__Holophagaceae;g__JADJVL01;s__JADJVL01 sp016722505	MBL0313114.1	NA	MBL0312103.1	MBL0312011.1	MBL0312011.1
GCA_016192145.1	d__Bacteria;p__Acidobacteriota;c__Holophagae;o__Holophagales;f__Holophagaceae;g__JAFDVN01;s__JAFDVN01 sp016192145	MBI3130858.1	NA	MBI3130882.1	MBI3131027.1	MBI3131027.1
GCA_018269025.1	d__Bacteria;p__Acidobacteriota;c__Holophagae;o__Holophagales;f__Holophagaceae;g__JAFDVN01;s__JAFDVN01 sp018269025	MBS1784597.1	NA	MBS1784700.1	MBS1786024.1	MBS1786024.1
GCA_014189895.1	d__Bacteria;p__Acidobacteriota;c__Holophagae;o__Holophagales;f__Holophagaceae;g__UBA12189;s__UBA12189 sp014189895	GDX12181.1	NA	NA	NA	NA
GCA_009783055.1	d__Bacteria;p__Acidobacteriota;c__Holophagae;o__Holophagales;f__Holophagaceae;g__WRHW01;s__WRHW01 sp009783055	MCL1893439.1	NA	MCL1894769.1	MCL1892967.1	MCL1892967.1
GCF_016592575.1	d__Bacteria;p__Acidobacteriota;c__Holophagae;o__Thermotomaculales;f__Thermotomaculaceae;g__Thermotomaculum;s__Thermotomaculum hydrothermale	WP_201326966.1	NA	WP_201327155.1	WP_201328026.1	WP_201328026.1
GCA_002789615.1	d__Bacteria;p__Acidobacteriota;c__Holophagae;o__Thermotomaculales;f__Thermotomaculaceae;g__UM-FILTER-49-7;s__UM-FILTER-49-7 sp002789615	NA	NA	NA	PJB78528.1	PJB78528.1
GCA_003650445.1	d__Bacteria;p__Acidobacteriota;c__Holophagae;o__Thermotomaculales;f__Thermotomaculaceae;g__UM-FILTER-49-7;s__UM-FILTER-49-7 sp003650445	RLE18828.1	NA	RLE19057.1	NA	NA
GCA_013151025.1	d__Bacteria;p__Acidobacteriota;c__Holophagae;o__Thermotomaculales;f__Thermotomaculaceae;g__UM-FILTER-49-7;s__UM-FILTER-49-7 sp013151025	NOY23954.1	NA	NOY23734.1	NOY23115.1	NOY23115.1
GCA_013152385.1	d__Bacteria;p__Acidobacteriota;c__Holophagae;o__Thermotomaculales;f__Thermotomaculaceae;g__UM-FILTER-49-7;s__UM-FILTER-49-7 sp013152385	NOZ14011.1	NA	NOZ13780.1	NOZ12703.1	NOZ12703.1
GCA_003222305.1	d__Bacteria;p__Acidobacteriota;c__Polarisedimenticolia;o__Gp22-AA2;f__AA152;g__AA152;s__AA152 sp003222305	PYQ13716.1	NA	PYQ11220.1	NA	NA
GCA_022616665.1	d__Bacteria;p__Acidobacteriota;c__Polarisedimenticolia;o__Gp22-AA2;f__AA152;g__AA152;s__AA152 sp022616665	MCI0566847.1	NA	MCI0569107.1	NA	NA
GCA_003223135.1	d__Bacteria;p__Acidobacteriota;c__Polarisedimenticolia;o__Gp22-AA2;f__Gp22-AA2;g__Gp22-AA3;s__Gp22-AA3 sp003223135	PYT36706.1	NA	PYT36413.1	NA	NA
GCA_003223145.1	d__Bacteria;p__Acidobacteriota;c__Polarisedimenticolia;o__Gp22-AA2;f__Gp22-AA2;g__Gp22-AA3;s__Gp22-AA3 sp003223145	PYT16133.1	NA	PYT12005.1	NA	NA
GCA_016177515.1	d__Bacteria;p__Acidobacteriota;c__Polarisedimenticolia;o__Gp22-AA2;f__Gp22-AA2;g__Gp22-AA3;s__Gp22-AA3 sp016177515	MBI1949929.1	NA	NA	NA	NA
GCA_016202915.1	d__Bacteria;p__Acidobacteriota;c__Polarisedimenticolia;o__Gp22-AA2;f__Gp22-AA2;g__JACQNT01;s__JACQNT01 sp016202915	MBI4168306.1	NA	NA	NA	NA
GCA_003223165.1	d__Bacteria;p__Acidobacteriota;c__Polarisedimenticolia;o__Gp22-AA2;f__Gp22-AA2;g__QHXZ01;s__QHXZ01 sp003223165	NA	NA	PYS96703.1	NA	NA
GCA_020350085.1	d__Bacteria;p__Acidobacteriota;c__Polarisedimenticolia;o__J045;f__J045;g__G020350085;s__G020350085 sp020350085	UCF68269.1	NA	NA	NA	NA
GCA_003696075.1	d__Bacteria;p__Acidobacteriota;c__Polarisedimenticolia;o__J045;f__J045;g__J045;s__J045 sp003696075	RMG48797.1	NA	NA	NA	NA
GCA_003695625.1	d__Bacteria;p__Acidobacteriota;c__Polarisedimenticolia;o__J045;f__J045;g__J065;s__J065 sp003695625	RMF71583.1	NA	NA	NA	NA
GCA_017994815.1	d__Bacteria;p__Acidobacteriota;c__Polarisedimenticolia;o__J045;f__J045;g__JAGOJY01;s__JAGOJY01 sp017994815	MBP7149278.1	NA	NA	NA	NA
GCA_021372775.1	d__Bacteria;p__Acidobacteriota;c__Polarisedimenticolia;o__J045;f__J045;g__JAJFTU01;s__JAJFTU01 sp021372775	MCE5246280.1	NA	NA	NA	NA
GCA_016195325.1	d__Bacteria;p__Acidobacteriota;c__Polarisedimenticolia;o__JACPZX01;f__JACPZX01;g__JACPZX01;s__JACPZX01 sp016195325	MBI3450435.1	NA	MBI3449115.1	NA	NA
GCA_024226515.1	d__Bacteria;p__Acidobacteriota;c__Polarisedimenticolia;o__Polarisedimenticolales;f__Polarisedimenticolaceae;g__JAAELQ01;s__JAAELQ01 sp024226515	MCP3978449.1	NA	MCP3979551.1	NA	NA
GCA_020073205.1	d__Bacteria;p__Acidobacteriota;c__Polarisedimenticolia;o__Polarisedimenticolales;f__Polarisedimenticolaceae;g__JAIQFR01;s__JAIQFR01 sp020073205	MBZ5640022.1	NA	MBZ5640871.1	NA	NA
GCA_001664505.1	d__Bacteria;p__Acidobacteriota;c__Polarisedimenticolia;o__Polarisedimenticolales;f__Polarisedimenticolaceae;g__Mor1;s__Mor1 sp001664505	ANM29568.1	NA	ANM28649.1	NA	NA
GCA_014764515.1	d__Bacteria;p__Acidobacteriota;c__Polarisedimenticolia;o__Polarisedimenticolales;f__Polarisedimenticolaceae;g__Polarisedimenticola;s__Polarisedimenticola svalbardensis	MBD3868034.1	NA	MBD3866636.1	NA	NA
GCA_011773795.1	d__Bacteria;p__Acidobacteriota;c__Polarisedimenticolia;o__Polarisedimenticolales;f__Polarisedimenticolaceae;g__WVWW01;s__WVWW01 sp011773795	NIT11027.1	NA	NIT11283.1	NA	NA
GCA_003223995.1	d__Bacteria;p__Acidobacteriota;c__Polarisedimenticolia;o__QHYA01;f__QHYA01;g__QHYA01;s__QHYA01 sp003223995	PYT07969.1	NA	PYT09341.1	NA	NA
GCA_004356015.1	d__Bacteria;p__Acidobacteriota;c__Polarisedimenticolia;o__SMYD01;f__SMYD01;g__SMYD01;s__SMYD01 sp004356015	NA	NA	TDI35049.1	NA	NA
GCA_001767035.1	d__Bacteria;p__Acidobacteriota;c__Terriglobia;o__2-12-FULL-54-10;f__2-12-FULL-54-10;g__2-02-FULL-61-28;s__2-02-FULL-61-28 sp001767035	OFV91131.1	NA	NA	OFV95503.1	NA
GCA_001767075.1	d__Bacteria;p__Acidobacteriota;c__Terriglobia;o__2-12-FULL-54-10;f__2-12-FULL-54-10;g__2-12-FULL-54-10;s__2-12-FULL-54-10 sp001767075	OFV99492.1	NA	NA	OFV97697.1	NA
GCA_016191085.1	d__Bacteria;p__Acidobacteriota;c__Terriglobia;o__2-12-FULL-54-10;f__2-12-FULL-54-10;g__JACPPJ01;s__JACPPJ01 sp016191085	MBI2816481.1	NA	NA	NA	NA
GCA_016199675.1	d__Bacteria;p__Acidobacteriota;c__Terriglobia;o__2-12-FULL-54-10;f__2-12-FULL-54-10;g__JACQGE01;s__JACQGE01 sp016199675	NA	NA	NA	MBI3894623.1	NA
GCA_022567475.1	d__Bacteria;p__Acidobacteriota;c__Terriglobia;o__2-12-FULL-54-10;f__2-12-FULL-54-10;g__JADFGZ01;s__JADFGZ01 sp022567475	MCH8266804.1	NA	NA	MCH8267275.1	NA
GCA_009691245.1	d__Bacteria;p__Acidobacteriota;c__Terriglobia;o__2-12-FULL-54-10;f__2-12-FULL-54-10;g__SHUM01;s__SHUM01 sp009691245	MSO18967.1	NA	NA	MSO18913.1	NA
GCA_001920875.1	d__Bacteria;p__Acidobacteriota;c__Terriglobia;o__20CM-2-55-15;f__20CM-2-55-15;g__20CM-2-55-15;s__20CM-2-55-15 sp001920875	OLE89584.1	NA	OLE87127.1	NA	NA
GCA_003222755.1	d__Bacteria;p__Acidobacteriota;c__Terriglobia;o__20CM-2-55-15;f__20CM-2-55-15;g__20CM-2-55-15;s__20CM-2-55-15 sp003222755	PYS39691.1	NA	PYS39543.1	PYS41023.1	PYS41023.1
GCA_003222815.1	d__Bacteria;p__Acidobacteriota;c__Terriglobia;o__20CM-2-55-15;f__20CM-2-55-15;g__20CM-2-55-15;s__20CM-2-55-15 sp003222815	PYR98215.1	NA	PYR99711.1	NA	NA
GCA_003223875.1	d__Bacteria;p__Acidobacteriota;c__Terriglobia;o__20CM-2-55-15;f__20CM-2-55-15;g__20CM-2-55-15;s__20CM-2-55-15 sp003223875	PYR98982.1	NA	PYS04655.1	PYR97325.1	PYR97325.1
GCA_003223895.1	d__Bacteria;p__Acidobacteriota;c__Terriglobia;o__20CM-2-55-15;f__20CM-2-55-15;g__20CM-2-55-15;s__20CM-2-55-15 sp003223895	PYS30425.1	NA	PYS25064.1	PYS30339.1	PYS30339.1
GCA_001766965.1	d__Bacteria;p__Acidobacteriota;c__Terriglobia;o__Acidoferrales;f__2-02-FULL-67-57;g__2-02-FULL-67-57;s__2-02-FULL-67-57 sp001766965	NA	NA	NA	NA	NA
GCA_016210855.1	d__Bacteria;p__Acidobacteriota;c__Terriglobia;o__Acidoferrales;f__2-02-FULL-67-57;g__2-02-FULL-67-57;s__2-02-FULL-67-57 sp016210855	MBI4467348.1	NA	NA	NA	NA
GCA_016189965.1	d__Bacteria;p__Acidobacteriota;c__Terriglobia;o__Acidoferrales;f__2-02-FULL-67-57;g__JACPRL01;s__JACPRL01 sp016189965	MBI2956852.1	NA	NA	NA	NA
GCA_016210895.1	d__Bacteria;p__Acidobacteriota;c__Terriglobia;o__Acidoferrales;f__2-02-FULL-67-57;g__JACQTG01;s__JACQTG01 sp016210895	MBI4462635.1	NA	NA	NA	NA
GCA_001914785.1	d__Bacteria;p__Acidobacteriota;c__Terriglobia;o__Acidoferrales;f__UBA7541;g__Acidoferrum;s__Acidoferrum sp001914785	OLB34522.1	NA	NA	NA	NA
GCA_001917435.1	d__Bacteria;p__Acidobacteriota;c__Terriglobia;o__Acidoferrales;f__UBA7541;g__Acidoferrum;s__Acidoferrum sp001917435	OLB82500.1	NA	NA	NA	NA
GCA_001919715.1	d__Bacteria;p__Acidobacteriota;c__Terriglobia;o__Acidoferrales;f__UBA7541;g__Acidoferrum;s__Acidoferrum sp001919715	NA	NA	NA	NA	NA
GCA_003223215.1	d__Bacteria;p__Acidobacteriota;c__Terriglobia;o__Acidoferrales;f__UBA7541;g__Acidoferrum;s__Acidoferrum sp003223215	PYT83188.1	NA	NA	NA	NA
GCA_003223245.1	d__Bacteria;p__Acidobacteriota;c__Terriglobia;o__Acidoferrales;f__UBA7541;g__Acidoferrum;s__Acidoferrum sp003223245	PYT78151.1	NA	NA	NA	NA
GCA_003223255.1	d__Bacteria;p__Acidobacteriota;c__Terriglobia;o__Acidoferrales;f__UBA7541;g__Acidoferrum;s__Acidoferrum sp003223255	PYT70684.1	NA	NA	NA	NA
GCA_003223295.1	d__Bacteria;p__Acidobacteriota;c__Terriglobia;o__Acidoferrales;f__UBA7541;g__Acidoferrum;s__Acidoferrum sp003223295	PYT95663.1	NA	NA	NA	NA
GCA_003224055.1	d__Bacteria;p__Acidobacteriota;c__Terriglobia;o__Acidoferrales;f__UBA7541;g__Acidoferrum;s__Acidoferrum sp003224055	PYT49583.1	NA	NA	NA	NA
GCA_003224075.1	d__Bacteria;p__Acidobacteriota;c__Terriglobia;o__Acidoferrales;f__UBA7541;g__Acidoferrum;s__Acidoferrum sp003224075	NA	NA	NA	NA	NA
GCA_003224085.1	d__Bacteria;p__Acidobacteriota;c__Terriglobia;o__Acidoferrales;f__UBA7541;g__Acidoferrum;s__Acidoferrum sp003224085	PYU00324.1	NA	NA	NA	NA
GCA_003224105.1	d__Bacteria;p__Acidobacteriota;c__Terriglobia;o__Acidoferrales;f__UBA7541;g__Acidoferrum;s__Acidoferrum sp003224105	PYU16271.1	NA	NA	NA	NA
GCA_003224135.1	d__Bacteria;p__Acidobacteriota;c__Terriglobia;o__Acidoferrales;f__UBA7541;g__Acidoferrum;s__Acidoferrum sp003224135	PYU03190.1	NA	NA	NA	NA
GCA_003224145.1	d__Bacteria;p__Acidobacteriota;c__Terriglobia;o__Acidoferrales;f__UBA7541;g__Acidoferrum;s__Acidoferrum sp003224145	PYT63815.1	NA	NA	NA	NA
GCA_003224515.1	d__Bacteria;p__Acidobacteriota;c__Terriglobia;o__Acidoferrales;f__UBA7541;g__Acidoferrum;s__Acidoferrum sp003224515	PYU70188.1	NA	NA	NA	NA
GCA_003224525.1	d__Bacteria;p__Acidobacteriota;c__Terriglobia;o__Acidoferrales;f__UBA7541;g__Acidoferrum;s__Acidoferrum sp003224525	PYU79286.1	NA	NA	NA	NA
GCA_003225295.1	d__Bacteria;p__Acidobacteriota;c__Terriglobia;o__Acidoferrales;f__UBA7541;g__Acidoferrum;s__Acidoferrum sp003225295	PYU72857.1	NA	NA	NA	NA
GCA_003225315.1	d__Bacteria;p__Acidobacteriota;c__Terriglobia;o__Acidoferrales;f__UBA7541;g__Acidoferrum;s__Acidoferrum sp003225315	PYU49559.1	NA	NA	NA	NA
GCA_018268785.1	d__Bacteria;p__Acidobacteriota;c__Terriglobia;o__Acidoferrales;f__UBA7541;g__Acidoferrum;s__Acidoferrum sp018268785	MBS1866941.1	NA	NA	NA	NA
GCA_019239815.1	d__Bacteria;p__Acidobacteriota;c__Terriglobia;o__Acidoferrales;f__UBA7541;g__Acidoferrum;s__Acidoferrum sp019239815	MBV9889068.1	NA	NA	NA	NA
GCA_023511565.1	d__Bacteria;p__Acidobacteriota;c__Terriglobia;o__Acidoferrales;f__UBA7541;g__DSGC01;s__DSGC01 sp023511565	MCL6481223.1	NA	NA	NA	NA
GCA_023512135.1	d__Bacteria;p__Acidobacteriota;c__Terriglobia;o__Acidoferrales;f__UBA7541;g__DSGC01;s__DSGC01 sp023512135	MCL6565146.1	NA	NA	NA	NA
GCA_010365215.1	d__Bacteria;p__Acidobacteriota;c__Terriglobia;o__Acidoferrales;f__UBA7541;g__JAAFGT01;s__JAAFGT01 sp010365215	NDQ56446.1	NA	NA	NA	NA
GCA_016179005.1	d__Bacteria;p__Acidobacteriota;c__Terriglobia;o__Acidoferrales;f__UBA7541;g__JACQDE01;s__JACQDE01 sp016179005	NA	NA	NA	NA	NA
GCA_016201285.1	d__Bacteria;p__Acidobacteriota;c__Terriglobia;o__Acidoferrales;f__UBA7541;g__JACQDE01;s__JACQDE01 sp016201285	MBI3662180.1	NA	NA	NA	NA
GCA_023481105.1	d__Bacteria;p__Acidobacteriota;c__Terriglobia;o__Acidoferrales;f__UBA7541;g__JACQDE01;s__JACQDE01 sp023481105	MCL5289352.1	NA	NA	NA	NA
GCA_020072785.1	d__Bacteria;p__Acidobacteriota;c__Terriglobia;o__Acidoferrales;f__UBA7541;g__JAIQGC01;s__JAIQGC01 sp020072785	MBZ5541454.1	NA	NA	NA	NA
GCA_020072805.1	d__Bacteria;p__Acidobacteriota;c__Terriglobia;o__Acidoferrales;f__UBA7541;g__JAIQGC01;s__JAIQGC01 sp020072805	MBZ5529258.1	NA	NA	NA	NA
GCA_020073585.1	d__Bacteria;p__Acidobacteriota;c__Terriglobia;o__Acidoferrales;f__UBA7541;g__JAIQGC01;s__JAIQGC01 sp020073585	MBZ5700942.1	NA	NA	NA	NA
GCA_003223315.1	d__Bacteria;p__Acidobacteriota;c__Terriglobia;o__Acidoferrales;f__UBA7541;g__Palsa-189;s__Palsa-189 sp003223315	PYU36351.1	NA	NA	NA	NA
GCA_003223325.1	d__Bacteria;p__Acidobacteriota;c__Terriglobia;o__Acidoferrales;f__UBA7541;g__Palsa-189;s__Palsa-189 sp003223325	PYU21644.1	NA	NA	NA	NA
GCA_003224175.1	d__Bacteria;p__Acidobacteriota;c__Terriglobia;o__Acidoferrales;f__UBA7541;g__Palsa-189;s__Palsa-189 sp003224175	PYU26505.1	NA	NA	NA	NA
GCA_020072765.1	d__Bacteria;p__Acidobacteriota;c__Terriglobia;o__Acidoferrales;f__UBA7541;g__Palsa-295;s__Palsa-295 sp020072765	MBZ5502695.1	NA	NA	NA	NA
GCA_020073605.1	d__Bacteria;p__Acidobacteriota;c__Terriglobia;o__Acidoferrales;f__UBA7541;g__Palsa-295;s__Palsa-295 sp020073605	MBZ5696090.1	NA	NA	NA	NA
GCA_020073375.1	d__Bacteria;p__Acidobacteriota;c__Terriglobia;o__Acidoferrales;f__UBA7541;g__Palsa-360;s__Palsa-360 sp020073375	MBZ5641314.1	NA	NA	NA	NA
GCA_020073485.1	d__Bacteria;p__Acidobacteriota;c__Terriglobia;o__Acidoferrales;f__UBA7541;g__Palsa-360;s__Palsa-360 sp020073485	MBZ5660626.1	NA	NA	NA	NA
GCA_020073705.1	d__Bacteria;p__Acidobacteriota;c__Terriglobia;o__Acidoferrales;f__UBA7541;g__Palsa-360;s__Palsa-360 sp020073705	MBZ5699589.1	NA	NA	NA	NA
GCA_003224195.1	d__Bacteria;p__Acidobacteriota;c__Terriglobia;o__Acidoferrales;f__UBA7541;g__QHYP01;s__QHYP01 sp003224195	PYU07559.1	NA	NA	NA	NA
GCA_003224235.1	d__Bacteria;p__Acidobacteriota;c__Terriglobia;o__Acidoferrales;f__UBA7541;g__QHYU01;s__QHYU01 sp003224235	PYU36007.1	NA	NA	NA	NA
GCA_016201215.1	d__Bacteria;p__Acidobacteriota;c__Terriglobia;o__Acidoferrales;f__UBA7541;g__QHYU01;s__QHYU01 sp016201215	MBI3668740.1	NA	NA	NA	NA
GCA_020073115.1	d__Bacteria;p__Acidobacteriota;c__Terriglobia;o__Bryobacterales;f__Bryobacteraceae;g__BOG-224;s__BOG-224 sp020073115	MBZ5585008.1	NA	NA	MBZ5584789.1	NA
GCA_010084195.1	d__Bacteria;p__Acidobacteriota;c__Terriglobia;o__Bryobacterales;f__Bryobacteraceae;g__BOG-234;s__BOG-234 sp010084195	NDJ13475.1	NA	NA	NDJ13995.1	NA
GCA_019233375.1	d__Bacteria;p__Acidobacteriota;c__Terriglobia;o__Bryobacterales;f__Bryobacteraceae;g__Bog-105;s__Bog-105 sp019233375	MBV8573313.1	NA	NA	MBV8572296.1	NA
GCA_019233755.1	d__Bacteria;p__Acidobacteriota;c__Terriglobia;o__Bryobacterales;f__Bryobacteraceae;g__Bog-105;s__Bog-105 sp019233755	MBV8552255.1	NA	NA	MBV8551658.1	NA
GCA_019239585.1	d__Bacteria;p__Acidobacteriota;c__Terriglobia;o__Bryobacterales;f__Bryobacteraceae;g__Bog-105;s__Bog-105 sp019239585	MBV9938838.1	NA	NA	MBV9938906.1	NA
GCA_019240405.1	d__Bacteria;p__Acidobacteriota;c__Terriglobia;o__Bryobacterales;f__Bryobacteraceae;g__Bog-105;s__Bog-105 sp019240405	MBV9780047.1	NA	NA	NA	NA
GCA_019240475.1	d__Bacteria;p__Acidobacteriota;c__Terriglobia;o__Bryobacterales;f__Bryobacteraceae;g__Bog-105;s__Bog-105 sp019240475	MBV9760800.1	NA	NA	MBV9762024.1	NA
GCA_019243205.1	d__Bacteria;p__Acidobacteriota;c__Terriglobia;o__Bryobacterales;f__Bryobacteraceae;g__Bog-105;s__Bog-105 sp019243205	MBV8833034.1	NA	NA	MBV8830375.1	NA
GCA_019244055.1	d__Bacteria;p__Acidobacteriota;c__Terriglobia;o__Bryobacterales;f__Bryobacteraceae;g__Bog-105;s__Bog-105 sp019244055	MBV9500513.1	NA	NA	MBV9500100.1	NA
GCA_019244945.1	d__Bacteria;p__Acidobacteriota;c__Terriglobia;o__Bryobacterales;f__Bryobacteraceae;g__Bog-105;s__Bog-105 sp019244945	MBV9294257.1	NA	NA	NA	NA
GCA_019245255.1	d__Bacteria;p__Acidobacteriota;c__Terriglobia;o__Bryobacterales;f__Bryobacteraceae;g__Bog-105;s__Bog-105 sp019245255	MBV9265312.1	NA	NA	MBV9269191.1	NA
GCA_019246575.1	d__Bacteria;p__Acidobacteriota;c__Terriglobia;o__Bryobacterales;f__Bryobacteraceae;g__Bog-105;s__Bog-105 sp019246575	MBV9085101.1;MBV9085028.1	NA	NA	MBV9083341.1	NA
GCF_903970205.1	d__Bacteria;p__Acidobacteriota;c__Terriglobia;o__Bryobacterales;f__Bryobacteraceae;g__Bog-113;s__Bog-113 sp903970205	WP_180538302.1	NA	NA	NA	NA
GCF_000702445.1	d__Bacteria;p__Acidobacteriota;c__Terriglobia;o__Bryobacterales;f__Bryobacteraceae;g__Bryobacter;s__Bryobacter aggregatus	WP_031499926.1	NA	NA	WP_031499054.1	NA
GCA_016870995.1	d__Bacteria;p__Acidobacteriota;c__Terriglobia;o__Bryobacterales;f__Bryobacteraceae;g__Bryobacter;s__Bryobacter sp016870995	MBM3763042.1	NA	NA	MBM3760496.1	NA
GCA_019931185.1	d__Bacteria;p__Acidobacteriota;c__Terriglobia;o__Bryobacterales;f__Bryobacteraceae;g__Bryobacter;s__Bryobacter sp019931185	MBZ2187240.1	NA	NA	MBZ2184849.1	NA
GCA_016191645.1	d__Bacteria;p__Acidobacteriota;c__Terriglobia;o__Bryobacterales;f__Bryobacteraceae;g__CADEFT01;s__CADEFT01 sp016191645	NA	NA	NA	NA	NA
GCA_016201205.1	d__Bacteria;p__Acidobacteriota;c__Terriglobia;o__Bryobacterales;f__Bryobacteraceae;g__CADEFT01;s__CADEFT01 sp016201205	MBI3680230.1	NA	NA	NA	NA
GCA_016213775.1	d__Bacteria;p__Acidobacteriota;c__Terriglobia;o__Bryobacterales;f__Bryobacteraceae;g__CADEFT01;s__CADEFT01 sp016213775	MBI4908878.1	NA	NA	MBI4907750.1	NA
GCA_016789745.1	d__Bacteria;p__Acidobacteriota;c__Terriglobia;o__Bryobacterales;f__Bryobacteraceae;g__CADEFT01;s__CADEFT01 sp016789745	MBL8210656.1	NA	NA	MBL8216005.1	NA
GCA_016789755.1	d__Bacteria;p__Acidobacteriota;c__Terriglobia;o__Bryobacterales;f__Bryobacteraceae;g__CADEFT01;s__CADEFT01 sp016789755	MBL8178721.1	NA	NA	NA	NA
GCA_016789785.1	d__Bacteria;p__Acidobacteriota;c__Terriglobia;o__Bryobacterales;f__Bryobacteraceae;g__CADEFT01;s__CADEFT01 sp016789785	MBL8231508.1	NA	NA	MBL8233090.1	NA
GCA_018268935.1	d__Bacteria;p__Acidobacteriota;c__Terriglobia;o__Bryobacterales;f__Bryobacteraceae;g__CADEFT01;s__CADEFT01 sp018268935	MBS1826379.1	NA	NA	MBS1826138.1	NA
GCA_019187195.1	d__Bacteria;p__Acidobacteriota;c__Terriglobia;o__Bryobacterales;f__Bryobacteraceae;g__CADEFT01;s__CADEFT01 sp019187195	MBV6431009.1	NA	NA	NA	NA
GCA_020847895.1	d__Bacteria;p__Acidobacteriota;c__Terriglobia;o__Bryobacterales;f__Bryobacteraceae;g__CADEFT01;s__CADEFT01 sp020847895	MCC6390577.1	NA	NA	NA	NA
GCA_020847975.1	d__Bacteria;p__Acidobacteriota;c__Terriglobia;o__Bryobacterales;f__Bryobacteraceae;g__CADEFT01;s__CADEFT01 sp020847975	MCC6364518.1	NA	NA	NA	NA
GCA_025056455.1	d__Bacteria;p__Acidobacteriota;c__Terriglobia;o__Bryobacterales;f__Bryobacteraceae;g__CADEFT01;s__CADEFT01 sp025056455	MCS7023779.1	NA	NA	MCS7024599.1	NA
GCA_003517725.1	d__Bacteria;p__Acidobacteriota;c__Terriglobia;o__Bryobacterales;f__Bryobacteraceae;g__DOZZ01;s__DOZZ01 sp003517725	HCC56458.1	NA	NA	HCC58075.1	NA
GCA_016871115.1	d__Bacteria;p__Acidobacteriota;c__Terriglobia;o__Bryobacterales;f__Bryobacteraceae;g__DSOI01;s__DSOI01 sp016871115	NA	NA	NA	MBM3793393.1	NA
GCA_025062235.1	d__Bacteria;p__Acidobacteriota;c__Terriglobia;o__Bryobacterales;f__Bryobacteraceae;g__DTHT01;s__DTHT01 sp025062235	MCS7316128.1	NA	NA	NA	NA
GCA_020851555.1	d__Bacteria;p__Acidobacteriota;c__Terriglobia;o__Bryobacterales;f__Bryobacteraceae;g__DTKY01;s__DTKY01 sp020851555	NA	NA	NA	NA	NA
GCA_016865505.2	d__Bacteria;p__Acidobacteriota;c__Terriglobia;o__Bryobacterales;f__Bryobacteraceae;g__F-183;s__F-183 sp016865505	BDC48860.1	NA	NA	BDC47972.1	NA
GCA_018268875.1	d__Bacteria;p__Acidobacteriota;c__Terriglobia;o__Bryobacterales;f__Bryobacteraceae;g__F-183;s__F-183 sp018268875	NA	NA	NA	MBS1835104.1	NA
GCA_009697495.1	d__Bacteria;p__Acidobacteriota;c__Terriglobia;o__Bryobacterales;f__Bryobacteraceae;g__Ga0077553;s__Ga0077553 sp009697495	MSV32023.1	NA	NA	NA	NA
GCA_016185425.1	d__Bacteria;p__Acidobacteriota;c__Terriglobia;o__Bryobacterales;f__Bryobacteraceae;g__Ga0077553;s__Ga0077553 sp016185425	MBI2687551.1	NA	NA	MBI2686204.1	NA
GCA_016789905.1	d__Bacteria;p__Acidobacteriota;c__Terriglobia;o__Bryobacterales;f__Bryobacteraceae;g__Ga0077553;s__Ga0077553 sp016789905	MBL8240642.1	NA	NA	MBL8236181.1	NA
GCA_016871055.1	d__Bacteria;p__Acidobacteriota;c__Terriglobia;o__Bryobacterales;f__Bryobacteraceae;g__Ga0077553;s__Ga0077553 sp016871055	MBM3758092.1	NA	NA	MBM3753329.1	NA
GCA_016871135.1	d__Bacteria;p__Acidobacteriota;c__Terriglobia;o__Bryobacterales;f__Bryobacteraceae;g__Ga0077553;s__Ga0077553 sp016871135	MBM3765350.1	NA	NA	MBM3765869.1	NA
GCA_016871155.1	d__Bacteria;p__Acidobacteriota;c__Terriglobia;o__Bryobacterales;f__Bryobacteraceae;g__Ga0077553;s__Ga0077553 sp016871155	MBM3788180.1;MBM3786870.1	NA	NA	MBM3785781.1	NA
GCA_019931245.1	d__Bacteria;p__Acidobacteriota;c__Terriglobia;o__Bryobacterales;f__Bryobacteraceae;g__Ga0077553;s__Ga0077553 sp019931245	MBZ2179441.1	NA	NA	MBZ2180324.1	NA
GCA_020247055.1	d__Bacteria;p__Acidobacteriota;c__Terriglobia;o__Bryobacterales;f__Bryobacteraceae;g__Ga0077553;s__Ga0077553 sp020247055	MCA2968987.1	NA	NA	MCA2969230.1	NA
GCA_013388415.1	d__Bacteria;p__Acidobacteriota;c__Terriglobia;o__Bryobacterales;f__Bryobacteraceae;g__JACADU01;s__JACADU01 sp013388415	NA	NA	NA	NWF82532.1	NA
GCA_014379815.1	d__Bacteria;p__Acidobacteriota;c__Terriglobia;o__Bryobacterales;f__Bryobacteraceae;g__JACMLA01;s__JACMLA01 sp014379815	MBC7928670.1	NA	NA	MBC7925700.1	NA
GCA_016178155.1	d__Bacteria;p__Acidobacteriota;c__Terriglobia;o__Bryobacterales;f__Bryobacteraceae;g__JACOTZ01;s__JACOTZ01 sp016178155	MBI1895720.1	NA	NA	NA	NA
GCA_016185465.1	d__Bacteria;p__Acidobacteriota;c__Terriglobia;o__Bryobacterales;f__Bryobacteraceae;g__JACPNO01;s__JACPNO01 sp016185465	NA	NA	NA	NA	NA
GCA_016213755.1	d__Bacteria;p__Acidobacteriota;c__Terriglobia;o__Bryobacterales;f__Bryobacteraceae;g__JACQZT01;s__JACQZT01 sp016213755	MBI4874620.1	NA	NA	NA	NA
GCA_020847315.1	d__Bacteria;p__Acidobacteriota;c__Terriglobia;o__Bryobacterales;f__Bryobacteraceae;g__JACTMJ01;s__JACTMJ01 sp020847315	MCC6264871.1	NA	NA	MCC6264759.1	NA
GCA_020853155.1	d__Bacteria;p__Acidobacteriota;c__Terriglobia;o__Bryobacterales;f__Bryobacteraceae;g__JACTMJ01;s__JACTMJ01 sp020853155	MCC7342049.1	NA	NA	MCC7341542.1	NA
GCA_019686145.1	d__Bacteria;p__Acidobacteriota;c__Terriglobia;o__Bryobacterales;f__Bryobacteraceae;g__JADGHK01;s__JADGHK01 sp019686145	MBX5494211.1	NA	NA	NA	NA
GCA_020073615.1	d__Bacteria;p__Acidobacteriota;c__Terriglobia;o__Bryobacterales;f__Bryobacteraceae;g__JADGNR01;s__JADGNR01 sp020073615	MBZ5723896.1	NA	NA	MBZ5724039.1	NA
GCA_016178945.1	d__Bacteria;p__Acidobacteriota;c__Terriglobia;o__Bryobacterales;f__Bryobacteraceae;g__JADJWL01;s__JADJWL01 sp016178945	MBI1790146.1	NA	NA	NA	NA
GCA_016716385.1	d__Bacteria;p__Acidobacteriota;c__Terriglobia;o__Bryobacterales;f__Bryobacteraceae;g__JADJWL01;s__JADJWL01 sp016716385	MBK9168479.1	NA	NA	MBK9169176.1	NA
GCA_016789925.1	d__Bacteria;p__Acidobacteriota;c__Terriglobia;o__Bryobacterales;f__Bryobacteraceae;g__JADLDI01;s__JADLDI01 sp016789925	NA	NA	NA	MBL8296360.1	NA
GCA_020846745.1	d__Bacteria;p__Acidobacteriota;c__Terriglobia;o__Bryobacterales;f__Bryobacteraceae;g__JADLDI01;s__JADLDI01 sp020846745	MCC6591024.1	NA	NA	MCC6587531.1	NA
GCA_020852755.1	d__Bacteria;p__Acidobacteriota;c__Terriglobia;o__Bryobacterales;f__Bryobacteraceae;g__JADZAF01;s__JADZAF01 sp020852755	MCC6860939.1	NA	NA	MCC6860555.1	NA
GCA_020851655.1	d__Bacteria;p__Acidobacteriota;c__Terriglobia;o__Bryobacterales;f__Bryobacteraceae;g__JADZCI01;s__JADZCI01 sp020851655	MCC7155515.1	NA	NA	MCC7155227.1	NA
GCA_020854055.1	d__Bacteria;p__Acidobacteriota;c__Terriglobia;o__Bryobacterales;f__Bryobacteraceae;g__JADZGD01;s__JADZGD01 sp020854055	MCC7499888.1	NA	NA	NA	NA
GCA_016713735.1	d__Bacteria;p__Acidobacteriota;c__Terriglobia;o__Bryobacterales;f__Bryobacteraceae;g__JAFLBB01;s__JAFLBB01 sp016713735	MBK7928425.1	NA	NA	MBK7930701.1	NA
GCA_017304135.1	d__Bacteria;p__Acidobacteriota;c__Terriglobia;o__Bryobacterales;f__Bryobacteraceae;g__JAFLBB01;s__JAFLBB01 sp017304135	MBN8730581.1	NA	NA	MBN8729061.1	NA
GCA_020847045.1	d__Bacteria;p__Acidobacteriota;c__Terriglobia;o__Bryobacterales;f__Bryobacteraceae;g__JAFLBB01;s__JAFLBB01 sp020847045	MCC6294344.1	NA	NA	MCC6292892.1	NA
GCA_020852175.1	d__Bacteria;p__Acidobacteriota;c__Terriglobia;o__Bryobacterales;f__Bryobacteraceae;g__JAFLBB01;s__JAFLBB01 sp020852175	MCC7235523.1	NA	NA	MCC7234498.1	NA
GCA_019748195.1	d__Bacteria;p__Acidobacteriota;c__Terriglobia;o__Bryobacterales;f__Bryobacteraceae;g__JAIEPW01;s__JAIEPW01 sp019748195	MBX9599990.1	NA	NA	NA	NA
GCA_023511855.1	d__Bacteria;p__Acidobacteriota;c__Terriglobia;o__Bryobacterales;f__Bryobacteraceae;g__JAIMAR01;s__JAIMAR01 sp023511855	MCL6544573.1	NA	NA	NA	NA
GCA_020073365.1	d__Bacteria;p__Acidobacteriota;c__Terriglobia;o__Bryobacterales;f__Bryobacteraceae;g__JAIQFL01;s__JAIQFL01 sp020073365	MBZ5624848.1	NA	NA	MBZ5625564.1	NA
GCA_020073145.1	d__Bacteria;p__Acidobacteriota;c__Terriglobia;o__Bryobacterales;f__Bryobacteraceae;g__JAIQFS01;s__JAIQFS01 sp020073145	MBZ5575338.1	NA	NA	MBZ5575038.1	NA
GCA_021372245.1	d__Bacteria;p__Acidobacteriota;c__Terriglobia;o__Bryobacterales;f__Bryobacteraceae;g__JAJFUV01;s__JAJFUV01 sp021372245	MCE5311328.1	NA	NA	NA	NA
GCA_019752335.1	d__Bacteria;p__Acidobacteriota;c__Terriglobia;o__Bryobacterales;f__Bryobacteraceae;g__JALHNI01;s__JALHNI01 sp019752335	MBY0506996.1	NA	NA	MBY0507138.1	NA
GCA_023380575.1	d__Bacteria;p__Acidobacteriota;c__Terriglobia;o__Bryobacterales;f__Bryobacteraceae;g__JAMCRM01;s__JAMCRM01 sp023380575	NA	NA	NA	NA	NA
GCA_025056865.1	d__Bacteria;p__Acidobacteriota;c__Terriglobia;o__Bryobacterales;f__Bryobacteraceae;g__JANWVO01;s__JANWVO01 sp025056865	MCS7042270.1	NA	NA	NA	NA
GCA_025055455.1	d__Bacteria;p__Acidobacteriota;c__Terriglobia;o__Bryobacterales;f__Bryobacteraceae;g__JANWXD01;s__JANWXD01 sp025055455	MCS6952004.1	NA	NA	NA	NA
GCA_900290305.1	d__Bacteria;p__Acidobacteriota;c__Terriglobia;o__Bryobacterales;f__Bryobacteraceae;g__OMOG01;s__OMOG01 sp900290305	NA	NA	NA	SPF34412.1	NA
GCA_003487005.1	d__Bacteria;p__Acidobacteriota;c__Terriglobia;o__Bryobacterales;f__Bryobacteraceae;g__PNKE01;s__PNKE01 sp003487005	HAX44933.1	NA	NA	NA	NA
GCA_013822245.1	d__Bacteria;p__Acidobacteriota;c__Terriglobia;o__Bryobacterales;f__Bryobacteraceae;g__PNKE01;s__PNKE01 sp013822245	MBA3972802.1	NA	NA	MBA3976539.1	NA
GCA_014860455.1	d__Bacteria;p__Acidobacteriota;c__Terriglobia;o__Bryobacterales;f__Bryobacteraceae;g__PNKE01;s__PNKE01 sp014860455	MBE0658770.1	NA	NA	MBE0660671.1	NA
GCA_023384675.1	d__Bacteria;p__Acidobacteriota;c__Terriglobia;o__Bryobacterales;f__Bryobacteraceae;g__PNKE01;s__PNKE01 sp023384675	MCL4794067.1	NA	NA	MCL4792983.1	NA
GCA_003175985.1	d__Bacteria;p__Acidobacteriota;c__Terriglobia;o__Bryobacterales;f__Bryobacteraceae;g__PSRJ01;s__PSRJ01 sp003175985	PWU12081.1	NA	NA	PWT96855.1	NA
GCA_019242155.1	d__Bacteria;p__Acidobacteriota;c__Terriglobia;o__Bryobacterales;f__Bryobacteraceae;g__PSRJ01;s__PSRJ01 sp019242155	MBV9503795.1	NA	NA	MBV9505539.1	NA
GCA_003223065.1	d__Bacteria;p__Acidobacteriota;c__Terriglobia;o__Bryobacterales;f__Bryobacteraceae;g__Palsa-187;s__Palsa-187 sp003223065	PYT16492.1	NA	NA	NA	NA
GCA_009697505.1	d__Bacteria;p__Acidobacteriota;c__Terriglobia;o__Bryobacterales;f__Bryobacteraceae;g__Palsa-187;s__Palsa-187 sp009697505	MSV35067.1	NA	NA	MSV35944.1	NA
GCA_019261985.1	d__Bacteria;p__Acidobacteriota;c__Terriglobia;o__Bryobacterales;f__Bryobacteraceae;g__Palsa-187;s__Palsa-187 sp019261985	MBV9400270.1	NA	NA	MBV9398569.1	NA
GCA_020073325.1	d__Bacteria;p__Acidobacteriota;c__Terriglobia;o__Bryobacterales;f__Bryobacteraceae;g__Palsa-187;s__Palsa-187 sp020073325	MBZ5603075.1	NA	NA	NA	NA
GCA_020073345.1	d__Bacteria;p__Acidobacteriota;c__Terriglobia;o__Bryobacterales;f__Bryobacteraceae;g__Palsa-187;s__Palsa-187 sp020073345	MBZ5635345.1	NA	NA	MBZ5632984.1	NA
GCA_020073445.1	d__Bacteria;p__Acidobacteriota;c__Terriglobia;o__Bryobacterales;f__Bryobacteraceae;g__Palsa-187;s__Palsa-187 sp020073445	MBZ5674920.1	NA	NA	MBZ5677897.1	NA
GCA_020073265.1	d__Bacteria;p__Acidobacteriota;c__Terriglobia;o__Bryobacterales;f__Bryobacteraceae;g__Palsa-89;s__Palsa-89 sp020073265	MBZ5610660.1	NA	NA	MBZ5607697.1	NA
GCF_015277775.1	d__Bacteria;p__Acidobacteriota;c__Terriglobia;o__Bryobacterales;f__Bryobacteraceae;g__Paludibaculum;s__Paludibaculum fermentans	WP_194449955.1	NA	NA	WP_194453079.1	NA
GCA_016213725.1	d__Bacteria;p__Acidobacteriota;c__Terriglobia;o__Bryobacterales;f__Bryobacteraceae;g__Paludibaculum;s__Paludibaculum sp016213725	MBI4890221.1	NA	NA	MBI4893727.1	NA
GCA_016215215.1	d__Bacteria;p__Acidobacteriota;c__Terriglobia;o__Bryobacterales;f__Bryobacteraceae;g__Paludibaculum;s__Paludibaculum sp016215215	MBI5085624.1	NA	NA	NA	NA
GCA_016721425.1	d__Bacteria;p__Acidobacteriota;c__Terriglobia;o__Bryobacterales;f__Bryobacteraceae;g__Paludibaculum;s__Paludibaculum sp016721425	MBL0156465.1	NA	NA	MBL0155633.1	NA
GCA_017307505.1	d__Bacteria;p__Acidobacteriota;c__Terriglobia;o__Bryobacterales;f__Bryobacteraceae;g__Paludibaculum;s__Paludibaculum sp017307505	MBN9660426.1	NA	NA	MBN9657760.1	NA
GCA_016213245.1	d__Bacteria;p__Acidobacteriota;c__Terriglobia;o__Bryobacterales;f__Bryobacteraceae;g__Paludibaculum;s__Paludibaculum usitatum_A	NA	NA	NA	NA	NA
GCA_003223115.1	d__Bacteria;p__Acidobacteriota;c__Terriglobia;o__Bryobacterales;f__Bryobacteraceae;g__QHXW01;s__QHXW01 sp003223115	PYT19940.1	NA	NA	NA	NA
GCA_020073305.1	d__Bacteria;p__Acidobacteriota;c__Terriglobia;o__Bryobacterales;f__Bryobacteraceae;g__QHXW01;s__QHXW01 sp020073305	MBZ5595416.1	NA	NA	MBZ5593112.1	NA
GCA_009697455.1	d__Bacteria;p__Acidobacteriota;c__Terriglobia;o__Bryobacterales;f__Bryobacteraceae;g__SYKU01;s__SYKU01 sp009697455	MSV30442.1	NA	NA	NA	NA
GCA_016871015.1	d__Bacteria;p__Acidobacteriota;c__Terriglobia;o__Bryobacterales;f__Bryobacteraceae;g__SYLY01;s__SYLY01 sp016871015	MBM3734369.1	NA	NA	NA	NA
GCA_018268835.1	d__Bacteria;p__Acidobacteriota;c__Terriglobia;o__Bryobacterales;f__Bryobacteraceae;g__Solibacter;s__Solibacter sp018268835	MBS1856062.1	NA	NA	MBS1856838.1	NA
GCA_900290315.1	d__Bacteria;p__Acidobacteriota;c__Terriglobia;o__Bryobacterales;f__Bryobacteraceae;g__Sulfopaludibacter;s__Sulfopaludibacter sp900290315	NA	NA	NA	SPE43503.1	NA
GCA_018268715.1	d__Bacteria;p__Acidobacteriota;c__Terriglobia;o__Bryobacterales;f__Bryobacteraceae;g__TMP-7;s__TMP-7 sp018268715	MBS1874306.1	NA	NA	MBS1873736.1	NA
GCA_016650235.1	d__Bacteria;p__Acidobacteriota;c__Terriglobia;o__Bryobacterales;f__Bryobacteraceae;g__VFZE01;s__VFZE01 sp016650235	MBK5292858.1	NA	NA	NA	NA
GCA_016871315.1	d__Bacteria;p__Acidobacteriota;c__Terriglobia;o__Bryobacterales;f__Bryobacteraceae;g__VFZE01;s__VFZE01 sp016871315	MBM3814786.1	NA	NA	NA	NA
GCA_016871095.1	d__Bacteria;p__Acidobacteriota;c__Terriglobia;o__Bryobacterales;f__Bryobacteraceae;g__VFZS01;s__VFZS01 sp016871095	MBM3748044.1	NA	NA	NA	NA
GCA_016870915.1	d__Bacteria;p__Acidobacteriota;c__Terriglobia;o__Bryobacterales;f__Bryobacteraceae;g__VFZY01;s__VFZY01 sp016870915	MBM3728797.1	NA	NA	MBM3726537.1	NA
GCA_016201185.1	d__Bacteria;p__Acidobacteriota;c__Terriglobia;o__Bryobacterales;f__JACQDG01;g__JACQDG01;s__JACQDG01 sp016201185	MBI3664935.1	NA	NA	NA	NA
GCA_016201195.1	d__Bacteria;p__Acidobacteriota;c__Terriglobia;o__Bryobacterales;f__JACQDG01;g__JACQDI01;s__JACQDI01 sp016201195	MBI3696236.1	NA	NA	NA	NA
GCA_016125275.1	d__Bacteria;p__Acidobacteriota;c__Terriglobia;o__Bryobacterales;f__UBA6623;g__RI-231;s__RI-231 sp016125275	MBI1355976.1	NA	NA	NA	NA
GCA_009838515.1	d__Bacteria;p__Acidobacteriota;c__Terriglobia;o__Bryobacterales;f__UBA6623;g__VXMF01;s__VXMF01 sp009838515	MXY70481.1	NA	NA	NA	NA
GCA_009841225.1	d__Bacteria;p__Acidobacteriota;c__Terriglobia;o__Bryobacterales;f__UBA6623;g__VXMF01;s__VXMF01 sp009841225	MYC67123.1	NA	NA	NA	NA
GCA_020072965.1	d__Bacteria;p__Acidobacteriota;c__Terriglobia;o__JAIQFV01;f__JAIQFV01;g__JAIQFV01;s__JAIQFV01 sp020072965	MBZ5536881.1	NA	MBZ5534797.1	MBZ5534808.1	MBZ5534808.1
GCA_020073085.1	d__Bacteria;p__Acidobacteriota;c__Terriglobia;o__JAIQFV01;f__JAIQFV01;g__JAIQFV01;s__JAIQFV01 sp020073085	MBZ5554780.1	NA	MBZ5552339.1	MBZ5552347.1	MBZ5552347.1
GCF_004339725.1	d__Bacteria;p__Acidobacteriota;c__Terriglobia;o__Terriglobales;f__Acidobacteriaceae;g__Acidipila;s__Acidipila rosea	WP_131993058.1	NA	NA	WP_131994416.1	NA
GCF_003330725.1	d__Bacteria;p__Acidobacteriota;c__Terriglobia;o__Terriglobales;f__Acidobacteriaceae;g__Acidisarcina;s__Acidisarcina polymorpha	WP_114209398.1	NA	NA	WP_114210852.1	NA
GCF_000022565.1	d__Bacteria;p__Acidobacteriota;c__Terriglobia;o__Terriglobales;f__Acidobacteriaceae;g__Acidobacterium;s__Acidobacterium capsulatum	WP_015898010.1	NA	NA	WP_015897751.1	NA
GCF_014274465.1	d__Bacteria;p__Acidobacteriota;c__Terriglobia;o__Terriglobales;f__Acidobacteriaceae;g__Alloacidobacterium;s__Alloacidobacterium dinghuense	WP_186746957.1	NA	NA	WP_186741997.1	NA
GCF_009765985.1	d__Bacteria;p__Acidobacteriota;c__Terriglobia;o__Terriglobales;f__Acidobacteriaceae;g__Alloacidobacterium;s__Alloacidobacterium sp009765985	WP_158751783.1	NA	NA	WP_158750841.1	NA
GCF_900108185.1	d__Bacteria;p__Acidobacteriota;c__Terriglobia;o__Terriglobales;f__Acidobacteriaceae;g__Bryocella;s__Bryocella elongata	WP_103931189.1	NA	NA	WP_235011532.1	NA
GCF_003858395.1	d__Bacteria;p__Acidobacteriota;c__Terriglobia;o__Terriglobales;f__Acidobacteriaceae;g__EB88;s__EB88 sp003858395	WP_124847147.1	NA	NA	WP_124846961.1	NA
GCF_014642855.1	d__Bacteria;p__Acidobacteriota;c__Terriglobia;o__Terriglobales;f__Acidobacteriaceae;g__Edaphobacter;s__Edaphobacter acidisoli	WP_188758374.1	NA	NA	WP_229668665.1	NA
GCF_000745965.1	d__Bacteria;p__Acidobacteriota;c__Terriglobia;o__Terriglobales;f__Acidobacteriaceae;g__Edaphobacter;s__Edaphobacter aggregans	WP_035359320.1	NA	NA	NA	NA
GCF_003945235.1	d__Bacteria;p__Acidobacteriota;c__Terriglobia;o__Terriglobales;f__Acidobacteriaceae;g__Edaphobacter;s__Edaphobacter aggregans_A	WP_125484277.1	NA	NA	WP_125483583.1	NA
GCF_014640335.1	d__Bacteria;p__Acidobacteriota;c__Terriglobia;o__Terriglobales;f__Acidobacteriaceae;g__Edaphobacter;s__Edaphobacter dinghuensis	WP_188553432.1	NA	NA	WP_188552396.1	NA
GCF_013410115.1	d__Bacteria;p__Acidobacteriota;c__Terriglobia;o__Terriglobales;f__Acidobacteriaceae;g__Edaphobacter;s__Edaphobacter lichenicola_A	WP_246373405.1	NA	NA	WP_179581346.1	NA
GCF_014201315.1	d__Bacteria;p__Acidobacteriota;c__Terriglobia;o__Terriglobales;f__Acidobacteriaceae;g__Edaphobacter;s__Edaphobacter lichenicola_B	WP_260180890.1	NA	NA	WP_183764860.1	NA
GCF_013410875.1	d__Bacteria;p__Acidobacteriota;c__Terriglobia;o__Terriglobales;f__Acidobacteriaceae;g__Edaphobacter;s__Edaphobacter lichenicola_C	WP_179637903.1	NA	NA	WP_179639580.1	NA
GCF_014201375.1	d__Bacteria;p__Acidobacteriota;c__Terriglobia;o__Terriglobales;f__Acidobacteriaceae;g__Edaphobacter;s__Edaphobacter lichenicola_D	WP_260178021.1	NA	NA	WP_183809616.1	NA
GCA_014201335.1	d__Bacteria;p__Acidobacteriota;c__Terriglobia;o__Terriglobales;f__Acidobacteriaceae;g__Edaphobacter;s__Edaphobacter lichenicola_E	MBB5331828.1	NA	NA	MBB5326786.1	NA
GCF_004217555.1	d__Bacteria;p__Acidobacteriota;c__Terriglobia;o__Terriglobales;f__Acidobacteriaceae;g__Edaphobacter;s__Edaphobacter modestus	WP_130421948.1	NA	NA	NA	NA
GCA_001897435.1	d__Bacteria;p__Acidobacteriota;c__Terriglobia;o__Terriglobales;f__Acidobacteriaceae;g__Edaphobacter;s__Edaphobacter sp001897435	OJV41531.1	NA	NA	OJV43969.1	NA
GCF_009765825.1	d__Bacteria;p__Acidobacteriota;c__Terriglobia;o__Terriglobales;f__Acidobacteriaceae;g__Edaphobacter;s__Edaphobacter sp009765825	WP_158794122.1	NA	NA	WP_158794336.1	NA
GCF_009765835.1	d__Bacteria;p__Acidobacteriota;c__Terriglobia;o__Terriglobales;f__Acidobacteriaceae;g__Edaphobacter;s__Edaphobacter sp009765835	WP_158908912.1	NA	NA	WP_158911676.1	NA
GCF_009766095.1	d__Bacteria;p__Acidobacteriota;c__Terriglobia;o__Terriglobales;f__Acidobacteriaceae;g__Edaphobacter;s__Edaphobacter sp009766095	WP_158945492.1	NA	NA	WP_158944680.1	NA
GCA_009781125.1	d__Bacteria;p__Acidobacteriota;c__Terriglobia;o__Terriglobales;f__Acidobacteriaceae;g__Edaphobacter;s__Edaphobacter sp009781125	NA	NA	NA	NA	NA
GCF_010093025.1	d__Bacteria;p__Acidobacteriota;c__Terriglobia;o__Terriglobales;f__Acidobacteriaceae;g__Edaphobacter;s__Edaphobacter sp010093025	WP_162401560.1	NA	NA	NA	NA
GCF_014274685.1	d__Bacteria;p__Acidobacteriota;c__Terriglobia;o__Terriglobales;f__Acidobacteriaceae;g__Edaphobacter;s__Edaphobacter sp014274685	WP_186695920.1	NA	NA	NA	NA
GCA_018268775.1	d__Bacteria;p__Acidobacteriota;c__Terriglobia;o__Terriglobales;f__Acidobacteriaceae;g__Edaphobacter;s__Edaphobacter sp018268775	MBS1822903.1	NA	NA	NA	NA
GCA_018268895.1	d__Bacteria;p__Acidobacteriota;c__Terriglobia;o__Terriglobales;f__Acidobacteriaceae;g__Edaphobacter;s__Edaphobacter sp018268895	MBS1798917.1	NA	NA	NA	NA
GCF_000178955.2	d__Bacteria;p__Acidobacteriota;c__Terriglobia;o__Terriglobales;f__Acidobacteriaceae;g__Granulicella_A;s__Granulicella_A mallensis	WP_014265000.1	NA	NA	WP_014263661.1	NA
GCF_014203225.1	d__Bacteria;p__Acidobacteriota;c__Terriglobia;o__Terriglobales;f__Acidobacteriaceae;g__Granulicella_A;s__Granulicella_A mallensis_A	WP_184259545.1	NA	NA	WP_184254457.1	NA
GCF_009766105.1	d__Bacteria;p__Acidobacteriota;c__Terriglobia;o__Terriglobales;f__Acidobacteriaceae;g__Granulicella_A;s__Granulicella_A sp009766105	WP_158823363.1	NA	NA	WP_158821299.1	NA
GCF_013410065.1	d__Bacteria;p__Acidobacteriota;c__Terriglobia;o__Terriglobales;f__Acidobacteriaceae;g__Granulicella_B;s__Granulicella_B arctica	WP_179492521.1	NA	NA	WP_179493204.1	NA
GCF_900114625.1	d__Bacteria;p__Acidobacteriota;c__Terriglobia;o__Terriglobales;f__Acidobacteriaceae;g__Granulicella_C;s__Granulicella_C pectinivorans	WP_089839710.1	NA	NA	WP_089836383.1	NA
GCF_900188085.1	d__Bacteria;p__Acidobacteriota;c__Terriglobia;o__Terriglobales;f__Acidobacteriaceae;g__Granulicella_C;s__Granulicella_C rosea	WP_089407424.1	NA	NA	WP_089406661.1	NA
GCF_004115155.1	d__Bacteria;p__Acidobacteriota;c__Terriglobia;o__Terriglobales;f__Acidobacteriaceae;g__Granulicella_C;s__Granulicella_C sibirica	WP_128913316.1	NA	NA	WP_128912325.1	NA
GCF_009914315.1	d__Bacteria;p__Acidobacteriota;c__Terriglobia;o__Terriglobales;f__Acidobacteriaceae;g__Granulicella_C;s__Granulicella_C sp009914315	WP_162538086.1	NA	NA	WP_162539004.1	NA
GCF_000178975.2	d__Bacteria;p__Acidobacteriota;c__Terriglobia;o__Terriglobales;f__Acidobacteriaceae;g__Granulicella_C;s__Granulicella_C tundricola	WP_013580061.1	NA	NA	WP_013578581.1	NA
GCF_014203275.1	d__Bacteria;p__Acidobacteriota;c__Terriglobia;o__Terriglobales;f__Acidobacteriaceae;g__Granulicella_D;s__Granulicella_D aggregans	WP_184221752.1	NA	NA	WP_184216964.1	NA
GCF_018449545.1	d__Bacteria;p__Acidobacteriota;c__Terriglobia;o__Terriglobales;f__Acidobacteriaceae;g__JAJXYY01;s__JAJXYY01 sp018449545	WP_213804937.1	NA	NA	WP_213803314.1	NA
GCF_014083945.1	d__Bacteria;p__Acidobacteriota;c__Terriglobia;o__Terriglobales;f__Acidobacteriaceae;g__JAJZFE01;s__JAJZFE01 sp014083945	WP_182276353.1	NA	NA	WP_182276186.1	NA
GCF_003428625.2	d__Bacteria;p__Acidobacteriota;c__Terriglobia;o__Terriglobales;f__Acidobacteriaceae;g__Paracidobacterium;s__Paracidobacterium acidisoli	WP_117297071.1	NA	NA	NA	NA
GCF_000688455.1	d__Bacteria;p__Acidobacteriota;c__Terriglobia;o__Terriglobales;f__Acidobacteriaceae;g__Pseudacidobacterium;s__Pseudacidobacterium ailaaui	WP_026443164.1	NA	NA	WP_026442889.1	NA
GCF_001006305.1	d__Bacteria;p__Acidobacteriota;c__Terriglobia;o__Terriglobales;f__Acidobacteriaceae;g__Silvibacterium;s__Silvibacterium bohemicum	WP_050057484.1	NA	NA	WP_050061140.1	NA
GCF_004123295.1	d__Bacteria;p__Acidobacteriota;c__Terriglobia;o__Terriglobales;f__Acidobacteriaceae;g__Silvibacterium;s__Silvibacterium dinghuense	WP_129206652.1	NA	NA	WP_129207508.1	NA
GCA_019232935.1	d__Bacteria;p__Acidobacteriota;c__Terriglobia;o__Terriglobales;f__Acidobacteriaceae;g__Silvibacterium;s__Silvibacterium sp019232935	MBV8629283.1;MBV8631740.1	NA	NA	NA	NA
GCA_019234945.1	d__Bacteria;p__Acidobacteriota;c__Terriglobia;o__Terriglobales;f__Acidobacteriaceae;g__Silvibacterium;s__Silvibacterium sp019234945	NA	NA	NA	NA	NA
GCF_001449115.1	d__Bacteria;p__Acidobacteriota;c__Terriglobia;o__Terriglobales;f__Acidobacteriaceae;g__Terracidiphilus;s__Terracidiphilus gabretensis	WP_058188894.1	NA	NA	WP_058186252.1	NA
GCA_900290245.1	d__Bacteria;p__Acidobacteriota;c__Terriglobia;o__Terriglobales;f__Acidobacteriaceae;g__Terracidiphilus;s__Terracidiphilus gaucii	SPE28016.1	NA	NA	SPE24338.1	NA
GCF_003131205.1	d__Bacteria;p__Acidobacteriota;c__Terriglobia;o__Terriglobales;f__Acidobacteriaceae;g__Terracidiphilus;s__Terracidiphilus savannae	WP_109488091.1	NA	NA	WP_109485198.1	NA
GCA_008682415.1	d__Bacteria;p__Acidobacteriota;c__Terriglobia;o__Terriglobales;f__Acidobacteriaceae;g__Terracidiphilus;s__Terracidiphilus sp008682415	KAA6458378.1	NA	NA	KAA6464861.1	NA
GCA_018268915.1	d__Bacteria;p__Acidobacteriota;c__Terriglobia;o__Terriglobales;f__Acidobacteriaceae;g__Terracidiphilus;s__Terracidiphilus sp018268915	MBS1802532.1	NA	NA	MBS1806025.1	NA
GCF_000265425.1	d__Bacteria;p__Acidobacteriota;c__Terriglobia;o__Terriglobales;f__Acidobacteriaceae;g__Terriglobus;s__Terriglobus roseus	WP_014785318.1	NA	NA	WP_014784793.1	NA
GCF_900102185.1	d__Bacteria;p__Acidobacteriota;c__Terriglobia;o__Terriglobales;f__Acidobacteriaceae;g__Terriglobus;s__Terriglobus roseus_A	WP_083344910.1	NA	NA	WP_083346861.1	NA
GCF_900105625.1	d__Bacteria;p__Acidobacteriota;c__Terriglobia;o__Terriglobales;f__Acidobacteriaceae;g__Terriglobus;s__Terriglobus roseus_B	WP_074655379.1	NA	NA	WP_074652836.1	NA
GCF_000179915.2	d__Bacteria;p__Acidobacteriota;c__Terriglobia;o__Terriglobales;f__Acidobacteriaceae;g__Terriglobus;s__Terriglobus saanensis	WP_013567960.1	NA	NA	WP_013567819.1	NA
GCF_000800015.1	d__Bacteria;p__Acidobacteriota;c__Terriglobia;o__Terriglobales;f__Acidobacteriaceae;g__Terriglobus;s__Terriglobus sp000800015	WP_047486897.1	NA	NA	WP_047496236.1	NA
GCA_018268855.1	d__Bacteria;p__Acidobacteriota;c__Terriglobia;o__Terriglobales;f__Acidobacteriaceae;g__Terriglobus;s__Terriglobus sp018268855	MBS1816011.1	NA	NA	MBS1814114.1	NA
GCF_008000815.1	d__Bacteria;p__Acidobacteriota;c__Terriglobia;o__Terriglobales;f__Acidobacteriaceae;g__Terriglobus_A;s__Terriglobus_A albidus	WP_147649180.1	NA	NA	WP_147646295.1	NA
GCA_013361705.1	d__Bacteria;p__Acidobacteriota;c__Terriglobia;o__Terriglobales;f__Acidobacteriaceae;g__Terriglobus_A;s__Terriglobus_A sp013361705	NUQ31034.1	NA	NA	NUQ30880.1	NA
GCA_019510535.1	d__Bacteria;p__Acidobacteriota;c__Terriglobia;o__Terriglobales;f__Acidobacteriaceae;g__Terriglobus_A;s__Terriglobus_A sp019510535	MBW8747516.1	NA	NA	MBW8749191.1	NA
GCF_009765785.1	d__Bacteria;p__Acidobacteriota;c__Terriglobia;o__Terriglobales;f__Acidobacteriaceae;g__UBA5172;s__UBA5172 sp009765785	WP_158788417.1	NA	NA	WP_158787789.1	NA
GCA_019351975.1	d__Bacteria;p__Acidobacteriota;c__Terriglobia;o__Terriglobales;f__Acidobacteriaceae;g__UBA5172;s__UBA5172 sp019351975	MBW4037606.1	NA	NA	NA	NA
GCA_016185365.1	d__Bacteria;p__Acidobacteriota;c__Terriglobia;o__Terriglobales;f__DSPA01;g__DSPA01;s__DSPA01 sp016185365	MBI2682902.1	NA	NA	NA	NA
GCA_003225175.1	d__Bacteria;p__Acidobacteriota;c__Terriglobia;o__Terriglobales;f__Gp1-AA112;g__Gp1-AA112;s__Gp1-AA112 sp003225175	PYY21972.1	NA	NA	PYY22688.1	NA
GCA_003225215.1	d__Bacteria;p__Acidobacteriota;c__Terriglobia;o__Terriglobales;f__Gp1-AA112;g__Gp1-AA112;s__Gp1-AA112 sp003225215	PYY17736.1	NA	NA	PYY15969.1	NA
GCA_019243475.1	d__Bacteria;p__Acidobacteriota;c__Terriglobia;o__Terriglobales;f__Gp1-AA112;g__Gp1-AA112;s__Gp1-AA112 sp019243475	MBV9073518.1	NA	NA	MBV9072646.1	NA
GCA_003223515.1	d__Bacteria;p__Acidobacteriota;c__Terriglobia;o__Terriglobales;f__Gp1-AA117;g__Angelobacter;s__Angelobacter sp003223515	PYP93597.1	NA	NA	PYP92191.1	NA
GCA_020072585.1	d__Bacteria;p__Acidobacteriota;c__Terriglobia;o__Terriglobales;f__Gp1-AA117;g__Angelobacter;s__Angelobacter sp020072585	MBZ5508593.1	NA	NA	MBZ5508074.1	NA
GCA_020072645.1	d__Bacteria;p__Acidobacteriota;c__Terriglobia;o__Terriglobales;f__Gp1-AA117;g__Angelobacter;s__Angelobacter sp020072645	MBZ5490717.1	NA	NA	MBZ5490732.1	NA
GCA_020072815.1	d__Bacteria;p__Acidobacteriota;c__Terriglobia;o__Terriglobales;f__Gp1-AA117;g__Angelobacter;s__Angelobacter sp020072815	MBZ5533951.1	NA	NA	MBZ5533120.1	NA
GCA_016185395.1	d__Bacteria;p__Acidobacteriota;c__Terriglobia;o__Terriglobales;f__JACPNR01;g__JACPNR01;s__JACPNR01 sp016185395	MBI2677271.1	NA	NA	MBI2679182.1	NA
GCA_019236695.1	d__Bacteria;p__Acidobacteriota;c__Terriglobia;o__Terriglobales;f__JAFAIN01;g__JAFAIN01;s__JAFAIN01 sp019236695	MBV8208303.1	NA	NA	NA	NA
GCA_020073495.1	d__Bacteria;p__Acidobacteriota;c__Terriglobia;o__Terriglobales;f__JAIQFD01;g__JAIQFD01;s__JAIQFD01 sp020073495	MBZ5646262.1	NA	NA	NA	NA
GCA_020072845.1	d__Bacteria;p__Acidobacteriota;c__Terriglobia;o__Terriglobales;f__JAIQGF01;g__JAIQGF01;s__JAIQGF01 sp020072845	MBZ5510020.1	NA	NA	NA	NA
GCA_020073185.1	d__Bacteria;p__Acidobacteriota;c__Terriglobia;o__Terriglobales;f__JAIQGF01;g__JAIQGF01;s__JAIQGF01 sp020073185	MBZ5569905.1	NA	NA	NA	NA
GCA_020073285.1	d__Bacteria;p__Acidobacteriota;c__Terriglobia;o__Terriglobales;f__JAIQGF01;g__JAIQGF01;s__JAIQGF01 sp020073285	MBZ5628758.1	NA	NA	NA	NA
GCF_000014005.1	d__Bacteria;p__Acidobacteriota;c__Terriglobia;o__Terriglobales;f__Koribacteraceae;g__Koribacter;s__Koribacter versatilis_A	WP_011522798.1	NA	NA	WP_041855945.1	NA
GCA_003010405.1	d__Bacteria;p__Acidobacteriota;c__Terriglobia;o__Terriglobales;f__Koribacteraceae;g__TOLSYN;s__TOLSYN sp003010405	PSH04504.1	NA	NA	PSH04680.1	NA
GCA_003225655.1	d__Bacteria;p__Acidobacteriota;c__Terriglobia;o__Terriglobales;f__QIAW01;g__QIAW01;s__QIAW01 sp003225655	PYX88409.1	NA	NA	PYX92343.1	NA
GCA_004299485.1	d__Bacteria;p__Acidobacteriota;c__Terriglobia;o__Terriglobales;f__SCQP01;g__SCQP01;s__SCQP01 sp004299485	TAN20525.1	NA	NA	TAN24673.1	NA
GCA_001914815.1	d__Bacteria;p__Acidobacteriota;c__Terriglobia;o__Terriglobales;f__SbA1;g__40CM-3-55-5;s__40CM-3-55-5 sp001914815	OLB20000.1	NA	NA	NA	NA
GCA_001918935.1	d__Bacteria;p__Acidobacteriota;c__Terriglobia;o__Terriglobales;f__SbA1;g__40CM-3-55-5;s__40CM-3-55-5 sp001918935	OLD16391.1	NA	NA	NA	NA
GCA_020073215.1	d__Bacteria;p__Acidobacteriota;c__Terriglobia;o__Terriglobales;f__SbA1;g__Bog-209;s__Bog-209 sp020073215	MBZ5613317.1	NA	NA	NA	NA
GCA_020073525.1	d__Bacteria;p__Acidobacteriota;c__Terriglobia;o__Terriglobales;f__SbA1;g__Bog-209;s__Bog-209 sp020073525	MBZ5664244.1;MBZ5664360.1	NA	NA	MBZ5663911.1	NA
GCA_003225055.1	d__Bacteria;p__Acidobacteriota;c__Terriglobia;o__Terriglobales;f__SbA1;g__Gp1-AA122;s__Gp1-AA122 sp003225055	PYY08058.1	NA	NA	PYY09717.1	NA
GCA_019244045.1	d__Bacteria;p__Acidobacteriota;c__Terriglobia;o__Terriglobales;f__SbA1;g__Gp1-AA122;s__Gp1-AA122 sp019244045	MBV9480476.1	NA	NA	NA	NA
GCA_003225075.1	d__Bacteria;p__Acidobacteriota;c__Terriglobia;o__Terriglobales;f__SbA1;g__Gp1-AA124;s__Gp1-AA124 sp003225075	PYX66178.1	NA	NA	NA	NA
GCA_003225595.1	d__Bacteria;p__Acidobacteriota;c__Terriglobia;o__Terriglobales;f__SbA1;g__Gp1-AA124;s__Gp1-AA124 sp003225595	PYX72044.1	NA	NA	NA	NA
GCA_003224995.1	d__Bacteria;p__Acidobacteriota;c__Terriglobia;o__Terriglobales;f__SbA1;g__Gp1-AA133;s__Gp1-AA133 sp003224995	NA	NA	NA	PYX43024.1	NA
GCA_003225465.1	d__Bacteria;p__Acidobacteriota;c__Terriglobia;o__Terriglobales;f__SbA1;g__Gp1-AA133;s__Gp1-AA133 sp003225465	PYX19010.1	NA	NA	PYX21460.1	NA
GCA_003224855.1	d__Bacteria;p__Acidobacteriota;c__Terriglobia;o__Terriglobales;f__SbA1;g__Gp1-AA142;s__Gp1-AA142 sp003224855	PYV56592.1	NA	NA	NA	NA
GCA_003224755.1	d__Bacteria;p__Acidobacteriota;c__Terriglobia;o__Terriglobales;f__SbA1;g__Gp1-AA145;s__Gp1-AA145 sp003224755	PYV59559.1	NA	NA	NA	NA
GCA_003224785.1	d__Bacteria;p__Acidobacteriota;c__Terriglobia;o__Terriglobales;f__SbA1;g__Gp1-AA145;s__Gp1-AA145 sp003224785	PYV48528.1	NA	NA	NA	NA
GCA_003224815.1	d__Bacteria;p__Acidobacteriota;c__Terriglobia;o__Terriglobales;f__SbA1;g__Gp1-AA145;s__Gp1-AA145 sp003224815	NA	NA	NA	NA	NA
GCA_003224835.1	d__Bacteria;p__Acidobacteriota;c__Terriglobia;o__Terriglobales;f__SbA1;g__Gp1-AA145;s__Gp1-AA145 sp003224835	PYV48465.1	NA	NA	PYV49946.1	NA
GCA_019241535.1	d__Bacteria;p__Acidobacteriota;c__Terriglobia;o__Terriglobales;f__SbA1;g__Gp1-AA145;s__Gp1-AA145 sp019241535	MBV9626017.1	NA	NA	NA	NA
GCA_019247235.1	d__Bacteria;p__Acidobacteriota;c__Terriglobia;o__Terriglobales;f__SbA1;g__Gp1-AA145;s__Gp1-AA145 sp019247235	MBV9179718.1	NA	NA	MBV9182268.1	NA
GCA_019237515.1	d__Bacteria;p__Acidobacteriota;c__Terriglobia;o__Terriglobales;f__SbA1;g__JAFAGX01;s__JAFAGX01 sp019237515	MBV8051485.1	NA	NA	NA	NA
GCA_019241735.1	d__Bacteria;p__Acidobacteriota;c__Terriglobia;o__Terriglobales;f__SbA1;g__JAFAWN01;s__JAFAWN01 sp019241735	MBV9573402.1	NA	NA	NA	NA
GCA_020073165.1	d__Bacteria;p__Acidobacteriota;c__Terriglobia;o__Terriglobales;f__SbA1;g__JAIQET01;s__JAIQET01 sp020073165	MBZ5598878.1	NA	NA	MBZ5600258.1	NA
GCA_020073645.1	d__Bacteria;p__Acidobacteriota;c__Terriglobia;o__Terriglobales;f__SbA1;g__JAIQET01;s__JAIQET01 sp020073645	MBZ5703937.1	NA	NA	MBZ5707047.1	NA
GCA_020073665.1	d__Bacteria;p__Acidobacteriota;c__Terriglobia;o__Terriglobales;f__SbA1;g__JAIQEU01;s__JAIQEU01 sp020073665	MBZ5722096.1	NA	NA	MBZ5721908.1	NA
GCA_020073015.1	d__Bacteria;p__Acidobacteriota;c__Terriglobia;o__Terriglobales;f__SbA1;g__JAIQEY01;s__JAIQEY01 sp020073015	MBZ5549844.1	NA	NA	MBZ5547069.1;MBZ5546640.1	NA
GCA_020073565.1	d__Bacteria;p__Acidobacteriota;c__Terriglobia;o__Terriglobales;f__SbA1;g__JAIQEY01;s__JAIQEY01 sp020073565	MBZ5656846.1	NA	NA	MBZ5657072.1	NA
GCA_020073395.1	d__Bacteria;p__Acidobacteriota;c__Terriglobia;o__Terriglobales;f__SbA1;g__JAIQFF01;s__JAIQFF01 sp020073395	MBZ5650245.1	NA	NA	MBZ5649039.1	NA
GCA_020073105.1	d__Bacteria;p__Acidobacteriota;c__Terriglobia;o__Terriglobales;f__SbA1;g__JAIQFW01;s__JAIQFW01 sp020073105	MBZ5573383.1	NA	NA	MBZ5573289.1	NA
GCA_018268755.1	d__Bacteria;p__Acidobacteriota;c__Terriglobia;o__Terriglobales;f__SbA1;g__KAN-5;s__KAN-5 sp018268755	MBS1851907.1	NA	NA	MBS1853552.1	NA
GCA_003224905.1	d__Bacteria;p__Acidobacteriota;c__Terriglobia;o__Terriglobales;f__SbA1;g__QIAA01;s__QIAA01 sp003224905	PYX01325.1	NA	NA	NA	NA
GCA_003225455.1	d__Bacteria;p__Acidobacteriota;c__Terriglobia;o__Terriglobales;f__SbA1;g__QIAB01;s__QIAB01 sp003225455	PYX10385.1	NA	NA	NA	NA
GCA_003225495.1	d__Bacteria;p__Acidobacteriota;c__Terriglobia;o__Terriglobales;f__SbA1;g__QIAJ01;s__QIAJ01 sp003225495	PYX34387.1	NA	NA	PYX26816.1	NA
GCA_016196065.1	d__Bacteria;p__Acidobacteriota;c__Terriglobia;o__Terriglobales;f__SbA1;g__QIAJ01;s__QIAJ01 sp016196065	MBI3474252.1	NA	NA	MBI3475244.1	NA
GCA_016201265.1	d__Bacteria;p__Acidobacteriota;c__Terriglobia;o__Terriglobales;f__SbA1;g__QIAJ01;s__QIAJ01 sp016201265	MBI3645748.1	NA	NA	NA	NA
GCA_003225615.1	d__Bacteria;p__Acidobacteriota;c__Terriglobia;o__Terriglobales;f__SbA1;g__QIAS01;s__QIAS01 sp003225615	NA	NA	NA	NA	NA
GCA_900290255.1	d__Bacteria;p__Acidobacteriota;c__Terriglobia;o__Terriglobales;f__SbA1;g__Sulfotelmatobacter;s__Sulfotelmatobacter kueseliae	SPF39495.1	NA	NA	NA	NA
GCA_003223595.1	d__Bacteria;p__Acidobacteriota;c__Terriglobia;o__Terriglobales;f__SbA1;g__Sulfotelmatobacter;s__Sulfotelmatobacter sp003223595	PYQ44378.1	NA	NA	PYQ41116.1	NA
GCA_003225005.1	d__Bacteria;p__Acidobacteriota;c__Terriglobia;o__Terriglobales;f__SbA1;g__Sulfotelmatobacter;s__Sulfotelmatobacter sp003225005	PYX60692.1	NA	NA	NA	NA
GCA_003225515.1	d__Bacteria;p__Acidobacteriota;c__Terriglobia;o__Terriglobales;f__SbA1;g__Sulfotelmatobacter;s__Sulfotelmatobacter sp003225515	PYX46212.1	NA	NA	NA	NA
GCA_003225535.1	d__Bacteria;p__Acidobacteriota;c__Terriglobia;o__Terriglobales;f__SbA1;g__Sulfotelmatobacter;s__Sulfotelmatobacter sp003225535	PYX75051.1	NA	NA	NA	NA
GCA_003225555.1	d__Bacteria;p__Acidobacteriota;c__Terriglobia;o__Terriglobales;f__SbA1;g__Sulfotelmatobacter;s__Sulfotelmatobacter sp003225555	NA	NA	NA	NA	NA
GCA_020073385.1	d__Bacteria;p__Acidobacteriota;c__Terriglobia;o__Terriglobales;f__SbA1;g__Sulfotelmatobacter;s__Sulfotelmatobacter sp020073385	MBZ5686353.1	NA	NA	MBZ5687983.1	NA
GCA_020073465.1	d__Bacteria;p__Acidobacteriota;c__Terriglobia;o__Terriglobales;f__SbA1;g__Sulfotelmatobacter;s__Sulfotelmatobacter sp020073465	MBZ5678882.1	NA	NA	MBZ5680847.1	NA
GCA_020073545.1	d__Bacteria;p__Acidobacteriota;c__Terriglobia;o__UBA7540;f__UBA7540;g__Bog-366;s__Bog-366 sp020073545	MBZ5670869.1	NA	NA	NA	NA
GCA_003224695.1	d__Bacteria;p__Acidobacteriota;c__Terriglobia;o__UBA7540;f__UBA7540;g__Gp13-AA74;s__Gp13-AA74 sp003224695	PYV15630.1	NA	NA	NA	NA
GCA_003225365.1	d__Bacteria;p__Acidobacteriota;c__Terriglobia;o__UBA7540;f__UBA7540;g__Gp13-AA74;s__Gp13-AA74 sp003225365	PYV33661.1	NA	NA	NA	NA
GCA_003224635.1	d__Bacteria;p__Acidobacteriota;c__Terriglobia;o__UBA7540;f__UBA7540;g__Gp13-AA77;s__Gp13-AA77 sp003224635	PYU92047.1	NA	NA	NA	NA
GCA_016202975.1	d__Bacteria;p__Acidobacteriota;c__Terriglobia;o__UBA7540;f__UBA7540;g__JACQNR01;s__JACQNR01 sp016202975	MBI4165773.1	NA	NA	NA	NA
GCA_020072925.1	d__Bacteria;p__Acidobacteriota;c__Terriglobia;o__UBA7540;f__UBA7540;g__JAIQGA01;s__JAIQGA01 sp020072925	MBZ5562753.1	NA	NA	NA	NA
GCA_020072655.1	d__Bacteria;p__Acidobacteriota;c__Terriglobia;o__UBA7540;f__UBA7540;g__JAIQGB01;s__JAIQGB01 sp020072655	MBZ5515881.1	NA	NA	NA	NA
GCA_020072905.1	d__Bacteria;p__Acidobacteriota;c__Terriglobia;o__UBA7540;f__UBA7540;g__JAIQGB01;s__JAIQGB01 sp020072905	MBZ5545988.1	NA	NA	NA	NA
GCA_022866195.1	d__Bacteria;p__Acidobacteriota;c__Terriglobia;o__UBA7540;f__UBA7540;g__JALHUF01;s__JALHUF01 sp022866195	MCJ7502586.1	NA	NA	NA	NA
GCA_023474345.1	d__Bacteria;p__Acidobacteriota;c__Terriglobia;o__UBA7540;f__UBA7540;g__JAMCXS01;s__JAMCXS01 sp023474345	MCL5005219.1	NA	NA	NA	NA
GCA_003224665.1	d__Bacteria;p__Acidobacteriota;c__Terriglobia;o__UBA7540;f__UBA7540;g__QHZM01;s__QHZM01 sp003224665	NA	NA	NA	NA	NA
GCA_004298155.1	d__Bacteria;p__Acidobacteriota;c__Terriglobia;o__UBA7540;f__UBA7540;g__SCRD01;s__SCRD01 sp004298155	TAM82548.1	NA	NA	NA	NA
GCA_022452285.1	d__Bacteria;p__Acidobacteriota;c__Terriglobia;o__VXMN01;f__VXMN01;g__JAKUNG01;s__JAKUNG01 sp022452285	MCH2693849.1	NA	NA	NA	NA
GCA_003224715.1	d__Bacteria;p__Acidobacteriota;c__Terriglobia;o__VXMN01;f__VXMN01;g__QHZQ01;s__QHZQ01 sp003224715	PYV42698.1	NA	PYV44129.1	NA	NA
GCA_003224725.1	d__Bacteria;p__Acidobacteriota;c__Terriglobia;o__VXMN01;f__VXMN01;g__QHZQ01;s__QHZQ01 sp003224725	PYV90873.1	NA	PYV90995.1	PYV84959.1	PYV84959.1
GCA_016871215.1	d__Bacteria;p__Acidobacteriota;c__Terriglobia;o__VXMN01;f__VXMN01;g__VFZK01;s__VFZK01 sp016871215	MBM3804623.1	NA	NA	NA	NA
GCA_022616615.1	d__Bacteria;p__Acidobacteriota;c__Terriglobia;o__VXMN01;f__VXMN01;g__VFZK01;s__VFZK01 sp022616615	MCI0719259.1	NA	MCI0720715.1	NA	NA
GCA_009841055.1	d__Bacteria;p__Acidobacteriota;c__Terriglobia;o__VXMN01;f__VXMN01;g__VXMN01;s__VXMN01 sp009841055	MYC83132.1	NA	MYC83211.1	MYC81962.1	MYC81962.1
GCA_003222375.1	d__Bacteria;p__Acidobacteriota;c__Thermoanaerobaculia;o__Gp7-AA8;f__Gp7-AA8;g__Gp7-AA10;s__Gp7-AA10 sp003222375	PYQ50411.1	NA	NA	PYQ47781.1	NA
GCA_003223695.1	d__Bacteria;p__Acidobacteriota;c__Thermoanaerobaculia;o__Gp7-AA8;f__Gp7-AA8;g__Gp7-AA10;s__Gp7-AA10 sp003223695	PYQ56394.1	NA	NA	NA	NA
GCA_016184115.1	d__Bacteria;p__Acidobacteriota;c__Thermoanaerobaculia;o__Gp7-AA8;f__Gp7-AA8;g__JACPDH01;s__JACPDH01 sp016184115	MBI2214386.1	NA	NA	MBI2214142.1	NA
GCA_023700825.1	d__Bacteria;p__Acidobacteriota;c__Thermoanaerobaculia;o__Gp7-AA8;f__Gp7-AA8;g__JACPDH01;s__JACPDH01 sp023700825	MCM2315114.1	NA	NA	MCM2314395.1	NA
GCA_019247495.1	d__Bacteria;p__Acidobacteriota;c__Thermoanaerobaculia;o__Gp7-AA8;f__Gp7-AA8;g__JADGNZ01;s__JADGNZ01 sp019247495	MBV9186551.1	NA	NA	MBV9184584.1	NA
GCA_016650215.1	d__Bacteria;p__Acidobacteriota;c__Thermoanaerobaculia;o__Gp7-AA8;f__Gp7-AA8;g__JAENWF01;s__JAENWF01 sp016650215	MBK5260683.1	NA	NA	MBK5258544.1	NA
GCA_019242175.1	d__Bacteria;p__Acidobacteriota;c__Thermoanaerobaculia;o__Gp7-AA8;f__Gp7-AA8;g__JAFAVZ01;s__JAFAVZ01 sp019242175	MBV9493318.1	NA	NA	MBV9494165.1	NA
GCA_003223635.1	d__Bacteria;p__Acidobacteriota;c__Thermoanaerobaculia;o__Gp7-AA8;f__Gp7-AA8;g__QHVS01;s__QHVS01 sp003223635	PYQ32921.1	NA	NA	PYQ33657.1	NA
GCA_003223645.1	d__Bacteria;p__Acidobacteriota;c__Thermoanaerobaculia;o__Gp7-AA8;f__Gp7-AA8;g__QHVT01;s__QHVT01 sp003223645	PYQ29210.1	NA	NA	PYQ32036.1	NA
GCA_019244185.1	d__Bacteria;p__Acidobacteriota;c__Thermoanaerobaculia;o__Gp7-AA8;f__Gp7-AA8;g__QHVT01;s__QHVT01 sp019244185	MBV9478334.1	NA	NA	MBV9476225.1	NA
GCA_019347945.1	d__Bacteria;p__Acidobacteriota;c__Thermoanaerobaculia;o__Gp7-AA8;f__JAHWKK01;g__JAHWKK01;s__JAHWKK01 sp019347945	MBW3563434.1	NA	NA	MBW3565259.1	NA
GCA_003105185.1	d__Bacteria;p__Acidobacteriota;c__Thermoanaerobaculia;o__Thermoanaerobaculales;f__Sulfomarinibacteraceae;g__FEB-10;s__FEB-10 sp003105185	PWB77469.1	NA	NA	PWB71596.1	NA
GCA_013152925.1	d__Bacteria;p__Acidobacteriota;c__Thermoanaerobaculia;o__Thermoanaerobaculales;f__Sulfomarinibacteraceae;g__JAADFK01;s__JAADFK01 sp013152925	NOZ94109.1	NA	NA	NOZ94489.1	NA
GCA_013152895.1	d__Bacteria;p__Acidobacteriota;c__Thermoanaerobaculia;o__Thermoanaerobaculales;f__Sulfomarinibacteraceae;g__JAADFN01;s__JAADFN01 sp013152895	NOZ78063.1	NA	NA	NA	NA
GCA_024229275.1	d__Bacteria;p__Acidobacteriota;c__Thermoanaerobaculia;o__Thermoanaerobaculales;f__Sulfomarinibacteraceae;g__JAAESQ01;s__JAAESQ01 sp024229275	MCP4895678.1;MCP4895559.1	NA	NA	MCP4898358.1	NA
GCA_021107705.1	d__Bacteria;p__Acidobacteriota;c__Thermoanaerobaculia;o__Thermoanaerobaculales;f__Sulfomarinibacteraceae;g__JAIOSJ01;s__JAIOSJ01 sp021107705	MCD4749091.1	NA	NA	MCD4749660.1	NA
GCA_022340775.1	d__Bacteria;p__Acidobacteriota;c__Thermoanaerobaculia;o__Thermoanaerobaculales;f__Sulfomarinibacteraceae;g__JAJDNH01;s__JAJDNH01 sp022340775	MCG6962452.1	NA	NA	MCG6964536.1	NA
GCA_014764485.1	d__Bacteria;p__Acidobacteriota;c__Thermoanaerobaculia;o__Thermoanaerobaculales;f__Sulfomarinibacteraceae;g__Sulfomarinibacter;s__Sulfomarinibacter kjeldsenii	MBD3871031.1	NA	NA	MBD3870103.1	NA
GCA_022340665.1	d__Bacteria;p__Acidobacteriota;c__Thermoanaerobaculia;o__Thermoanaerobaculales;f__Sulfomarinibacteraceae;g__Sulfomarinibacter;s__Sulfomarinibacter sp022340665	MCG6950488.1	NA	NA	MCG6948882.1	NA
GCA_012516935.1	d__Bacteria;p__Acidobacteriota;c__Thermoanaerobaculia;o__Thermoanaerobaculales;f__Thermoanaerobaculaceae;g__JAAYVZ01;s__JAAYVZ01 sp012516935	NLH12351.1	NA	NA	NA	NA
GCA_013388425.1	d__Bacteria;p__Acidobacteriota;c__Thermoanaerobaculia;o__Thermoanaerobaculales;f__Thermoanaerobaculaceae;g__JACADV01;s__JACADV01 sp013388425	NA	NA	NA	NWG00598.1	NA
GCA_016213675.1	d__Bacteria;p__Acidobacteriota;c__Thermoanaerobaculia;o__Thermoanaerobaculales;f__Thermoanaerobaculaceae;g__JACQZW01;s__JACQZW01 sp016213675	MBI4915945.1	NA	NA	MBI4915190.1	NA
GCA_001766905.1	d__Bacteria;p__Acidobacteriota;c__Thermoanaerobaculia;o__Thermoanaerobaculales;f__Thermoanaerobaculaceae;g__RBG-13-68-16;s__RBG-13-68-16 sp001766905	OFV79823.1	NA	NA	OFV81061.1	NA
GCA_002279285.1	d__Bacteria;p__Acidobacteriota;c__Thermoanaerobaculia;o__Thermoanaerobaculales;f__Thermoanaerobaculaceae;g__RBG-13-68-16;s__RBG-13-68-16 sp002279285	OYW02980.1	NA	NA	OYW04821.1	NA
GCA_004298115.1	d__Bacteria;p__Acidobacteriota;c__Thermoanaerobaculia;o__Thermoanaerobaculales;f__Thermoanaerobaculaceae;g__RBG-13-68-16;s__RBG-13-68-16 sp004298115	TAM50759.1	NA	NA	TAM48767.1	NA
GCA_020073245.1	d__Bacteria;p__Acidobacteriota;c__Thermoanaerobaculia;o__Thermoanaerobaculales;f__Thermoanaerobaculaceae;g__RBG-13-68-16;s__RBG-13-68-16 sp020073245	MBZ5587579.1	NA	NA	MBZ5587792.1	NA
GCA_022865555.1	d__Bacteria;p__Acidobacteriota;c__Thermoanaerobaculia;o__Thermoanaerobaculales;f__Thermoanaerobaculaceae;g__RBG-13-68-16;s__RBG-13-68-16 sp022865555	MCJ7441269.1	NA	NA	MCJ7442208.1	NA
GCF_000687145.1	d__Bacteria;p__Acidobacteriota;c__Thermoanaerobaculia;o__Thermoanaerobaculales;f__Thermoanaerobaculaceae;g__Thermoanaerobaculum;s__Thermoanaerobaculum aquaticum	WP_038049881.1	NA	NA	WP_038049450.1	NA
GCA_025060245.1	d__Bacteria;p__Acidobacteriota;c__Thermoanaerobaculia;o__Thermoanaerobaculales;f__Thermoanaerobaculaceae;g__Thermoanaerobaculum;s__Thermoanaerobaculum sp025060245	MCS7181665.1	NA	NA	MCS7182632.1	NA
GCA_003222385.1	d__Bacteria;p__Acidobacteriota;c__Thermoanaerobaculia;o__UBA5066;f__Gp7-AA6;g__Gp7-AA6;s__Gp7-AA6 sp003222385	PYQ66813.1	NA	NA	NA	NA
GCA_020199905.1	d__Bacteria;p__Acidobacteriota;c__Thermoanaerobaculia;o__UBA5066;f__Gp7-AA6;g__Gp7-AA6;s__Gp7-AA6 sp020199905	MCA1580202.1	NA	NA	NA	NA
GCA_016716715.1	d__Bacteria;p__Acidobacteriota;c__Thermoanaerobaculia;o__UBA5066;f__UBA5066;g__Fen-183;s__Fen-183 sp016716715	MBK9063730.1	NA	NA	MBK9061736.1	NA
GCA_023717585.1	d__Bacteria;p__Acidobacteriota;c__Thermoanaerobaculia;o__UBA5066;f__UBA5066;g__Fen-183;s__Fen-183 sp023717585	MCM3877896.1	NA	NA	MCM3875787.1	NA
GCA_016789625.1	d__Bacteria;p__Acidobacteriota;c__Thermoanaerobaculia;o__UBA5066;f__UBA5066;g__JAEUQS01;s__JAEUQS01 sp016789625	MBL8114784.1	NA	NA	MBL8112490.1	NA
GCA_022071945.1	d__Bacteria;p__Acidobacteriota;c__Thermoanaerobaculia;o__UBA5066;f__UBA5066;g__JAJVIN01;s__JAJVIN01 sp022071945	MCG3191850.1	NA	NA	MCG3192240.1	NA
GCA_008363385.1	d__Bacteria;p__Acidobacteriota;c__Thermoanaerobaculia;o__UBA5066;f__UBA5066;g__RHKY01;s__RHKY01 sp008363385	KAA0252468.1	NA	NA	KAA0252408.1	NA
GCA_016714815.1	d__Bacteria;p__Acidobacteriota;c__Thermoanaerobaculia;o__UBA5066;f__UBA5066;g__UBA5066;s__UBA5066 sp016714815	MBK8596281.1	NA	NA	MBK8594170.1	NA
GCA_016716705.1	d__Bacteria;p__Acidobacteriota;c__Thermoanaerobaculia;o__UBA5066;f__UBA5066;g__UBA5066;s__UBA5066 sp016716705	MBK9087603.1	NA	NA	MBK9089088.1	NA
GCA_016719485.1	d__Bacteria;p__Acidobacteriota;c__Thermoanaerobaculia;o__UBA5066;f__UBA5066;g__UBA5066;s__UBA5066 sp016719485	NA	NA	NA	MBK9373455.1	NA
GCA_017999215.1	d__Bacteria;p__Acidobacteriota;c__Thermoanaerobaculia;o__UBA5066;f__UBA5066;g__UBA5066;s__UBA5066 sp017999215	MBP7676694.1	NA	NA	MBP7677613.1	NA
GCA_019911795.1	d__Bacteria;p__Acidobacteriota;c__Thermoanaerobaculia;o__UBA5704;f__JAIOJS01;g__JAIOJS01;s__JAIOJS01 sp019911795	MBZ0112686.1	NA	NA	MBZ0112153.1	NA
GCA_003388555.1	d__Bacteria;p__Acidobacteriota;c__Thermoanaerobaculia;o__UBA5704;f__QQVD01;g__QQVD01;s__QQVD01 sp003388555	REK11782.1	NA	NA	REK11661.1	NA
GCA_009836625.1	d__Bacteria;p__Acidobacteriota;c__Thermoanaerobaculia;o__UBA5704;f__QQVD01;g__WTGL01;s__WTGL01 sp009836625	MXX60400.1	NA	NA	MXX63031.1	NA
GCA_009837085.1	d__Bacteria;p__Acidobacteriota;c__Thermoanaerobaculia;o__UBA5704;f__QQVD01;g__WTGL01;s__WTGL01 sp009837085	MXZ37704.1	NA	NA	MXZ37352.1	NA
GCA_009837885.1	d__Bacteria;p__Acidobacteriota;c__Thermoanaerobaculia;o__UBA5704;f__QQVD01;g__WTGL01;s__WTGL01 sp009837885	MXX76523.1	NA	NA	MXX75311.1	NA
GCA_009843505.1	d__Bacteria;p__Acidobacteriota;c__Thermoanaerobaculia;o__UBA5704;f__QQVD01;g__WTGL01;s__WTGL01 sp009843505	MYH24075.1	NA	NA	MYH26263.1	NA
GCA_009845425.1	d__Bacteria;p__Acidobacteriota;c__Thermoanaerobaculia;o__UBA5704;f__QQVD01;g__WTGL01;s__WTGL01 sp009845425	MYI81504.1	NA	NA	MYI79552.1	NA
GCA_021296535.1	d__Bacteria;p__Acidobacteriota;c__Thermoanaerobaculia;o__UBA5704;f__QQVD01;g__WTGL01;s__WTGL01 sp021296535	MCE2557893.1	NA	NA	MCE2558441.1	NA
GCA_022561975.1	d__Bacteria;p__Acidobacteriota;c__Thermoanaerobaculia;o__UBA5704;f__UBA5704;g__CALZIK01;s__CALZIK01 sp022561975	MCH7667111.1	NA	NA	MCH7664409.1	NA
GCA_024224155.1	d__Bacteria;p__Acidobacteriota;c__Thermoanaerobaculia;o__UBA5704;f__UBA5704;g__CALZIK01;s__CALZIK01 sp024224155	MCP4201080.1	NA	NA	MCP4204504.1	NA
GCA_003697015.1	d__Bacteria;p__Acidobacteriota;c__Thermoanaerobaculia;o__UBA5704;f__UBA5704;g__J023;s__J023 sp003697015	RMH19736.1	NA	NA	RMH19310.1	NA
GCA_024226315.1	d__Bacteria;p__Acidobacteriota;c__Thermoanaerobaculia;o__UBA5704;f__UBA5704;g__JAAELT01;s__JAAELT01 sp024226315	MCP3962824.1	NA	NA	MCP3957875.1	NA
GCA_012521815.1	d__Bacteria;p__Acidobacteriota;c__Thermoanaerobaculia;o__UBA5704;f__UBA5704;g__JAAYLR01;s__JAAYLR01 sp012521815	NLN11411.1	NA	NA	NLN10471.1	NA
GCA_016699405.1	d__Bacteria;p__Acidobacteriota;c__Thermoanaerobaculia;o__UBA5704;f__UBA5704;g__JAAYLR01;s__JAAYLR01 sp016699405	QQR73989.1	NA	NA	QQR76032.1	NA
GCA_023384635.1	d__Bacteria;p__Acidobacteriota;c__Thermoanaerobaculia;o__UBA5704;f__UBA5704;g__JAAYLR01;s__JAAYLR01 sp023384635	MCL4839181.1	NA	NA	MCL4838914.1	NA
GCA_017860005.1	d__Bacteria;p__Acidobacteriota;c__Thermoanaerobaculia;o__UBA5704;f__UBA5704;g__JACTMI01;s__JACTMI01 sp017860005	MBP1642346.1	NA	NA	NA	NA
GCA_019911865.1	d__Bacteria;p__Acidobacteriota;c__Thermoanaerobaculia;o__UBA5704;f__UBA5704;g__JACTMI01;s__JACTMI01 sp019911865	MBZ0103978.1	NA	NA	NA	NA
GCA_017998715.1	d__Bacteria;p__Acidobacteriota;c__Thermoanaerobaculia;o__UBA5704;f__UBA5704;g__JAGPDF01;s__JAGPDF01 sp017998715	MBP7589029.1	NA	NA	MBP7587314.1	NA
GCA_018057705.1	d__Bacteria;p__Acidobacteriota;c__Thermoanaerobaculia;o__UBA5704;f__UBA5704;g__JAGPDF01;s__JAGPDF01 sp018057705	MBP9142893.1	NA	NA	MBP9144756.1	NA
GCA_020439725.1	d__Bacteria;p__Acidobacteriota;c__Thermoanaerobaculia;o__UBA5704;f__UBA5704;g__JAHZIX01;s__JAHZIX01 sp020439725	MCB1055757.1	NA	NA	MCB1054584.1	NA
GCA_022601195.1	d__Bacteria;p__Acidobacteriota;c__Thermoanaerobaculia;o__UBA5704;f__UBA5704;g__JAHZIX01;s__JAHZIX01 sp022601195	MCH9651772.1	NA	NA	MCH9650421.1	NA
GCA_006227875.1	d__Bacteria;p__Acidobacteriota;c__Thermoanaerobaculia;o__UBA5704;f__UBA5704;g__M0029;s__M0029 sp006227875	TNF84865.1	NA	NA	NA	NA
GCA_003223675.1	d__Bacteria;p__Acidobacteriota;c__Thermoanaerobaculia;o__UBA5704;f__UBA5704;g__UBA5704;s__UBA5704 sp003223675	PYQ67283.1	NA	NA	PYQ56075.1	NA
GCA_022759065.1	d__Bacteria;p__Acidobacteriota;c__UBA4820;o__UBA4820;f__DSQY01;g__JAEMPZ01;s__JAEMPZ01 sp022759065	MCI4397766.1	NA	NA	MCI4397635.1	MCI4397635.1
GCA_012798145.1	d__Bacteria;p__Acidobacteriota;c__UBA4820;o__UBA4820;f__UBA4820;g__UBA4820;s__UBA4820 sp012798145	NMB99627.1	NA	NA	NA	NA
GCA_012517875.1	d__Bacteria;p__Acidobacteriota;c__UBA6911;o__JAAYUB01;f__JAAYUB01;g__JAAYUB01;s__JAAYUB01 sp012517875	NLI45582.1	NA	NLI47290.1	NLI47282.1	NLI47282.1
GCA_017996395.1	d__Bacteria;p__Acidobacteriota;c__UBA6911;o__JAAYUB01;f__JAAYUB01;g__JAAYUB01;s__JAAYUB01 sp017996395	MBP7294797.1	NA	MBP7294475.1	MBP7294483.1	MBP7294483.1
GCA_016935015.1	d__Bacteria;p__Acidobacteriota;c__UBA6911;o__JAAYUB01;f__JAAYUB01;g__JAFGRT01;s__JAFGRT01 sp016935015	MBN2431922.1	NA	MBN2431423.1	MBN2431212.1	MBN2431212.1
GCA_018001935.1	d__Bacteria;p__Acidobacteriota;c__UBA6911;o__JAAYUB01;f__JAAYUB01;g__JAGNHB01;s__JAGNHB01 sp018001935	MBP7868390.1	NA	MBP7867927.1	MBP7867320.1	MBP7867320.1
GCA_016179055.1	d__Bacteria;p__Acidobacteriota;c__UBA6911;o__JACOSC01;f__JACOSC01;g__JACOSC01;s__JACOSC01 sp016179055	MBI1745721.1	NA	MBI1745960.1	MBI1747353.1	MBI1747353.1
GCA_016210925.1	d__Bacteria;p__Acidobacteriota;c__UBA6911;o__JACQTF01;f__JACQTF01;g__JACQTF01;s__JACQTF01 sp016210925	MBI4484290.1	NA	NA	NA	NA
GCA_016199665.1	d__Bacteria;p__Acidobacteriota;c__UBA6911;o__RPQK01;f__JACQSX01;g__JACQSX01;s__JACQSX01 sp016199665	NA	NA	NA	NA	NA
GCA_016211105.1	d__Bacteria;p__Acidobacteriota;c__UBA6911;o__RPQK01;f__JACQSX01;g__JACQSX01;s__JACQSX01 sp016211105	MBI4456113.1	NA	NA	NA	NA
GCA_020350445.1	d__Bacteria;p__Acidobacteriota;c__UBA6911;o__RPQK01;f__RPQK01;g__G020350445;s__G020350445 sp020350445	UCF39376.1	NA	NA	UCF35637.1	NA
GCA_016211085.1	d__Bacteria;p__Acidobacteriota;c__UBA6911;o__RPQK01;f__RPQK01;g__JACQSY01;s__JACQSY01 sp016211085	MBI4447095.1	NA	NA	NA	NA
GCA_022545645.1	d__Bacteria;p__Acidobacteriota;c__UBA6911;o__RPQK01;f__RPQK01;g__JADFOI01;s__JADFOI01 sp022545645	MCH6568766.1	NA	NA	NA	NA
GCA_022562935.1	d__Bacteria;p__Acidobacteriota;c__UBA6911;o__RPQK01;f__RPQK01;g__JADFOI01;s__JADFOI01 sp022562935	MCH7802777.1	NA	NA	NA	NA
GCA_003819755.1	d__Bacteria;p__Acidobacteriota;c__UBA6911;o__RPQK01;f__RPQK01;g__RPQK01;s__RPQK01 sp003819755	RPI28491.1	NA	NA	RPI26771.1	NA
GCA_003225335.1	d__Bacteria;p__Acidobacteriota;c__UBA6911;o__UBA6911;f__UBA6911;g__Gp18-AA60;s__Gp18-AA60 sp003225335	PYV03139.1	NA	PYV02566.1	NA	NA
GCA_012719355.1	d__Bacteria;p__Acidobacteriota;c__UBA6911;o__UBA6911;f__UBA6911;g__JAAYAM01;s__JAAYAM01 sp012719355	NLT67348.1	NA	NLT68968.1	NA	NA
GCA_016929335.1	d__Bacteria;p__Acidobacteriota;c__UBA6911;o__UBA6911;f__UBA6911;g__JAAYAM01;s__JAAYAM01 sp016929335	MBN1567698.1	NA	MBN1569936.1	NA	NA
GCA_012719455.1	d__Bacteria;p__Acidobacteriota;c__UBA6911;o__UBA6911;f__UBA6911;g__JAAYCX01;s__JAAYCX01 sp012719455	NLT33252.1	NA	NLT32754.1	NA	NA
GCA_012729555.1	d__Bacteria;p__Acidobacteriota;c__UBA6911;o__UBA6911;f__UBA6911;g__JAAYCX01;s__JAAYCX01 sp012729555	NLV30653.1	NA	NLV31901.1	NA	NA
GCA_016934555.1	d__Bacteria;p__Acidobacteriota;c__UBA6911;o__UBA6911;f__UBA6911;g__JAAYCX01;s__JAAYCX01 sp016934555	MBN2337509.1	NA	MBN2339368.1	NA	NA
GCA_013388445.1	d__Bacteria;p__Acidobacteriota;c__UBA6911;o__UBA6911;f__UBA6911;g__JACADW01;s__JACADW01 sp013388445	NWG13943.1	NA	NWG12299.1	NA	NA
GCA_017860075.1	d__Bacteria;p__Acidobacteriota;c__UBA6911;o__UBA6911;f__UBA6911;g__JACADW01;s__JACADW01 sp017860075	NA	NA	NA	NA	NA
GCA_017860135.1	d__Bacteria;p__Acidobacteriota;c__UBA6911;o__UBA6911;f__UBA6911;g__JAFNAG01;s__JAFNAG01 sp017860135	MBP1594689.1	NA	MBP1595513.1	NA	NA
GCA_020072565.1	d__Bacteria;p__Acidobacteriota;c__UBA6911;o__UBA6911;f__UBA6911;g__JAFNAG01;s__JAFNAG01 sp020072565	MBZ5494776.1	NA	MBZ5495516.1	NA	NA
GCA_016933615.1	d__Bacteria;p__Acidobacteriota;c__UBA6911;o__UBA6911;f__UBA6911;g__UBA6911;s__UBA6911 sp016933615	MBN2244154.1	NA	NA	NA	NA
GCA_016934295.1	d__Bacteria;p__Acidobacteriota;c__UBA6911;o__UBA6911;f__UBA6911;g__UBA6911;s__UBA6911 sp016934295	MBN2319702.1	NA	MBN2320324.1	NA	NA
GCA_002722645.1	d__Bacteria;p__Acidobacteriota;c__UBA890;o__UBA890;f__UBA890;g__UBA890;s__UBA890 sp002722645	MBM52632.1;MBM52660.1	NA	MBM53220.1	NA	NA
GCA_002731215.1	d__Bacteria;p__Acidobacteriota;c__UBA890;o__UBA890;f__UBA890;g__UBA890;s__UBA890 sp002731215	NA	NA	NA	NA	NA
GCA_022563115.1	d__Bacteria;p__Acidobacteriota;c__UBA890;o__UBA890;f__UBA890;g__UBA890;s__UBA890 sp022563115	MCH7823407.1	NA	MCH7823262.1	NA	NA
GCA_012103255.1	d__Bacteria;p__Acidobacteriota;c__UBA890;o__UBA890;f__WLXD01;g__WLXD01;s__WLXD01 sp012103255	NKB87327.1	NA	NKB90248.1	NA	NA
GCA_009835985.1	d__Bacteria;p__Acidobacteriota;c__Vicinamibacteria;o__Bin61;f__Bin61;g__Bin61;s__Bin61 sp009835985	MXW71873.1	NA	NA	NA	NA
GCA_009840635.1	d__Bacteria;p__Acidobacteriota;c__Vicinamibacteria;o__Bin61;f__Bin61;g__Bin61;s__Bin61 sp009840635	MYA47342.1	NA	NA	NA	NA
GCA_004356105.1	d__Bacteria;p__Acidobacteriota;c__Vicinamibacteria;o__Bin61;f__SMYC01;g__SMYC01;s__SMYC01 sp004356105	TDI44402.1	NA	TDI48368.1	TDI46744.1	TDI46744.1
GCA_003222295.1	d__Bacteria;p__Acidobacteriota;c__Vicinamibacteria;o__Fen-336;f__Fen-336;g__AA29;s__AA29 sp003222295	PYQ39205.1	NA	NA	PYQ42170.1	NA
GCA_003222275.1	d__Bacteria;p__Acidobacteriota;c__Vicinamibacteria;o__Fen-336;f__Fen-336;g__AA32;s__AA32 sp003222275	PYQ09379.1	NA	PYQ08891.1	NA	NA
GCA_003223555.1	d__Bacteria;p__Acidobacteriota;c__Vicinamibacteria;o__Fen-336;f__Fen-336;g__AA32;s__AA32 sp003223555	PYQ15255.1	NA	PYQ11996.1	NA	NA
GCA_016199625.1	d__Bacteria;p__Acidobacteriota;c__Vicinamibacteria;o__Fen-336;f__Fen-336;g__JACQGI01;s__JACQGI01 sp016199625	NA	NA	MBI3932854.1	NA	NA
GCA_016934575.1	d__Bacteria;p__Acidobacteriota;c__Vicinamibacteria;o__Fen-336;f__Fen-336;g__JAFGSN01;s__JAFGSN01 sp016934575	MBN2370823.1	NA	MBN2370686.1	NA	NA
GCA_022340545.1	d__Bacteria;p__Acidobacteriota;c__Vicinamibacteria;o__Fen-336;f__Fen-336;g__JAJDNS01;s__JAJDNS01 sp022340545	MCG6922079.1	NA	MCG6921519.1	NA	NA
GCA_022340585.1	d__Bacteria;p__Acidobacteriota;c__Vicinamibacteria;o__Fen-336;f__Fen-336;g__JAJDNS01;s__JAJDNS01 sp022340585	MCG6925563.1	NA	MCG6924242.1	NA	NA
GCA_023701125.1	d__Bacteria;p__Acidobacteriota;c__Vicinamibacteria;o__Fen-336;f__Fen-336;g__WYBL01;s__WYBL01 sp023701125	MCM2256586.1	NA	MCM2256654.1	NA	NA
GCA_016650185.1	d__Bacteria;p__Acidobacteriota;c__Vicinamibacteria;o__Fen-336;f__JAGNNV01;g__JAGNNV01;s__JAGNNV01 sp016650185	MBK5254991.1	NA	NA	NA	NA
GCA_017990495.1	d__Bacteria;p__Acidobacteriota;c__Vicinamibacteria;o__Fen-336;f__JAGNNV01;g__JAGNNV01;s__JAGNNV01 sp017990495	MBP6702640.1	NA	NA	NA	NA
GCA_019694155.1	d__Bacteria;p__Acidobacteriota;c__Vicinamibacteria;o__Fen-336;f__JAGNNV01;g__JAGNNV01;s__JAGNNV01 sp019694155	MBX7186714.1	NA	MBX7187082.1	NA	NA
GCA_001767455.1	d__Bacteria;p__Acidobacteriota;c__Vicinamibacteria;o__Vicinamibacterales;f__2-12-FULL-66-21;g__2-12-FULL-66-21;s__2-12-FULL-66-21 sp001767455	OFW21517.1	NA	NA	OFW24769.1	NA
GCA_003223835.1	d__Bacteria;p__Acidobacteriota;c__Vicinamibacteria;o__Vicinamibacterales;f__2-12-FULL-66-21;g__Gp6-AA38;s__Gp6-AA38 sp003223835	PYR73627.1	NA	NA	PYR73964.1	NA
GCA_013813355.1	d__Bacteria;p__Acidobacteriota;c__Vicinamibacteria;o__Vicinamibacterales;f__2-12-FULL-66-21;g__JACCRT01;s__JACCRT01 sp013813355	NA	NA	NA	NA	NA
GCA_013697225.1	d__Bacteria;p__Acidobacteriota;c__Vicinamibacteria;o__Vicinamibacterales;f__2-12-FULL-66-21;g__JACCXG01;s__JACCXG01 sp013697225	MBA2604396.1	NA	NA	MBA2602843.1	NA
GCA_013694635.1	d__Bacteria;p__Acidobacteriota;c__Vicinamibacteria;o__Vicinamibacterales;f__2-12-FULL-66-21;g__JACDCA01;s__JACDCA01 sp013694635	MBA2260579.1;MBA2257536.1	NA	NA	MBA2257521.1	NA
GCA_013694845.1	d__Bacteria;p__Acidobacteriota;c__Vicinamibacteria;o__Vicinamibacterales;f__2-12-FULL-66-21;g__JACDCA01;s__JACDCA01 sp013694845	MBA2304634.1	NA	NA	MBA2301941.1	NA
GCA_013817065.1	d__Bacteria;p__Acidobacteriota;c__Vicinamibacteria;o__Vicinamibacterales;f__2-12-FULL-66-21;g__JACDCA01;s__JACDCA01 sp013817065	MBA3637833.1	NA	NA	MBA3637780.1	NA
GCA_016184105.1	d__Bacteria;p__Acidobacteriota;c__Vicinamibacteria;o__Vicinamibacterales;f__2-12-FULL-66-21;g__JACPDI01;s__JACPDI01 sp016184105	MBI2222276.1	NA	NA	MBI2219800.1	NA
GCA_020200195.1	d__Bacteria;p__Acidobacteriota;c__Vicinamibacteria;o__Vicinamibacterales;f__2-12-FULL-66-21;g__JAIVJE01;s__JAIVJE01 sp020200195	MCA1650889.1	NA	NA	NA	NA
GCA_003222675.1	d__Bacteria;p__Acidobacteriota;c__Vicinamibacteria;o__Vicinamibacterales;f__2-12-FULL-66-21;g__QHWT01;s__QHWT01 sp003222675	PYR93767.1	NA	NA	PYR88598.1	NA
GCA_013362195.1	d__Bacteria;p__Acidobacteriota;c__Vicinamibacteria;o__Vicinamibacterales;f__2-12-FULL-66-21;g__QHWT01;s__QHWT01 sp013362195	NUR53922.1	NA	NA	NUR54064.1	NA
GCA_016190995.1	d__Bacteria;p__Acidobacteriota;c__Vicinamibacteria;o__Vicinamibacterales;f__JACPPN01;g__JACPPN01;s__JACPPN01 sp016190995	MBI2833707.1	NA	NA	MBI2834997.1	NA
GCA_016178075.1	d__Bacteria;p__Acidobacteriota;c__Vicinamibacteria;o__Vicinamibacterales;f__JACQTH01;g__JACQTH01;s__JACQTH01 sp016178075	MBI1874186.1	NA	NA	MBI1872353.1	NA
GCA_016210935.1	d__Bacteria;p__Acidobacteriota;c__Vicinamibacteria;o__Vicinamibacterales;f__JACQTH01;g__JACQTH01;s__JACQTH01 sp016210935	MBI4478194.1	NA	NA	MBI4477030.1	NA
GCA_016789685.1	d__Bacteria;p__Acidobacteriota;c__Vicinamibacteria;o__Vicinamibacterales;f__JAFNAJ01;g__JAEUQQ01;s__JAEUQQ01 sp016789685	MBL8142738.1	NA	NA	MBL8142247.1	NA
GCA_017860085.1	d__Bacteria;p__Acidobacteriota;c__Vicinamibacteria;o__Vicinamibacterales;f__JAFNAJ01;g__JAFNAJ01;s__JAFNAJ01 sp017860085	MBP1605915.1	NA	NA	MBP1604763.1	NA
GCA_023384575.1	d__Bacteria;p__Acidobacteriota;c__Vicinamibacteria;o__Vicinamibacterales;f__JAFNAJ01;g__JAHDVP01;s__JAHDVP01 sp023384575	MCL4848349.1	NA	NA	MCL4846488.1	NA
GCA_023384595.1	d__Bacteria;p__Acidobacteriota;c__Vicinamibacteria;o__Vicinamibacterales;f__JAFNAJ01;g__JAHDVQ01;s__JAHDVQ01 sp023384595	MCL4812932.1	NA	NA	NA	NA
GCA_020853395.1	d__Bacteria;p__Acidobacteriota;c__Vicinamibacteria;o__Vicinamibacterales;f__SCN-69-37;g__JADYYY01;s__JADYYY01 sp020853395	MCC7008790.1	NA	NA	MCC7008336.1	NA
GCA_001724025.1	d__Bacteria;p__Acidobacteriota;c__Vicinamibacteria;o__Vicinamibacterales;f__SCN-69-37;g__SCN-69-37;s__SCN-69-37 sp001724025	ODS56386.1	NA	NA	ODS57045.1	NA
GCA_003242705.1	d__Bacteria;p__Acidobacteriota;c__Vicinamibacteria;o__Vicinamibacterales;f__SCN-69-37;g__SCN-69-37;s__SCN-69-37 sp003242705	PZN82586.1	NA	NA	PZN82847.1	NA
GCA_004297655.1	d__Bacteria;p__Acidobacteriota;c__Vicinamibacteria;o__Vicinamibacterales;f__SCN-69-37;g__SCUN01;s__SCUN01 sp004297655	TAK13503.1	NA	NA	TAK12449.1	NA
GCA_009694745.1	d__Bacteria;p__Acidobacteriota;c__Vicinamibacteria;o__Vicinamibacterales;f__SCN-69-37;g__SYFT01;s__SYFT01 sp009694745	MSO50082.1	NA	NA	NA	NA
GCA_013203475.1	d__Bacteria;p__Acidobacteriota;c__Vicinamibacteria;o__Vicinamibacterales;f__SCN-69-37;g__SYFT01;s__SYFT01 sp013203475	NA	NA	NA	NQW02510.1	NA
GCA_016716905.1	d__Bacteria;p__Acidobacteriota;c__Vicinamibacteria;o__Vicinamibacterales;f__SCN-69-37;g__SYFT01;s__SYFT01 sp016716905	MBK9241861.1	NA	NA	MBK9240678.1	NA
GCA_016871335.1	d__Bacteria;p__Acidobacteriota;c__Vicinamibacteria;o__Vicinamibacterales;f__SCN-69-37;g__SYFT01;s__SYFT01 sp016871335	NA	NA	NA	MBM3750921.1	NA
GCA_024653875.1	d__Bacteria;p__Acidobacteriota;c__Vicinamibacteria;o__Vicinamibacterales;f__SCN-69-37;g__SYFT01;s__SYFT01 sp024653875	NA	NA	NA	NA	NA
GCA_001768615.1	d__Bacteria;p__Acidobacteriota;c__Vicinamibacteria;o__Vicinamibacterales;f__UBA2999;g__12-FULL-67-14b;s__12-FULL-67-14b sp001768615	OFW38327.1	NA	NA	OFW37568.1	NA
GCA_002737365.1	d__Bacteria;p__Acidobacteriota;c__Vicinamibacteria;o__Vicinamibacterales;f__UBA2999;g__12-FULL-67-14b;s__12-FULL-67-14b sp002737365	PHY08255.1	NA	NA	PHY11337.1	NA
GCA_009694735.1	d__Bacteria;p__Acidobacteriota;c__Vicinamibacteria;o__Vicinamibacterales;f__UBA2999;g__12-FULL-67-14b;s__12-FULL-67-14b sp009694735	NA	NA	NA	NA	NA
GCA_016871275.1	d__Bacteria;p__Acidobacteriota;c__Vicinamibacteria;o__Vicinamibacterales;f__UBA2999;g__12-FULL-67-14b;s__12-FULL-67-14b sp016871275	MBM3808814.1	NA	NA	MBM3808035.1	NA
GCA_019752015.1	d__Bacteria;p__Acidobacteriota;c__Vicinamibacteria;o__Vicinamibacterales;f__UBA2999;g__12-FULL-67-14b;s__12-FULL-67-14b sp019752015	MBY0493438.1	NA	NA	MBY0494672.1	NA
GCA_001767435.1	d__Bacteria;p__Acidobacteriota;c__Vicinamibacteria;o__Vicinamibacterales;f__UBA2999;g__2-02-FULL-65-29;s__2-02-FULL-65-29 sp001767435	OFW17836.1	NA	NA	OFW31280.1	NA
GCA_001767495.1	d__Bacteria;p__Acidobacteriota;c__Vicinamibacteria;o__Vicinamibacterales;f__UBA2999;g__2-12-FULL-65-11;s__2-12-FULL-65-11 sp001767495	OFW32762.1	NA	NA	OFW32799.1	NA
GCA_016789705.1	d__Bacteria;p__Acidobacteriota;c__Vicinamibacteria;o__Vicinamibacterales;f__UBA2999;g__CADEFD01;s__CADEFD01 sp016789705	MBL8135766.1	NA	NA	MBL8135107.1	NA
GCA_018000455.1	d__Bacteria;p__Acidobacteriota;c__Vicinamibacteria;o__Vicinamibacterales;f__UBA2999;g__CADEFD01;s__CADEFD01 sp018000455	MBP7775790.1	NA	NA	MBP7778049.1	NA
GCA_001767195.1	d__Bacteria;p__Acidobacteriota;c__Vicinamibacteria;o__Vicinamibacterales;f__UBA2999;g__Gp6-AA40;s__Gp6-AA40 sp001767195	NA	NA	NA	OFW14853.1	NA
GCA_001767525.1	d__Bacteria;p__Acidobacteriota;c__Vicinamibacteria;o__Vicinamibacterales;f__UBA2999;g__Gp6-AA40;s__Gp6-AA40 sp001767525	OFW51124.1	NA	NA	OFW49913.1	NA
GCA_003222635.1	d__Bacteria;p__Acidobacteriota;c__Vicinamibacteria;o__Vicinamibacterales;f__UBA2999;g__Gp6-AA40;s__Gp6-AA40 sp003222635	PYR81376.1	NA	NA	PYR73933.1	NA
GCA_013140775.1	d__Bacteria;p__Acidobacteriota;c__Vicinamibacteria;o__Vicinamibacterales;f__UBA2999;g__Gp6-AA40;s__Gp6-AA40 sp013140775	NOT24860.1	NA	NA	NOT27384.1	NA
GCA_016184455.1	d__Bacteria;p__Acidobacteriota;c__Vicinamibacteria;o__Vicinamibacterales;f__UBA2999;g__Gp6-AA40;s__Gp6-AA40 sp016184455	NA	NA	NA	MBI2185745.1	NA
GCA_016190945.1	d__Bacteria;p__Acidobacteriota;c__Vicinamibacteria;o__Vicinamibacterales;f__UBA2999;g__Gp6-AA40;s__Gp6-AA40 sp016190945	MBI2828778.1	NA	NA	NA	NA
GCA_016192845.1	d__Bacteria;p__Acidobacteriota;c__Vicinamibacteria;o__Vicinamibacterales;f__UBA2999;g__Gp6-AA40;s__Gp6-AA40 sp016192845	NA	NA	NA	NA	NA
GCA_016210845.1	d__Bacteria;p__Acidobacteriota;c__Vicinamibacteria;o__Vicinamibacterales;f__UBA2999;g__Gp6-AA40;s__Gp6-AA40 sp016210845	MBI4265890.1	NA	NA	NA	NA
GCA_016213695.1	d__Bacteria;p__Acidobacteriota;c__Vicinamibacteria;o__Vicinamibacterales;f__UBA2999;g__Gp6-AA40;s__Gp6-AA40 sp016213695	MBI4888578.1	NA	NA	MBI4885628.1	NA
GCA_016871375.1	d__Bacteria;p__Acidobacteriota;c__Vicinamibacteria;o__Vicinamibacterales;f__UBA2999;g__Gp6-AA40;s__Gp6-AA40 sp016871375	MBM3819256.1	NA	NA	MBM3819427.1	NA
GCA_001917905.1	d__Bacteria;p__Acidobacteriota;c__Vicinamibacteria;o__Vicinamibacterales;f__UBA2999;g__Gp6-AA45;s__Gp6-AA45 sp001917905	OLC46814.1	NA	NA	OLC43768.1	NA
GCA_003222395.1	d__Bacteria;p__Acidobacteriota;c__Vicinamibacteria;o__Vicinamibacterales;f__UBA2999;g__Gp6-AA45;s__Gp6-AA45 sp003222395	PYQ90329.1	NA	NA	PYQ90008.1	NA
GCA_003222455.1	d__Bacteria;p__Acidobacteriota;c__Vicinamibacteria;o__Vicinamibacterales;f__UBA2999;g__Gp6-AA45;s__Gp6-AA45 sp003222455	PYR20390.1	NA	NA	PYR16470.1	NA
GCA_003222535.1	d__Bacteria;p__Acidobacteriota;c__Vicinamibacteria;o__Vicinamibacterales;f__UBA2999;g__Gp6-AA45;s__Gp6-AA45 sp003222535	PYR17709.1	NA	NA	PYR21581.1;PYR20504.1	NA
GCA_003223775.1	d__Bacteria;p__Acidobacteriota;c__Vicinamibacteria;o__Vicinamibacterales;f__UBA2999;g__Gp6-AA45;s__Gp6-AA45 sp003223775	PYR39746.1	NA	NA	NA	NA
GCA_016195265.1	d__Bacteria;p__Acidobacteriota;c__Vicinamibacteria;o__Vicinamibacterales;f__UBA2999;g__Gp6-AA45;s__Gp6-AA45 sp016195265	MBI3402980.1	NA	NA	MBI3400087.1	NA
GCA_016195295.1	d__Bacteria;p__Acidobacteriota;c__Vicinamibacteria;o__Vicinamibacterales;f__UBA2999;g__Gp6-AA45;s__Gp6-AA45 sp016195295	MBI3491197.1	NA	NA	NA	NA
GCA_020073005.1	d__Bacteria;p__Acidobacteriota;c__Vicinamibacteria;o__Vicinamibacterales;f__UBA2999;g__Gp6-AA45;s__Gp6-AA45 sp020073005	MBZ5557728.1	NA	NA	MBZ5560487.1	NA
GCA_013140955.1	d__Bacteria;p__Acidobacteriota;c__Vicinamibacteria;o__Vicinamibacterales;f__UBA2999;g__JABFRY01;s__JABFRY01 sp013140955	NOT45050.1	NA	NA	NOT43673.1	NA
GCA_013813075.1	d__Bacteria;p__Acidobacteriota;c__Vicinamibacteria;o__Vicinamibacterales;f__UBA2999;g__JACCSI01;s__JACCSI01 sp013813075	NA	NA	NA	MBA3270695.1	NA
GCA_020850715.1	d__Bacteria;p__Acidobacteriota;c__Vicinamibacteria;o__Vicinamibacterales;f__UBA2999;g__JADZED01;s__JADZED01 sp020850715	MCC7418279.1	NA	NA	NA	NA
GCA_016650245.1	d__Bacteria;p__Acidobacteriota;c__Vicinamibacteria;o__Vicinamibacterales;f__UBA2999;g__JAENWD01;s__JAENWD01 sp016650245	MBK5298970.1	NA	NA	MBK5298404.1	NA
GCA_003222555.1	d__Bacteria;p__Acidobacteriota;c__Vicinamibacteria;o__Vicinamibacterales;f__UBA2999;g__JAHFUJ01;s__JAHFUJ01 sp003222555	PYR28147.1	NA	NA	PYR29643.1	NA
GCA_020200025.1	d__Bacteria;p__Acidobacteriota;c__Vicinamibacteria;o__Vicinamibacterales;f__UBA2999;g__JAIVJN01;s__JAIVJN01 sp020200025	MCA1584388.1	NA	NA	NA	NA
GCA_023717525.1	d__Bacteria;p__Acidobacteriota;c__Vicinamibacteria;o__Vicinamibacterales;f__UBA2999;g__JAMQPK01;s__JAMQPK01 sp023717525	MCM3881641.1	NA	NA	NA	NA
GCA_016871255.1	d__Bacteria;p__Acidobacteriota;c__Vicinamibacteria;o__Vicinamibacterales;f__UBA2999;g__VFZH01;s__VFZH01 sp016871255	NA	NA	NA	NA	NA
GCA_016871195.1	d__Bacteria;p__Acidobacteriota;c__Vicinamibacteria;o__Vicinamibacterales;f__UBA2999;g__VFZN01;s__VFZN01 sp016871195	MBM3782287.1	NA	NA	MBM3780700.1	NA
GCA_020851325.1	d__Bacteria;p__Acidobacteriota;c__Vicinamibacteria;o__Vicinamibacterales;f__UBA2999;g__VFZN01;s__VFZN01 sp020851325	MCC7124466.1	NA	NA	MCC7126156.1	NA
GCA_020851565.1	d__Bacteria;p__Acidobacteriota;c__Vicinamibacteria;o__Vicinamibacterales;f__UBA2999;g__VFZN01;s__VFZN01 sp020851565	MCC7178069.1	NA	NA	MCC7178869.1	NA
GCA_020851835.1	d__Bacteria;p__Acidobacteriota;c__Vicinamibacteria;o__Vicinamibacterales;f__UBA2999;g__VFZN01;s__VFZN01 sp020851835	MCC7242495.1	NA	NA	MCC7241382.1	NA
GCA_009380045.1	d__Bacteria;p__Acidobacteriota;c__Vicinamibacteria;o__Vicinamibacterales;f__UBA2999;g__WHSN01;s__WHSN01 sp009380045	MQA30405.1	NA	NA	MQA28491.1	NA
GCA_016871175.1	d__Bacteria;p__Acidobacteriota;c__Vicinamibacteria;o__Vicinamibacterales;f__UBA2999;g__WHSN01;s__WHSN01 sp016871175	NA	NA	NA	MBM3773086.1	NA
GCA_018268955.1	d__Bacteria;p__Acidobacteriota;c__Vicinamibacteria;o__Vicinamibacterales;f__UBA2999;g__WHSN01;s__WHSN01 sp018268955	MBS1816581.1	NA	NA	NA	NA
GCA_002714165.1	d__Bacteria;p__Acidobacteriota;c__Vicinamibacteria;o__Vicinamibacterales;f__UBA823;g__UBA11600;s__UBA11600 sp002714165	MBE55885.1	NA	NA	MBE55639.1	NA
GCA_002717745.1	d__Bacteria;p__Acidobacteriota;c__Vicinamibacteria;o__Vicinamibacterales;f__UBA823;g__UBA11600;s__UBA11600 sp002717745	NA	NA	NA	MBH17804.1	NA
GCA_002720285.1	d__Bacteria;p__Acidobacteriota;c__Vicinamibacteria;o__Vicinamibacterales;f__UBA823;g__UBA11600;s__UBA11600 sp002720285	MBK49021.1	NA	NA	MBK48533.1	NA
GCA_002730735.1	d__Bacteria;p__Acidobacteriota;c__Vicinamibacteria;o__Vicinamibacterales;f__UBA823;g__UBA11600;s__UBA11600 sp002730735	MBV05605.1	NA	NA	NA	NA
GCA_002730525.1	d__Bacteria;p__Acidobacteriota;c__Vicinamibacteria;o__Vicinamibacterales;f__UBA823;g__UBA2161;s__UBA2161 sp002730525	MBU22245.1	NA	NA	MBU22708.1	NA
GCA_002696705.1	d__Bacteria;p__Acidobacteriota;c__Vicinamibacteria;o__Vicinamibacterales;f__UBA823;g__UBA8106;s__UBA8106 sp002696705	MAP41444.1	NA	NA	NA	NA
GCA_003509065.1	d__Bacteria;p__Acidobacteriota;c__Vicinamibacteria;o__Vicinamibacterales;f__UBA823;g__UBA8106;s__UBA8106 sp003509065	HBO91536.1;HBO89137.1	NA	NA	NA	NA
GCA_012963185.1	d__Bacteria;p__Acidobacteriota;c__Vicinamibacteria;o__Vicinamibacterales;f__UBA8438;g__DTWD01;s__DTWD01 sp012963185	HIC56821.1	NA	NA	HIC57203.1	NA
GCA_021296485.1	d__Bacteria;p__Acidobacteriota;c__Vicinamibacteria;o__Vicinamibacterales;f__UBA8438;g__JAAXGX01;s__JAAXGX01 sp021296485	NA	NA	NA	NA	NA
GCA_021296475.1	d__Bacteria;p__Acidobacteriota;c__Vicinamibacteria;o__Vicinamibacterales;f__UBA8438;g__JAGWAJ01;s__JAGWAJ01 sp021296475	MCE2514547.1	NA	NA	NA	NA
GCA_002726085.1	d__Bacteria;p__Acidobacteriota;c__Vicinamibacteria;o__Vicinamibacterales;f__UBA8438;g__NP936;s__NP936 sp002726085	MBP99773.1	NA	NA	MBQ01282.1	NA
GCA_015659035.1	d__Bacteria;p__Acidobacteriota;c__Vicinamibacteria;o__Vicinamibacterales;f__UBA8438;g__NP936;s__NP936 sp015659035	HIM52778.1	NA	NA	HIM52017.1	NA
GCA_022562495.1	d__Bacteria;p__Acidobacteriota;c__Vicinamibacteria;o__Vicinamibacterales;f__UBA8438;g__NP936;s__NP936 sp022562495	MCH7747016.1	NA	NA	MCH7747391.1	NA
GCA_002712885.1	d__Bacteria;p__Acidobacteriota;c__Vicinamibacteria;o__Vicinamibacterales;f__UBA8438;g__UBA8438;s__UBA8438 sp002712885	MBD94804.1	NA	NA	MBD93440.1	NA
GCA_003533545.1	d__Bacteria;p__Acidobacteriota;c__Vicinamibacteria;o__Vicinamibacterales;f__UBA8438;g__UBA9620;s__UBA9620 sp003533545	HCQ98269.1	NA	NA	HCQ98569.1	NA
GCA_009838525.1	d__Bacteria;p__Acidobacteriota;c__Vicinamibacteria;o__Vicinamibacterales;f__UBA8438;g__VXRJ01;s__VXRJ01 sp009838525	MXY23792.1	NA	NA	MXY24897.1	NA
GCA_009861545.1	d__Bacteria;p__Acidobacteriota;c__Vicinamibacteria;o__Vicinamibacterales;f__UBA8438;g__WTFV01;s__WTFV01 sp009861545	MYN66416.1	NA	NA	MYN65257.1	NA
GCA_021296515.1	d__Bacteria;p__Acidobacteriota;c__Vicinamibacteria;o__Vicinamibacterales;f__UBA8438;g__WTFV01;s__WTFV01 sp021296515	MCE2540270.1	NA	NA	MCE2539205.1	NA
GCF_001618865.1	d__Bacteria;p__Acidobacteriota;c__Vicinamibacteria;o__Vicinamibacterales;f__Vicinamibacteraceae;g__Luteitalea;s__Luteitalea pratensis	WP_110173288.1	NA	NA	WP_110172734.1	NA
GCA_013695405.1	d__Bacteria;p__Acidobacteriota;c__Vicinamibacteria;o__Vicinamibacterales;f__Vicinamibacteraceae;g__Luteitalea;s__Luteitalea sp013695405	MBA2355728.1	NA	NA	MBA2354840.1	NA
GCF_016865485.1	d__Bacteria;p__Acidobacteriota;c__Vicinamibacteria;o__Vicinamibacterales;f__Vicinamibacteraceae;g__Luteitalea;s__Luteitalea sp016865485	WP_239489547.1	NA	NA	WP_239488948.1	NA
GCA_020845575.1	d__Bacteria;p__Acidobacteriota;c__Vicinamibacteria;o__Vicinamibacterales;f__Vicinamibacteraceae;g__Luteitalea;s__Luteitalea sp020845575	MCC6161817.1	NA	NA	MCC6165149.1	NA
GCA_009377495.1	d__Bacteria;p__Acidobacteriota;c__Vicinamibacteria;o__Vicinamibacterales;f__Vicinamibacteraceae;g__WHTT01;s__WHTT01 sp009377495	MPY89828.1	NA	NA	MPY86606.1	NA
GCA_009377605.1	d__Bacteria;p__Acidobacteriota;c__Vicinamibacteria;o__Vicinamibacterales;f__Vicinamibacteraceae;g__WHTT01;s__WHTT01 sp009377605	MPZ21007.1	NA	NA	MPZ16461.1	NA
GCA_003577105.1	d__Bacteria;p__Actinomycetota;c__Acidimicrobiia;o__ATN3;f__ATN3;g__ATN3;s__ATN3 sp003577105	RIK09959.1	NA	NA	NA	NA
GCA_005888325.1	d__Bacteria;p__Actinomycetota;c__Acidimicrobiia;o__Acidimicrobiales;f__AC-14;g__AC-14;s__AC-14 sp005888325	TML92149.1	NA	NA	NA	NA
GCA_902805665.1	d__Bacteria;p__Actinomycetota;c__Acidimicrobiia;o__Acidimicrobiales;f__AC-14;g__CADCTB01;s__CADCTB01 sp902805665	CAA9259362.1	NA	NA	NA	NA
GCA_019243595.1	d__Bacteria;p__Actinomycetota;c__Acidimicrobiia;o__Acidimicrobiales;f__AC-14;g__CADDZP01;s__CADDZP01 sp019243595	MBV9042568.1	NA	NA	NA	NA
GCA_019244985.1	d__Bacteria;p__Actinomycetota;c__Acidimicrobiia;o__Acidimicrobiales;f__AC-14;g__CADDZP01;s__CADDZP01 sp019244985	NA	NA	NA	NA	NA
GCA_020200615.1	d__Bacteria;p__Actinomycetota;c__Acidimicrobiia;o__Acidimicrobiales;f__AC-14;g__JAHFUQ01;s__JAHFUQ01 sp020200615	NA	NA	NA	NA	NA
GCA_005888395.1	d__Bacteria;p__Actinomycetota;c__Acidimicrobiia;o__Acidimicrobiales;f__AC-25;g__AC-25;s__AC-25 sp005888395	TML62222.1	NA	NA	NA	NA
GCA_005884125.1	d__Bacteria;p__Actinomycetota;c__Acidimicrobiia;o__Acidimicrobiales;f__AC-35;g__AC-35;s__AC-35 sp005884125	TML43502.1	NA	NA	NA	NA
GCA_005888295.1	d__Bacteria;p__Actinomycetota;c__Acidimicrobiia;o__Acidimicrobiales;f__AC-9;g__AC-9;s__AC-9 sp005888295	TMM10603.1	NA	NA	NA	NA
GCF_000023265.1	d__Bacteria;p__Actinomycetota;c__Acidimicrobiia;o__Acidimicrobiales;f__Acidimicrobiaceae;g__Acidimicrobium;s__Acidimicrobium ferrooxidans	WP_015799149.1	NA	NA	NA	NA
GCF_000949295.1	d__Bacteria;p__Actinomycetota;c__Acidimicrobiia;o__Acidimicrobiales;f__Acidimicrobiaceae;g__Acidithrix;s__Acidithrix ferrooxidans	WP_052605440.1	NA	NA	NA	NA
GCF_000949255.1	d__Bacteria;p__Actinomycetota;c__Acidimicrobiia;o__Acidimicrobiales;f__Acidimicrobiaceae;g__Ferrimicrobium;s__Ferrimicrobium acidiphilum	WP_052565757.1	NA	NA	NA	NA
GCA_022690815.1	d__Bacteria;p__Actinomycetota;c__Acidimicrobiia;o__Acidimicrobiales;f__Acidimicrobiaceae;g__Ferrimicrobium;s__Ferrimicrobium sp022690815	MCI2976477.1	NA	NA	NA	NA
GCF_900128965.1	d__Bacteria;p__Actinomycetota;c__Acidimicrobiia;o__Acidimicrobiales;f__Acidimicrobiaceae;g__Ferrithrix;s__Ferrithrix thermotolerans	WP_072788489.1	NA	NA	NA	NA
GCA_013044385.1	d__Bacteria;p__Actinomycetota;c__Acidimicrobiia;o__Acidimicrobiales;f__Acidimicrobiaceae;g__JABEUN01;s__JABEUN01 sp013044385	NNN16317.1	NA	NA	NA	NA
GCA_013044415.1	d__Bacteria;p__Actinomycetota;c__Acidimicrobiia;o__Acidimicrobiales;f__Acidimicrobiaceae;g__JABEUN01;s__JABEUN01 sp013044415	NA	NA	NA	NA	NA
GCA_013044475.1	d__Bacteria;p__Actinomycetota;c__Acidimicrobiia;o__Acidimicrobiales;f__Acidimicrobiaceae;g__JABEUN01;s__JABEUN01 sp013044475	NNN12463.1	NA	NA	NA	NA
GCA_004298555.1	d__Bacteria;p__Actinomycetota;c__Acidimicrobiia;o__Acidimicrobiales;f__Acidimicrobiaceae;g__SCQM01;s__SCQM01 sp004298555	TAN22855.1	NA	NA	NA	NA
GCA_013044365.1	d__Bacteria;p__Actinomycetota;c__Acidimicrobiia;o__Acidimicrobiales;f__Acidimicrobiaceae;g__SCQM01;s__SCQM01 sp013044365	NNN19622.1	NA	NA	NA	NA
GCA_009842675.1	d__Bacteria;p__Actinomycetota;c__Acidimicrobiia;o__Acidimicrobiales;f__Bin134;g__Bin134;s__Bin134 sp009842675	MYG72000.1	NA	NA	NA	NA
GCA_009843565.1	d__Bacteria;p__Actinomycetota;c__Acidimicrobiia;o__Acidimicrobiales;f__Bin134;g__Bin134;s__Bin134 sp009843565	NA	NA	NA	NA	NA
GCA_009843865.1	d__Bacteria;p__Actinomycetota;c__Acidimicrobiia;o__Acidimicrobiales;f__Bin134;g__Bin134;s__Bin134 sp009843865	MYG94599.1	NA	NA	NA	NA
GCA_009835395.1	d__Bacteria;p__Actinomycetota;c__Acidimicrobiia;o__Acidimicrobiales;f__Bin134;g__VXNF01;s__VXNF01 sp009835395	MXV90334.1	NA	NA	NA	NA
GCA_009840735.1	d__Bacteria;p__Actinomycetota;c__Acidimicrobiia;o__Acidimicrobiales;f__Bin134;g__VXNF01;s__VXNF01 sp009840735	NA	NA	NA	NA	NA
GCA_021296415.1	d__Bacteria;p__Actinomycetota;c__Acidimicrobiia;o__Acidimicrobiales;f__Bin134;g__VXNF01;s__VXNF01 sp021296415	NA	NA	NA	NA	NA
GCA_021296435.1	d__Bacteria;p__Actinomycetota;c__Acidimicrobiia;o__Acidimicrobiales;f__Bin134;g__VXNF01;s__VXNF01 sp021296435	MCE2531304.1	NA	NA	NA	NA
GCA_902805555.1	d__Bacteria;p__Actinomycetota;c__Acidimicrobiia;o__Acidimicrobiales;f__CADCSY01;g__CADCSY01;s__CADCSY01 sp902805555	NA	NA	NA	CAA9237769.1	NA
GCA_016178435.1	d__Bacteria;p__Actinomycetota;c__Acidimicrobiia;o__Acidimicrobiales;f__CADCSY01;g__JACOTK01;s__JACOTK01 sp016178435	MBI1844914.1	NA	NA	NA	NA
GCA_019348495.1	d__Bacteria;p__Actinomycetota;c__Acidimicrobiia;o__Acidimicrobiales;f__CADCSY01;g__JADDRA01;s__JADDRA01 sp019348495	NA	NA	NA	NA	NA
GCA_019510095.1	d__Bacteria;p__Actinomycetota;c__Acidimicrobiia;o__Acidimicrobiales;f__CADCSY01;g__JAEKLB01;s__JAEKLB01 sp019510095	MBW8826562.1	NA	NA	MBW8827278.1	NA
GCA_019347915.1	d__Bacteria;p__Actinomycetota;c__Acidimicrobiia;o__Acidimicrobiales;f__CADCSY01;g__JAHWJR01;s__JAHWJR01 sp019347915	MBW3548754.1	NA	NA	MBW3548730.1	NA
GCA_019348335.1	d__Bacteria;p__Actinomycetota;c__Acidimicrobiia;o__Acidimicrobiales;f__CADCSY01;g__JAHWJR01;s__JAHWJR01 sp019348335	MBW3645167.1	NA	NA	NA	NA
GCA_019348535.1	d__Bacteria;p__Actinomycetota;c__Acidimicrobiia;o__Acidimicrobiales;f__CADCSY01;g__LC5-5;s__LC5-5 sp019348535	MBW3581129.1	NA	NA	NA	NA
GCA_019348555.1	d__Bacteria;p__Actinomycetota;c__Acidimicrobiia;o__Acidimicrobiales;f__CADCSY01;g__LC5-5;s__LC5-5 sp019348555	MBW3575594.1	NA	NA	NA	NA
GCA_902805655.1	d__Bacteria;p__Actinomycetota;c__Acidimicrobiia;o__Acidimicrobiales;f__CADCTF01;g__CADCTF01;s__CADCTF01 sp902805655	NA	NA	NA	NA	NA
GCA_019348255.1	d__Bacteria;p__Actinomycetota;c__Acidimicrobiia;o__Acidimicrobiales;f__CADCTF01;g__JAHWJQ01;s__JAHWJQ01 sp019348255	MBW3650740.1	NA	NA	NA	NA
GCA_019348305.1	d__Bacteria;p__Actinomycetota;c__Acidimicrobiia;o__Acidimicrobiales;f__CADCTF01;g__JAHWJQ01;s__JAHWJQ01 sp019348305	MBW3614827.1	NA	NA	NA	NA
GCA_020846295.1	d__Bacteria;p__Actinomycetota;c__Acidimicrobiia;o__Acidimicrobiales;f__CAIXPF01;g__CAIXPF01;s__CAIXPF01 sp020846295	MCC6437979.1	NA	NA	MCC6434723.1	NA
GCA_016870475.1	d__Bacteria;p__Actinomycetota;c__Acidimicrobiia;o__Acidimicrobiales;f__CAIXPF01;g__VGBO01;s__VGBO01 sp016870475	MBM3684179.1	NA	NA	NA	NA
GCA_009377505.1	d__Bacteria;p__Actinomycetota;c__Acidimicrobiia;o__Acidimicrobiales;f__CAIXPF01;g__WHTX01;s__WHTX01 sp009377505	MPY93197.1	NA	NA	NA	NA
GCA_002861595.1	d__Bacteria;p__Actinomycetota;c__Acidimicrobiia;o__Acidimicrobiales;f__GCA-2861595;g__GCA-2861595;s__GCA-2861595 sp002861595	PLS76462.1	NA	NA	NA	NA
GCA_002737635.1	d__Bacteria;p__Actinomycetota;c__Acidimicrobiia;o__Acidimicrobiales;f__Ilumatobacteraceae;g__BACL27;s__BACL27 sp002737635	NA	NA	NA	NA	NA
GCA_003535455.1	d__Bacteria;p__Actinomycetota;c__Acidimicrobiia;o__Acidimicrobiales;f__Ilumatobacteraceae;g__BACL27;s__BACL27 sp003535455	HBQ51647.1	NA	NA	NA	NA
GCA_003569125.1	d__Bacteria;p__Actinomycetota;c__Acidimicrobiia;o__Acidimicrobiales;f__Ilumatobacteraceae;g__BACL27;s__BACL27 sp003569125	GBL20798.1	NA	NA	NA	NA
GCA_009703975.1	d__Bacteria;p__Actinomycetota;c__Acidimicrobiia;o__Acidimicrobiales;f__Ilumatobacteraceae;g__BACL27;s__BACL27 sp009703975	MSZ98536.1	NA	NA	NA	NA
GCA_009923685.1	d__Bacteria;p__Actinomycetota;c__Acidimicrobiia;o__Acidimicrobiales;f__Ilumatobacteraceae;g__BACL27;s__BACL27 sp009923685	NBU61251.1	NA	NA	NA	NA
GCA_009927565.1	d__Bacteria;p__Actinomycetota;c__Acidimicrobiia;o__Acidimicrobiales;f__Ilumatobacteraceae;g__BACL27;s__BACL27 sp009927565	NA	NA	NA	NA	NA
GCA_013204455.1	d__Bacteria;p__Actinomycetota;c__Acidimicrobiia;o__Acidimicrobiales;f__Ilumatobacteraceae;g__BACL27;s__BACL27 sp013204455	NA	NA	NA	NA	NA
GCA_014190055.1	d__Bacteria;p__Actinomycetota;c__Acidimicrobiia;o__Acidimicrobiales;f__Ilumatobacteraceae;g__BACL27;s__BACL27 sp014190055	GDX18002.1	NA	NA	NA	NA
GCA_014190295.1	d__Bacteria;p__Actinomycetota;c__Acidimicrobiia;o__Acidimicrobiales;f__Ilumatobacteraceae;g__BACL27;s__BACL27 sp014190295	GDX34128.1	NA	NA	NA	NA
GCA_016462185.1	d__Bacteria;p__Actinomycetota;c__Acidimicrobiia;o__Acidimicrobiales;f__Ilumatobacteraceae;g__BACL27;s__BACL27 sp016462185	MBJ7272295.1	NA	NA	NA	NA
GCA_016463105.1	d__Bacteria;p__Actinomycetota;c__Acidimicrobiia;o__Acidimicrobiales;f__Ilumatobacteraceae;g__BACL27;s__BACL27 sp016463105	MBJ7398222.1	NA	NA	NA	NA
GCA_016870935.1	d__Bacteria;p__Actinomycetota;c__Acidimicrobiia;o__Acidimicrobiales;f__Ilumatobacteraceae;g__BACL27;s__BACL27 sp016870935	MBM3741226.1	NA	NA	NA	NA
GCA_016871295.1	d__Bacteria;p__Actinomycetota;c__Acidimicrobiia;o__Acidimicrobiales;f__Ilumatobacteraceae;g__BACL27;s__BACL27 sp016871295	MBM3805527.1	NA	NA	NA	NA
GCA_002727235.1	d__Bacteria;p__Actinomycetota;c__Acidimicrobiia;o__Acidimicrobiales;f__Ilumatobacteraceae;g__Casp-actino5;s__Casp-actino5 sp002727235	MBS32568.1	NA	NA	NA	NA
GCA_009923855.1	d__Bacteria;p__Actinomycetota;c__Acidimicrobiia;o__Acidimicrobiales;f__Ilumatobacteraceae;g__Casp-actino5;s__Casp-actino5 sp009923855	NA	NA	NA	NA	NA
GCA_009924875.1	d__Bacteria;p__Actinomycetota;c__Acidimicrobiia;o__Acidimicrobiales;f__Ilumatobacteraceae;g__Casp-actino5;s__Casp-actino5 sp009924875	NA	NA	NA	NA	NA
GCA_010024485.1	d__Bacteria;p__Actinomycetota;c__Acidimicrobiia;o__Acidimicrobiales;f__Ilumatobacteraceae;g__Casp-actino5;s__Casp-actino5 sp010024485	NCW49232.1	NA	NA	NA	NA
GCA_022425725.1	d__Bacteria;p__Actinomycetota;c__Acidimicrobiia;o__Acidimicrobiales;f__Ilumatobacteraceae;g__Casp-actino5;s__Casp-actino5 sp022425725	MCH1489522.1	NA	NA	NA	NA
GCA_004379135.1	d__Bacteria;p__Actinomycetota;c__Acidimicrobiia;o__Acidimicrobiales;f__Ilumatobacteraceae;g__Casp-actino8;s__Casp-actino8 sp004379135	TEX44799.1	NA	NA	NA	NA
GCA_009694465.1	d__Bacteria;p__Actinomycetota;c__Acidimicrobiia;o__Acidimicrobiales;f__Ilumatobacteraceae;g__Casp-actino8;s__Casp-actino8 sp009694465	MSO40007.1	NA	NA	NA	NA
GCA_009700145.1	d__Bacteria;p__Actinomycetota;c__Acidimicrobiia;o__Acidimicrobiales;f__Ilumatobacteraceae;g__Casp-actino8;s__Casp-actino8 sp009700145	NA	NA	NA	NA	NA
GCA_009704425.1	d__Bacteria;p__Actinomycetota;c__Acidimicrobiia;o__Acidimicrobiales;f__Ilumatobacteraceae;g__Casp-actino8;s__Casp-actino8 sp009704425	NA	NA	NA	NA	NA
GCA_009705435.1	d__Bacteria;p__Actinomycetota;c__Acidimicrobiia;o__Acidimicrobiales;f__Ilumatobacteraceae;g__Casp-actino8;s__Casp-actino8 sp009705435	NA	NA	NA	NA	NA
GCA_009923785.1	d__Bacteria;p__Actinomycetota;c__Acidimicrobiia;o__Acidimicrobiales;f__Ilumatobacteraceae;g__Casp-actino8;s__Casp-actino8 sp009923785	NBU55288.1	NA	NA	NA	NA
GCA_010030605.1	d__Bacteria;p__Actinomycetota;c__Acidimicrobiia;o__Acidimicrobiales;f__Ilumatobacteraceae;g__Casp-actino8;s__Casp-actino8 sp010030605	NDF31052.1	NA	NA	NA	NA
GCA_014190215.1	d__Bacteria;p__Actinomycetota;c__Acidimicrobiia;o__Acidimicrobiales;f__Ilumatobacteraceae;g__Casp-actino8;s__Casp-actino8 sp014190215	NA	NA	NA	NA	NA
GCA_016871355.1	d__Bacteria;p__Actinomycetota;c__Acidimicrobiia;o__Acidimicrobiales;f__Ilumatobacteraceae;g__Casp-actino8;s__Casp-actino8 sp016871355	MBM3800067.1	NA	NA	NA	NA
GCA_016871395.1	d__Bacteria;p__Actinomycetota;c__Acidimicrobiia;o__Acidimicrobiales;f__Ilumatobacteraceae;g__Casp-actino8;s__Casp-actino8 sp016871395	MBM3828887.1	NA	NA	NA	NA
GCA_018882725.1	d__Bacteria;p__Actinomycetota;c__Acidimicrobiia;o__Acidimicrobiales;f__Ilumatobacteraceae;g__Casp-actino8;s__Casp-actino8 sp018882725	MBU3718141.1	NA	NA	NA	NA
GCA_021298195.1	d__Bacteria;p__Actinomycetota;c__Acidimicrobiia;o__Acidimicrobiales;f__Ilumatobacteraceae;g__Casp-actino8;s__Casp-actino8 sp021298195	NA	NA	NA	NA	NA
GCF_003426815.1	d__Bacteria;p__Actinomycetota;c__Acidimicrobiia;o__Acidimicrobiales;f__Ilumatobacteraceae;g__Desertimonas;s__Desertimonas flava	WP_116999372.1	NA	NA	WP_227462284.1	NA
GCA_009711295.1	d__Bacteria;p__Actinomycetota;c__Acidimicrobiia;o__Acidimicrobiales;f__Ilumatobacteraceae;g__F1-20-MAGs119;s__F1-20-MAGs119 sp009711295	NA	NA	NA	NA	NA
GCA_009919275.1	d__Bacteria;p__Actinomycetota;c__Acidimicrobiia;o__Acidimicrobiales;f__Ilumatobacteraceae;g__F1-20-MAGs119;s__F1-20-MAGs119 sp009919275	NBP54615.1	NA	NA	NA	NA
GCA_013205145.1	d__Bacteria;p__Actinomycetota;c__Acidimicrobiia;o__Acidimicrobiales;f__Ilumatobacteraceae;g__F1-20-MAGs119;s__F1-20-MAGs119 sp013205145	NA	NA	NA	NA	NA
GCA_016870865.1	d__Bacteria;p__Actinomycetota;c__Acidimicrobiia;o__Acidimicrobiales;f__Ilumatobacteraceae;g__F1-20-MAGs119;s__F1-20-MAGs119 sp016870865	MBM3729794.1	NA	NA	NA	NA
GCA_018970175.1	d__Bacteria;p__Actinomycetota;c__Acidimicrobiia;o__Acidimicrobiales;f__Ilumatobacteraceae;g__F1-20-MAGs119;s__F1-20-MAGs119 sp018970175	MBU6241835.1	NA	NA	NA	NA
GCA_009926705.1	d__Bacteria;p__Actinomycetota;c__Acidimicrobiia;o__Acidimicrobiales;f__Ilumatobacteraceae;g__F1-60-MAGs027;s__F1-60-MAGs027 sp009926705	NBX12969.1	NA	NA	NA	NA
GCA_009927665.1	d__Bacteria;p__Actinomycetota;c__Acidimicrobiia;o__Acidimicrobiales;f__Ilumatobacteraceae;g__F1-60-MAGs027;s__F1-60-MAGs027 sp009927665	NBY57112.1	NA	NA	NA	NA
GCA_010025655.1	d__Bacteria;p__Actinomycetota;c__Acidimicrobiia;o__Acidimicrobiales;f__Ilumatobacteraceae;g__F1-60-MAGs027;s__F1-60-MAGs027 sp010025655	NA	NA	NA	NA	NA
GCA_016463775.1	d__Bacteria;p__Actinomycetota;c__Acidimicrobiia;o__Acidimicrobiales;f__Ilumatobacteraceae;g__F1-60-MAGs027;s__F1-60-MAGs027 sp016463775	MBJ7505609.1	NA	NA	NA	NA
GCA_016870295.1	d__Bacteria;p__Actinomycetota;c__Acidimicrobiia;o__Acidimicrobiales;f__Ilumatobacteraceae;g__F1-60-MAGs027;s__F1-60-MAGs027 sp016870295	NA	NA	NA	NA	NA
GCA_002748455.1	d__Bacteria;p__Actinomycetota;c__Acidimicrobiia;o__Acidimicrobiales;f__Ilumatobacteraceae;g__Ilumatobacter;s__Ilumatobacter coccineus_A	PIE33249.1	NA	NA	NA	NA
GCF_004364865.1	d__Bacteria;p__Actinomycetota;c__Acidimicrobiia;o__Acidimicrobiales;f__Ilumatobacteraceae;g__Ilumatobacter;s__Ilumatobacter fluminis	WP_133869367.1	NA	NA	WP_279586812.1	NA
GCA_002698945.1	d__Bacteria;p__Actinomycetota;c__Acidimicrobiia;o__Acidimicrobiales;f__Ilumatobacteraceae;g__Ilumatobacter;s__Ilumatobacter sp002698945	NA	NA	NA	MAT05956.1	NA
GCA_020439405.1	d__Bacteria;p__Actinomycetota;c__Acidimicrobiia;o__Acidimicrobiales;f__Ilumatobacteraceae;g__Ilumatobacter;s__Ilumatobacter sp020439405	MCB0967120.1	NA	NA	MCB0965198.1	NA
GCF_000348785.1	d__Bacteria;p__Actinomycetota;c__Acidimicrobiia;o__Acidimicrobiales;f__Ilumatobacteraceae;g__Ilumatobacter_A;s__Ilumatobacter_A coccineus	WP_015442338.1	NA	NA	WP_015443227.1	NA
GCF_000350145.1	d__Bacteria;p__Actinomycetota;c__Acidimicrobiia;o__Acidimicrobiales;f__Ilumatobacteraceae;g__Ilumatobacter_A;s__Ilumatobacter_A nonamiensis	WP_051062796.1	NA	NA	WP_040494573.1	NA
GCA_002711735.1	d__Bacteria;p__Actinomycetota;c__Acidimicrobiia;o__Acidimicrobiales;f__Ilumatobacteraceae;g__Ilumatobacter_A;s__Ilumatobacter_A sp002711735	NA	NA	NA	MBC48153.1	NA
GCA_013002175.1	d__Bacteria;p__Actinomycetota;c__Acidimicrobiia;o__Acidimicrobiales;f__Ilumatobacteraceae;g__Ilumatobacter_A;s__Ilumatobacter_A sp013002175	NND75943.1	NA	NA	NND76064.1	NA
GCA_018666235.1	d__Bacteria;p__Actinomycetota;c__Acidimicrobiia;o__Acidimicrobiales;f__Ilumatobacteraceae;g__Ilumatobacter_A;s__Ilumatobacter_A sp018666235	MBT5552765.1	NA	NA	MBT5554262.1	NA
GCA_013213745.1	d__Bacteria;p__Actinomycetota;c__Acidimicrobiia;o__Acidimicrobiales;f__Ilumatobacteraceae;g__JABSQH01;s__JABSQH01 sp013213745	NQY55399.1	NA	NA	NQY56676.1	NA
GCA_013811855.1	d__Bacteria;p__Actinomycetota;c__Acidimicrobiia;o__Acidimicrobiales;f__Ilumatobacteraceae;g__JACCUL01;s__JACCUL01 sp013811855	MBA3289666.1	NA	NA	MBA3286397.1	NA
GCA_013815505.1	d__Bacteria;p__Actinomycetota;c__Acidimicrobiia;o__Acidimicrobiales;f__Ilumatobacteraceae;g__JACDHN01;s__JACDHN01 sp013815505	MBA3801386.1	NA	NA	NA	NA
GCA_013821025.1	d__Bacteria;p__Actinomycetota;c__Acidimicrobiia;o__Acidimicrobiales;f__Ilumatobacteraceae;g__JACDHN01;s__JACDHN01 sp013821025	MBA3984627.1	NA	NA	MBA3984201.1	NA
GCA_016650435.1	d__Bacteria;p__Actinomycetota;c__Acidimicrobiia;o__Acidimicrobiales;f__Ilumatobacteraceae;g__JAENVT01;s__JAENVT01 sp016650435	MBK5331625.1;MBK5330810.1	NA	NA	MBK5334223.1	NA
GCA_016700055.1	d__Bacteria;p__Actinomycetota;c__Acidimicrobiia;o__Acidimicrobiales;f__Ilumatobacteraceae;g__Kalu-18;s__Kalu-18 sp016700055	QQS25333.1	NA	NA	NA	NA
GCA_007693335.1	d__Bacteria;p__Actinomycetota;c__Acidimicrobiia;o__Acidimicrobiales;f__Ilumatobacteraceae;g__SKSP01;s__SKSP01 sp007693335	TVR26829.1	NA	NA	TVR25402.1	NA
GCA_015767405.1	d__Bacteria;p__Actinomycetota;c__Acidimicrobiia;o__Acidimicrobiales;f__Ilumatobacteraceae;g__Sva-07;s__Sva-07 sp015767405	MBG7605747.1	NA	NA	MBG7603197.1	NA
GCA_019090765.1	d__Bacteria;p__Actinomycetota;c__Acidimicrobiia;o__Acidimicrobiales;f__Ilumatobacteraceae;g__Sva-07;s__Sva-07 sp019090765	NA	NA	NA	MBV1894377.1	NA
GCA_009691255.1	d__Bacteria;p__Actinomycetota;c__Acidimicrobiia;o__Acidimicrobiales;f__Ilumatobacteraceae;g__UBA2093;s__UBA2093 sp009691255	MSO59746.1	NA	NA	NA	NA
GCA_009694565.1	d__Bacteria;p__Actinomycetota;c__Acidimicrobiia;o__Acidimicrobiales;f__Ilumatobacteraceae;g__UBA2093;s__UBA2093 sp009694565	MSO16037.1	NA	NA	NA	NA
GCA_009702755.1	d__Bacteria;p__Actinomycetota;c__Acidimicrobiia;o__Acidimicrobiales;f__Ilumatobacteraceae;g__UBA2093;s__UBA2093 sp009702755	MSY43645.1	NA	NA	NA	NA
GCA_009703055.1	d__Bacteria;p__Actinomycetota;c__Acidimicrobiia;o__Acidimicrobiales;f__Ilumatobacteraceae;g__UBA2093;s__UBA2093 sp009703055	MSZ31209.1	NA	NA	NA	NA
GCA_009704065.1	d__Bacteria;p__Actinomycetota;c__Acidimicrobiia;o__Acidimicrobiales;f__Ilumatobacteraceae;g__UBA2093;s__UBA2093 sp009704065	MSZ97227.1	NA	NA	NA	NA
GCA_009705865.1	d__Bacteria;p__Actinomycetota;c__Acidimicrobiia;o__Acidimicrobiales;f__Ilumatobacteraceae;g__UBA2093;s__UBA2093 sp009705865	MTB12088.1	NA	NA	NA	NA
GCA_009920715.1	d__Bacteria;p__Actinomycetota;c__Acidimicrobiia;o__Acidimicrobiales;f__Ilumatobacteraceae;g__UBA2093;s__UBA2093 sp009920715	NA	NA	NA	NA	NA
GCA_014190235.1	d__Bacteria;p__Actinomycetota;c__Acidimicrobiia;o__Acidimicrobiales;f__Ilumatobacteraceae;g__UBA2093;s__UBA2093 sp014190235	GDX29193.1	NA	NA	NA	NA
GCA_016463545.1	d__Bacteria;p__Actinomycetota;c__Acidimicrobiia;o__Acidimicrobiales;f__Ilumatobacteraceae;g__UBA2093;s__UBA2093 sp016463545	MBJ7487257.1	NA	NA	NA	NA
GCA_016870215.1	d__Bacteria;p__Actinomycetota;c__Acidimicrobiia;o__Acidimicrobiales;f__Ilumatobacteraceae;g__UBA2093;s__UBA2093 sp016870215	MBM3637955.1	NA	NA	NA	NA
GCA_016870775.1	d__Bacteria;p__Actinomycetota;c__Acidimicrobiia;o__Acidimicrobiales;f__Ilumatobacteraceae;g__UBA2093;s__UBA2093 sp016870775	MBM3717451.1	NA	NA	NA	NA
GCA_021298435.1	d__Bacteria;p__Actinomycetota;c__Acidimicrobiia;o__Acidimicrobiales;f__Ilumatobacteraceae;g__UBA2093;s__UBA2093 sp021298435	MCE2817133.1	NA	NA	NA	NA
GCA_021299715.1	d__Bacteria;p__Actinomycetota;c__Acidimicrobiia;o__Acidimicrobiales;f__Ilumatobacteraceae;g__UBA2093;s__UBA2093 sp021299715	MCE2735492.1	NA	NA	NA	NA
GCA_001438985.1	d__Bacteria;p__Actinomycetota;c__Acidimicrobiia;o__Acidimicrobiales;f__Ilumatobacteraceae;g__UBA3006;s__UBA3006 sp001438985	NA	NA	NA	NA	NA
GCA_007279905.1	d__Bacteria;p__Actinomycetota;c__Acidimicrobiia;o__Acidimicrobiales;f__Ilumatobacteraceae;g__UBA3006;s__UBA3006 sp007279905	NA	NA	NA	NA	NA
GCA_009698745.1	d__Bacteria;p__Actinomycetota;c__Acidimicrobiia;o__Acidimicrobiales;f__Ilumatobacteraceae;g__UBA3006;s__UBA3006 sp009698745	MSV96043.1	NA	NA	NA	NA
GCA_009701105.1	d__Bacteria;p__Actinomycetota;c__Acidimicrobiia;o__Acidimicrobiales;f__Ilumatobacteraceae;g__UBA3006;s__UBA3006 sp009701105	MSY29319.1	NA	NA	NA	NA
GCA_009927375.1	d__Bacteria;p__Actinomycetota;c__Acidimicrobiia;o__Acidimicrobiales;f__Ilumatobacteraceae;g__UBA3006;s__UBA3006 sp009927375	NA	NA	NA	NA	NA
GCA_014190095.1	d__Bacteria;p__Actinomycetota;c__Acidimicrobiia;o__Acidimicrobiales;f__Ilumatobacteraceae;g__UBA3006;s__UBA3006 sp014190095	GDX19141.1	NA	NA	NA	NA
GCA_018969685.1	d__Bacteria;p__Actinomycetota;c__Acidimicrobiia;o__Acidimicrobiales;f__Ilumatobacteraceae;g__UBA3006;s__UBA3006 sp018969685	MBU6200963.1	NA	NA	NA	NA
GCA_021741795.1	d__Bacteria;p__Actinomycetota;c__Acidimicrobiia;o__Acidimicrobiales;f__Ilumatobacteraceae;g__UBA3006;s__UBA3006 sp021741795	MCF8544227.1	NA	NA	NA	NA
GCA_016722025.1	d__Bacteria;p__Actinomycetota;c__Acidimicrobiia;o__Acidimicrobiales;f__Ilumatobacteraceae;g__UBA668;s__UBA668 sp002299395	MBK9970477.1	NA	NA	NA	NA
GCA_003455715.1	d__Bacteria;p__Actinomycetota;c__Acidimicrobiia;o__Acidimicrobiales;f__Ilumatobacteraceae;g__UBA668;s__UBA668 sp003455715	NA	NA	NA	NA	NA
GCA_009702045.1	d__Bacteria;p__Actinomycetota;c__Acidimicrobiia;o__Acidimicrobiales;f__Ilumatobacteraceae;g__UBA668;s__UBA668 sp009702045	MSZ81895.1	NA	NA	NA	NA
GCA_016213625.1	d__Bacteria;p__Actinomycetota;c__Acidimicrobiia;o__Acidimicrobiales;f__Ilumatobacteraceae;g__UBA668;s__UBA668 sp016213625	MBI4933000.1	NA	NA	MBI4934248.1	NA
GCA_016213665.1	d__Bacteria;p__Actinomycetota;c__Acidimicrobiia;o__Acidimicrobiales;f__Ilumatobacteraceae;g__UBA668;s__UBA668 sp016213665	MBI4883649.1	NA	NA	NA	NA
GCA_020637295.1	d__Bacteria;p__Actinomycetota;c__Acidimicrobiia;o__Acidimicrobiales;f__Ilumatobacteraceae;g__UBA668;s__UBA668 sp020637295	MCB9382764.1	NA	NA	NA	NA
GCA_021414085.1	d__Bacteria;p__Actinomycetota;c__Acidimicrobiia;o__Acidimicrobiales;f__Ilumatobacteraceae;g__UBA668;s__UBA668 sp021414085	MCE9621458.1	NA	NA	NA	NA
GCA_006515795.1	d__Bacteria;p__Actinomycetota;c__Acidimicrobiia;o__Acidimicrobiales;f__Ilumatobacteraceae;g__VFMC01;s__VFMC01 sp006515795	NA	NA	NA	NA	NA
GCA_009704985.1	d__Bacteria;p__Actinomycetota;c__Acidimicrobiia;o__Acidimicrobiales;f__Ilumatobacteraceae;g__VFMC01;s__VFMC01 sp009704985	MTA13095.1	NA	NA	NA	NA
GCA_020637235.1	d__Bacteria;p__Actinomycetota;c__Acidimicrobiia;o__Acidimicrobiales;f__Ilumatobacteraceae;g__VFMC01;s__VFMC01 sp020637235	MCB9394713.1	NA	NA	NA	NA
GCA_009701715.1	d__Bacteria;p__Actinomycetota;c__Acidimicrobiia;o__Acidimicrobiales;f__Ilumatobacteraceae;g__WLJO01;s__WLJO01 sp009701715	MSZ04326.1	NA	NA	NA	NA
GCA_009726095.1	d__Bacteria;p__Actinomycetota;c__Acidimicrobiia;o__Acidimicrobiales;f__Ilumatobacteraceae;g__WLMZ01;s__WLMZ01 sp009726095	MUH52725.1	NA	NA	MUH51392.1	NA
GCA_024225275.1	d__Bacteria;p__Actinomycetota;c__Acidimicrobiia;o__Acidimicrobiales;f__JAAEMS01;g__JAAEMS01;s__JAAEMS01 sp024225275	MCP4088042.1	NA	NA	MCP4087484.1	NA
GCF_019048865.1	d__Bacteria;p__Actinomycetota;c__Acidimicrobiia;o__Acidimicrobiales;f__JAAYBP01;g__Aquihabitans;s__Aquihabitans sp019048865	WP_217000808.1	NA	NA	NA	NA
GCA_019639095.1	d__Bacteria;p__Actinomycetota;c__Acidimicrobiia;o__Acidimicrobiales;f__JAAYBP01;g__Aquihabitans;s__Aquihabitans sp019639095	MBX3285266.1	NA	NA	MBX3285775.1	NA
GCA_012730075.1	d__Bacteria;p__Actinomycetota;c__Acidimicrobiia;o__Acidimicrobiales;f__JAAYBP01;g__Iamia;s__Iamia sp012730075	NLV55450.1	NA	NA	NLV56124.1	NA
GCF_019443745.1	d__Bacteria;p__Actinomycetota;c__Acidimicrobiia;o__Acidimicrobiales;f__JAAYBP01;g__Iamia;s__Iamia sp019443745	WP_219941471.1	NA	NA	WP_219942600.1	NA
GCA_012513855.1	d__Bacteria;p__Actinomycetota;c__Acidimicrobiia;o__Acidimicrobiales;f__JAAYBP01;g__JAAZBK01;s__JAAZBK01 sp012513855	NLD78263.1	NA	NA	NLD77745.1	NA
GCA_016702505.1	d__Bacteria;p__Actinomycetota;c__Acidimicrobiia;o__Acidimicrobiales;f__JAAYBP01;g__JAAZBK01;s__JAAZBK01 sp016702505	MBK6857672.1	NA	NA	NA	NA
GCA_020439505.1	d__Bacteria;p__Actinomycetota;c__Acidimicrobiia;o__Acidimicrobiales;f__JAAYBP01;g__JAAZBK01;s__JAAZBK01 sp020439505	MCB0986353.1	NA	NA	NA	NA
GCA_016185275.1	d__Bacteria;p__Actinomycetota;c__Acidimicrobiia;o__Acidimicrobiales;f__JAAYBP01;g__JACPNX01;s__JACPNX01 sp016185275	MBI2709163.1	NA	NA	MBI2709443.1	NA
GCA_019247975.1	d__Bacteria;p__Actinomycetota;c__Acidimicrobiia;o__Acidimicrobiales;f__JAAYBP01;g__JAFBAD01;s__JAFBAD01 sp019247975	MBV9950823.1	NA	NA	MBV9951064.1	NA
GCA_018268545.1	d__Bacteria;p__Actinomycetota;c__Acidimicrobiia;o__Acidimicrobiales;f__JAAYBP01;g__JAFDWI01;s__JAFDWI01 sp018268545	MBS1848747.1	NA	NA	NA	NA
GCA_020439525.1	d__Bacteria;p__Actinomycetota;c__Acidimicrobiia;o__Acidimicrobiales;f__JAAYBP01;g__JAGQSI01;s__JAGQSI01 sp020439525	NA	NA	NA	NA	NA
GCA_020439605.1	d__Bacteria;p__Actinomycetota;c__Acidimicrobiia;o__Acidimicrobiales;f__JAAYBP01;g__JAGQSI01;s__JAGQSI01 sp020439605	MCB1031109.1	NA	NA	NA	NA
GCA_019639075.1	d__Bacteria;p__Actinomycetota;c__Acidimicrobiia;o__Acidimicrobiales;f__JAAYBP01;g__JAGQSN01;s__JAGQSN01 sp019639075	MBX3315024.1	NA	NA	MBX3314549.1	NA
GCA_020439555.1	d__Bacteria;p__Actinomycetota;c__Acidimicrobiia;o__Acidimicrobiales;f__JAAYBP01;g__JAGQSN01;s__JAGQSN01 sp020439555	MCB0977098.1	NA	NA	NA	NA
GCA_013044465.1	d__Bacteria;p__Actinomycetota;c__Acidimicrobiia;o__Acidimicrobiales;f__JABEUL01;g__JABEUL01;s__JABEUL01 sp013044465	NNN21439.1	NA	NA	NA	NA
GCA_013694495.1	d__Bacteria;p__Actinomycetota;c__Acidimicrobiia;o__Acidimicrobiales;f__JACDCH01;g__JACDCH01;s__JACDCH01 sp013694495	MBA2281192.1	NA	NA	MBA2279631.1	NA
GCA_003476595.1	d__Bacteria;p__Actinomycetota;c__Acidimicrobiia;o__Acidimicrobiales;f__JACDCH01;g__UBA9382;s__UBA9382 sp003476595	HAS13186.1	NA	NA	NA	NA
GCA_024128875.1	d__Bacteria;p__Actinomycetota;c__Acidimicrobiia;o__Acidimicrobiales;f__JACDCH01;g__UBA9382;s__UBA9382 sp024128875	MCO8128918.1	NA	NA	MCO8128883.1	NA
GCA_009694375.1	d__Bacteria;p__Actinomycetota;c__Acidimicrobiia;o__Acidimicrobiales;f__JACDCH01;g__VFJN01;s__VFJN01 sp009694375	MSO85953.1	NA	NA	MSO86339.1	NA
GCA_016936035.1	d__Bacteria;p__Actinomycetota;c__Acidimicrobiia;o__Acidimicrobiales;f__JACDCH01;g__ZC4RG19;s__ZC4RG19 sp016936035	MBN2624465.1	NA	NA	MBN2622331.1	NA
GCA_017577565.1	d__Bacteria;p__Actinomycetota;c__Acidimicrobiia;o__Acidimicrobiales;f__JACDCH01;g__ZC4RG19;s__ZC4RG19 sp017577565	MBO2503155.1	NA	NA	NA	NA
GCA_013697265.1	d__Bacteria;p__Actinomycetota;c__Acidimicrobiia;o__Acidimicrobiales;f__JACDEA01;g__JACCXE01;s__JACCXE01 sp013697265	NA	NA	NA	NA	NA
GCA_013816725.1	d__Bacteria;p__Actinomycetota;c__Acidimicrobiia;o__Acidimicrobiales;f__JACDEA01;g__JACDEA01;s__JACDEA01 sp013816725	MBA3653283.1	NA	NA	NA	NA
GCA_022562835.1	d__Bacteria;p__Actinomycetota;c__Acidimicrobiia;o__Acidimicrobiales;f__JADFOM01;g__JADFOM01;s__JADFOM01 sp022562835	MCH7789505.1	NA	NA	NA	NA
GCA_016716005.1	d__Bacteria;p__Actinomycetota;c__Acidimicrobiia;o__Acidimicrobiales;f__JADJXE01;g__JADJXE01;s__JADJXE01 sp016716005	MBK9180924.1	NA	NA	MBK9180920.1	NA
GCA_016794585.1	d__Bacteria;p__Actinomycetota;c__Acidimicrobiia;o__Acidimicrobiales;f__JAEUJM01;g__JAEUJM01;s__JAEUJM01 sp016794585	MBL8777862.1	NA	NA	MBL8775949.1	NA
GCA_020637195.1	d__Bacteria;p__Actinomycetota;c__Acidimicrobiia;o__Acidimicrobiales;f__JAEUJM01;g__JAEUJM01;s__JAEUJM01 sp020637195	NA	NA	NA	MCB9371808.1	NA
GCA_019243975.1	d__Bacteria;p__Actinomycetota;c__Acidimicrobiia;o__Acidimicrobiales;f__JAFATL01;g__JAFATL01;s__JAFATL01 sp019243975	MBV8959670.1	NA	NA	MBV8959655.1	NA
GCA_019347775.1	d__Bacteria;p__Actinomycetota;c__Acidimicrobiia;o__Acidimicrobiales;f__JAHWKP01;g__JAHWKP01;s__JAHWKP01 sp019347775	NA	NA	NA	NA	NA
GCA_019347595.1	d__Bacteria;p__Actinomycetota;c__Acidimicrobiia;o__Acidimicrobiales;f__JAHWLA01;g__JAHWLA01;s__JAHWLA01 sp019347595	MBW3669580.1	NA	NA	NA	NA
GCA_023379935.1	d__Bacteria;p__Actinomycetota;c__Acidimicrobiia;o__Acidimicrobiales;f__JAMCPD01;g__JAMCPD01;s__JAMCPD01 sp023379935	MCL4449615.1	NA	NA	NA	NA
GCA_023379675.1	d__Bacteria;p__Actinomycetota;c__Acidimicrobiia;o__Acidimicrobiales;f__JAMCPL01;g__JAMCPL01;s__JAMCPL01 sp023379675	MCL4434770.1	NA	NA	NA	NA
GCA_023379725.1	d__Bacteria;p__Actinomycetota;c__Acidimicrobiia;o__Acidimicrobiales;f__JAMCPL01;g__JAMCPL01;s__JAMCPL01 sp023379725	MCL4443420.1	NA	NA	NA	NA
GCA_023379605.1	d__Bacteria;p__Actinomycetota;c__Acidimicrobiia;o__Acidimicrobiales;f__JAMCQF01;g__JAMCQF01;s__JAMCQF01 sp023379605	MCL4423258.1	NA	NA	NA	NA
GCA_023489235.1	d__Bacteria;p__Actinomycetota;c__Acidimicrobiia;o__Acidimicrobiales;f__JAMDDE01;g__JAMDDE01;s__JAMDDE01 sp023489235	MCL6095535.1	NA	NA	NA	NA
GCA_022449565.1	d__Bacteria;p__Actinomycetota;c__Acidimicrobiia;o__Acidimicrobiales;f__MedAcidi-G1;g__JAKUSA01;s__JAKUSA01 sp022449565	MCH2443391.1	NA	NA	NA	NA
GCA_000817085.1	d__Bacteria;p__Actinomycetota;c__Acidimicrobiia;o__Acidimicrobiales;f__MedAcidi-G1;g__MedAcidi-G1;s__MedAcidi-G1 sp000817085	KIE51033.1	NA	NA	NA	NA
GCA_002699555.1	d__Bacteria;p__Actinomycetota;c__Acidimicrobiia;o__Acidimicrobiales;f__MedAcidi-G1;g__MedAcidi-G1;s__MedAcidi-G1 sp002699555	NA	NA	NA	NA	NA
GCA_002713545.1	d__Bacteria;p__Actinomycetota;c__Acidimicrobiia;o__Acidimicrobiales;f__MedAcidi-G1;g__MedAcidi-G1;s__MedAcidi-G1 sp002713545	NA	NA	NA	NA	NA
GCA_002716285.1	d__Bacteria;p__Actinomycetota;c__Acidimicrobiia;o__Acidimicrobiales;f__MedAcidi-G1;g__MedAcidi-G1;s__MedAcidi-G1 sp002716285	MBH02282.1	NA	NA	NA	NA
GCA_002721755.1	d__Bacteria;p__Actinomycetota;c__Acidimicrobiia;o__Acidimicrobiales;f__MedAcidi-G1;g__MedAcidi-G1;s__MedAcidi-G1 sp002721755	NA	NA	NA	NA	NA
GCA_002729765.1	d__Bacteria;p__Actinomycetota;c__Acidimicrobiia;o__Acidimicrobiales;f__MedAcidi-G1;g__MedAcidi-G1;s__MedAcidi-G1 sp002729765	MBT68761.1	NA	NA	NA	NA
GCA_000817115.1	d__Bacteria;p__Actinomycetota;c__Acidimicrobiia;o__Acidimicrobiales;f__MedAcidi-G1;g__MedAcidi-G2B;s__MedAcidi-G2B sp000817115	KIE49714.1	NA	NA	NA	NA
GCA_012959995.1	d__Bacteria;p__Actinomycetota;c__Acidimicrobiia;o__Acidimicrobiales;f__MedAcidi-G1;g__MedAcidi-G2B;s__MedAcidi-G2B sp012959995	HIG25407.1	NA	NA	NA	NA
GCA_002699725.1	d__Bacteria;p__Actinomycetota;c__Acidimicrobiia;o__Acidimicrobiales;f__MedAcidi-G1;g__S20-B6;s__S20-B6 sp002699725	MAU04077.1	NA	NA	NA	NA
GCA_014381945.1	d__Bacteria;p__Actinomycetota;c__Acidimicrobiia;o__Acidimicrobiales;f__MedAcidi-G1;g__S20-B6;s__S20-B6 sp014381945	MBC8365434.1	NA	NA	NA	NA
GCA_002687745.1	d__Bacteria;p__Actinomycetota;c__Acidimicrobiia;o__Acidimicrobiales;f__MedAcidi-G1;g__UBA3125;s__UBA3125 sp002687745	MAG03182.1	NA	NA	NA	NA
GCA_002726315.1	d__Bacteria;p__Actinomycetota;c__Acidimicrobiia;o__Acidimicrobiales;f__MedAcidi-G1;g__UBA3125;s__UBA3125 sp002726315	MBP67611.1	NA	NA	NA	NA
GCA_014381745.1	d__Bacteria;p__Actinomycetota;c__Acidimicrobiia;o__Acidimicrobiales;f__MedAcidi-G1;g__UBA3125;s__UBA3125 sp014381745	MBC8196184.1	NA	NA	NA	NA
GCA_015658775.1	d__Bacteria;p__Actinomycetota;c__Acidimicrobiia;o__Acidimicrobiales;f__MedAcidi-G1;g__UBA3125;s__UBA3125 sp015658775	HIM65575.1	NA	NA	NA	NA
GCA_018673475.1	d__Bacteria;p__Actinomycetota;c__Acidimicrobiia;o__Acidimicrobiales;f__MedAcidi-G1;g__UBA3125;s__UBA3125 sp018673475	MBT7895002.1	NA	NA	NA	NA
GCA_002714485.1	d__Bacteria;p__Actinomycetota;c__Acidimicrobiia;o__Acidimicrobiales;f__MedAcidi-G1;g__UBA9410;s__UBA9410 sp002714485	NA	NA	NA	NA	NA
GCA_002717365.1	d__Bacteria;p__Actinomycetota;c__Acidimicrobiia;o__Acidimicrobiales;f__MedAcidi-G1;g__UBA9410;s__UBA9410 sp002717365	MBI03250.1	NA	NA	NA	NA
GCA_002727895.1	d__Bacteria;p__Actinomycetota;c__Acidimicrobiia;o__Acidimicrobiales;f__MedAcidi-G1;g__UBA9410;s__UBA9410 sp002727895	NA	NA	NA	NA	NA
GCA_003541675.1	d__Bacteria;p__Actinomycetota;c__Acidimicrobiia;o__Acidimicrobiales;f__MedAcidi-G1;g__UBA9410;s__UBA9410 sp003541675	NA	NA	NA	NA	NA
GCA_012961035.1	d__Bacteria;p__Actinomycetota;c__Acidimicrobiia;o__Acidimicrobiales;f__MedAcidi-G1;g__UBA9410;s__UBA9410 sp012961035	HIE67428.1	NA	NA	NA	NA
GCA_022451505.1	d__Bacteria;p__Actinomycetota;c__Acidimicrobiia;o__Acidimicrobiales;f__MedAcidi-G1;g__UBA9410;s__UBA9410 sp022451505	MCH2430279.1	NA	NA	NA	NA
GCA_022452035.1	d__Bacteria;p__Actinomycetota;c__Acidimicrobiia;o__Acidimicrobiales;f__MedAcidi-G1;g__UBA9410;s__UBA9410 sp022452035	MCH2419589.1	NA	NA	NA	NA
GCA_022452145.1	d__Bacteria;p__Actinomycetota;c__Acidimicrobiia;o__Acidimicrobiales;f__MedAcidi-G1;g__UBA9410;s__UBA9410 sp022452145	MCH2427203.1	NA	NA	NA	NA
GCA_003577145.1	d__Bacteria;p__Actinomycetota;c__Acidimicrobiia;o__Acidimicrobiales;f__Microtrichaceae;g__ATN2;s__ATN2 sp003577145	RIK07667.1	NA	NA	NA	NA
GCA_020637215.1	d__Bacteria;p__Actinomycetota;c__Acidimicrobiia;o__Acidimicrobiales;f__Microtrichaceae;g__AWTP1-35;s__AWTP1-35 sp003962875	MCB9400539.1	NA	NA	NA	NA
GCA_018268735.1	d__Bacteria;p__Actinomycetota;c__Acidimicrobiia;o__Acidimicrobiales;f__Microtrichaceae;g__AWTP1-35;s__AWTP1-35 sp018268735	MBS1836980.1	NA	NA	NA	NA
GCF_020715685.1	d__Bacteria;p__Actinomycetota;c__Acidimicrobiia;o__Acidimicrobiales;f__Microtrichaceae;g__AWTP1-35;s__AWTP1-35 sp020715685	WP_227757450.1	NA	NA	WP_227756350.1	NA
GCA_001025035.1	d__Bacteria;p__Actinomycetota;c__Acidimicrobiia;o__Acidimicrobiales;f__Microtrichaceae;g__IMCC26207;s__IMCC26207 sp001025035	KLR61945.1	NA	NA	KLR60195.1	NA
GCA_009700815.1	d__Bacteria;p__Actinomycetota;c__Acidimicrobiia;o__Acidimicrobiales;f__Microtrichaceae;g__IMCC26207;s__IMCC26207 sp009700815	NA	NA	NA	MSX74779.1	NA
GCA_009701845.1	d__Bacteria;p__Actinomycetota;c__Acidimicrobiia;o__Acidimicrobiales;f__Microtrichaceae;g__IMCC26207;s__IMCC26207 sp009701845	NA	NA	NA	MSY80307.1	NA
GCA_024222295.1	d__Bacteria;p__Actinomycetota;c__Acidimicrobiia;o__Acidimicrobiales;f__Microtrichaceae;g__JAAEPF01;s__JAAEPF01 sp024222295	MCP4435816.1	NA	NA	MCP4434392.1	NA
GCA_016703525.1	d__Bacteria;p__Actinomycetota;c__Acidimicrobiia;o__Acidimicrobiales;f__Microtrichaceae;g__JADJBW01;s__JADJBW01 sp016703525	MBK6670701.1	NA	NA	MBK6669588.1	NA
GCA_020845705.1	d__Bacteria;p__Actinomycetota;c__Acidimicrobiia;o__Acidimicrobiales;f__Microtrichaceae;g__JADLFH01;s__JADLFH01 sp020845705	MCC6226670.1	NA	NA	NA	NA
GCA_020439285.1	d__Bacteria;p__Actinomycetota;c__Acidimicrobiia;o__Acidimicrobiales;f__Microtrichaceae;g__JAGQSZ01;s__JAGQSZ01 sp020439285	NA	NA	NA	MCB1256032.1	NA
GCA_023957995.1	d__Bacteria;p__Actinomycetota;c__Acidimicrobiia;o__Acidimicrobiales;f__Microtrichaceae;g__JAMLGJ01;s__JAMLGJ01 sp023957995	MCO5322578.1	NA	NA	MCO5320775.1	NA
GCA_023958095.1	d__Bacteria;p__Actinomycetota;c__Acidimicrobiia;o__Acidimicrobiales;f__Microtrichaceae;g__JAMLGJ01;s__JAMLGJ01 sp023958095	MCO5317165.1	NA	NA	MCO5319154.1	NA
GCA_023957975.1	d__Bacteria;p__Actinomycetota;c__Acidimicrobiia;o__Acidimicrobiales;f__Microtrichaceae;g__JAMLGM01;s__JAMLGM01 sp023957975	MCO5313965.1	NA	NA	MCO5312779.1	NA
GCF_000299415.1	d__Bacteria;p__Actinomycetota;c__Acidimicrobiia;o__Acidimicrobiales;f__Microtrichaceae;g__Microthrix;s__Microthrix parvicella	WP_012230421.1	NA	NA	WP_012227015.1	NA
GCA_016719385.1	d__Bacteria;p__Actinomycetota;c__Acidimicrobiia;o__Acidimicrobiales;f__Microtrichaceae;g__Microthrix;s__Microthrix subdominans	MBK9296252.1	NA	NA	MBK9297750.1	NA
GCA_019694615.1	d__Bacteria;p__Actinomycetota;c__Acidimicrobiia;o__Acidimicrobiales;f__Microtrichaceae;g__SSF14;s__SSF14 sp019694615	MBX7070687.1	NA	NA	MBX7069714.1	NA
GCA_016870275.1	d__Bacteria;p__Actinomycetota;c__Acidimicrobiia;o__Acidimicrobiales;f__Microtrichaceae;g__SXMI01;s__SXMI01 sp016870275	MBM3663070.1	NA	NA	NA	NA
GCA_003514205.1	d__Bacteria;p__Actinomycetota;c__Acidimicrobiia;o__Acidimicrobiales;f__Microtrichaceae;g__UBA11034;s__UBA11034 sp003514205	NA	NA	NA	HBX76998.1	NA
GCA_019241495.1	d__Bacteria;p__Actinomycetota;c__Acidimicrobiia;o__Acidimicrobiales;f__Palsa-688;g__JAFAWZ01;s__JAFAWZ01 sp019241495	MBV9662104.1	NA	NA	MBV9662218.1	NA
GCA_023489205.1	d__Bacteria;p__Actinomycetota;c__Acidimicrobiia;o__Acidimicrobiales;f__Palsa-688;g__JAJZYO01;s__JAJZYO01 sp023489205	MCL6091694.1	NA	NA	NA	NA
GCA_009785715.1	d__Bacteria;p__Actinomycetota;c__Acidimicrobiia;o__Acidimicrobiales;f__Palsa-688;g__WQVT01;s__WQVT01 sp009785715	MCL2393454.1	NA	NA	MCL2396144.1	NA
GCA_003244275.1	d__Bacteria;p__Actinomycetota;c__Acidimicrobiia;o__Acidimicrobiales;f__QHCF01;g__QHCF01;s__QHCF01 sp003244275	NA	NA	NA	NA	NA
GCA_015478655.1	d__Bacteria;p__Actinomycetota;c__Acidimicrobiia;o__Acidimicrobiales;f__RAAP-2;g__Bog-756;s__Bog-756 sp015478655	MBF6554946.1	NA	NA	MBF6558224.1	NA
GCA_009699875.1	d__Bacteria;p__Actinomycetota;c__Acidimicrobiia;o__Acidimicrobiales;f__RAAP-2;g__CAIUMH01;s__CAIUMH01 sp009699875	MSX10618.1	NA	NA	NA	NA
GCA_002255315.1	d__Bacteria;p__Actinomycetota;c__Acidimicrobiia;o__Acidimicrobiales;f__RAAP-2;g__RAAP-2;s__RAAP-2 sp002255315	NA	NA	NA	NA	NA
GCA_002255565.1	d__Bacteria;p__Actinomycetota;c__Acidimicrobiia;o__Acidimicrobiales;f__RAAP-2;g__RAAP-2;s__RAAP-2 sp002255565	NA	NA	NA	NA	NA
GCA_009701115.1	d__Bacteria;p__Actinomycetota;c__Acidimicrobiia;o__Acidimicrobiales;f__RAAP-2;g__RAAP-2;s__RAAP-2 sp009701115	MSY32271.1	NA	NA	NA	NA
GCA_009726065.1	d__Bacteria;p__Actinomycetota;c__Acidimicrobiia;o__Acidimicrobiales;f__RAAP-2;g__RAAP-2;s__RAAP-2 sp009726065	NA	NA	NA	NA	NA
GCA_013044265.1	d__Bacteria;p__Actinomycetota;c__Acidimicrobiia;o__Acidimicrobiales;f__RAAP-2;g__RAAP-2;s__RAAP-2 sp013044265	NNN08637.1	NA	NA	NA	NA
GCA_013044285.1	d__Bacteria;p__Actinomycetota;c__Acidimicrobiia;o__Acidimicrobiales;f__RAAP-2;g__RAAP-2;s__RAAP-2 sp013044285	NNN03792.1	NA	NA	NA	NA
GCA_013044405.1	d__Bacteria;p__Actinomycetota;c__Acidimicrobiia;o__Acidimicrobiales;f__RAAP-2;g__RAAP-2;s__RAAP-2 sp013044405	NNN01111.1	NA	NA	NA	NA
GCA_018970215.1	d__Bacteria;p__Actinomycetota;c__Acidimicrobiia;o__Acidimicrobiales;f__RAAP-2;g__RAAP-2;s__RAAP-2 sp018970215	MBU6232763.1	NA	NA	NA	NA
GCA_018971185.1	d__Bacteria;p__Actinomycetota;c__Acidimicrobiia;o__Acidimicrobiales;f__RAAP-2;g__RAAP-2;s__RAAP-2 sp018971185	MBU6515407.1	NA	NA	NA	NA
GCA_018971385.1	d__Bacteria;p__Actinomycetota;c__Acidimicrobiia;o__Acidimicrobiales;f__RAAP-2;g__RAAP-2;s__RAAP-2 sp018971385	MBU6495960.1	NA	NA	NA	NA
GCA_019352075.1	d__Bacteria;p__Actinomycetota;c__Acidimicrobiia;o__Acidimicrobiales;f__RAAP-2;g__RAAP-2;s__RAAP-2 sp019352075	MBW4030829.1	NA	NA	NA	NA
GCA_019352095.1	d__Bacteria;p__Actinomycetota;c__Acidimicrobiia;o__Acidimicrobiales;f__RAAP-2;g__RAAP-2;s__RAAP-2 sp019352095	MBW4078341.1	NA	NA	NA	NA
GCA_013002375.1	d__Bacteria;p__Actinomycetota;c__Acidimicrobiia;o__Acidimicrobiales;f__SHLQ01;g__JABDJW01;s__JABDJW01 sp013002375	NNE73091.1	NA	NA	NNE75035.1	NA
GCA_004282895.1	d__Bacteria;p__Actinomycetota;c__Acidimicrobiia;o__Acidimicrobiales;f__SHLQ01;g__SHLQ01;s__SHLQ01 sp004282895	RZV44827.1	NA	NA	NA	NA
GCA_016649895.1	d__Bacteria;p__Actinomycetota;c__Acidimicrobiia;o__Acidimicrobiales;f__SKKL01;g__Actinomarinicola;s__Actinomarinicola sp016649895	MBK5223285.1	NA	NA	MBK5223804.1	NA
GCF_009650215.1	d__Bacteria;p__Actinomycetota;c__Acidimicrobiia;o__Acidimicrobiales;f__SKKL01;g__Actinomarinicola;s__Actinomarinicola tropica	WP_153759877.1	NA	NA	WP_153760471.1	NA
GCA_024227975.1	d__Bacteria;p__Actinomycetota;c__Acidimicrobiia;o__Acidimicrobiales;f__SZUA-35;g__CADEDH01;s__CADEDH01 sp024227975	MCP5034808.1	NA	NA	MCP5030183.1	NA
GCA_013003325.1	d__Bacteria;p__Actinomycetota;c__Acidimicrobiia;o__Acidimicrobiales;f__SZUA-35;g__JABDIY01;s__JABDIY01 sp013003325	NNE97154.1	NA	NA	NNE94673.1	NA
GCA_013003535.1	d__Bacteria;p__Actinomycetota;c__Acidimicrobiia;o__Acidimicrobiales;f__SZUA-35;g__JABDIY01;s__JABDIY01 sp013003535	NNF54798.1	NA	NA	NNF54611.1	NA
GCA_011051915.1	d__Bacteria;p__Actinomycetota;c__Acidimicrobiia;o__Acidimicrobiales;f__TK06;g__DRKF01;s__DRKF01 sp011051915	HEC08028.1	NA	NA	NA	NA
GCA_013151655.1	d__Bacteria;p__Actinomycetota;c__Acidimicrobiia;o__Acidimicrobiales;f__TK06;g__JAADHX01;s__JAADHX01 sp013151655	NOX30603.1	NA	NA	NOX29179.1	NA
GCA_020439485.1	d__Bacteria;p__Actinomycetota;c__Acidimicrobiia;o__Acidimicrobiales;f__TK06;g__JAAETH01;s__JAAETH01 sp020439485	MCB0991795.1	NA	NA	MCB0990516.1	NA
GCA_024228575.1	d__Bacteria;p__Actinomycetota;c__Acidimicrobiia;o__Acidimicrobiales;f__TK06;g__JAAETH01;s__JAAETH01 sp024228575	MCP4958421.1	NA	NA	MCP4963342.1	NA
GCA_000817105.1	d__Bacteria;p__Actinomycetota;c__Acidimicrobiia;o__Acidimicrobiales;f__TK06;g__MedAcidi-G3;s__MedAcidi-G3 sp000817105	KIE52645.1	NA	NA	KIE52834.1	NA
GCA_002457435.1	d__Bacteria;p__Actinomycetota;c__Acidimicrobiia;o__Acidimicrobiales;f__TK06;g__MedAcidi-G3;s__MedAcidi-G3 sp002457435	PDH68728.1	NA	NA	PDH68277.1	NA
GCA_002708935.1	d__Bacteria;p__Actinomycetota;c__Acidimicrobiia;o__Acidimicrobiales;f__TK06;g__MedAcidi-G3;s__MedAcidi-G3 sp002708935	MBA51934.1	NA	NA	MBA51600.1	NA
GCA_002713975.1	d__Bacteria;p__Actinomycetota;c__Acidimicrobiia;o__Acidimicrobiales;f__TK06;g__MedAcidi-G3;s__MedAcidi-G3 sp002713975	MBE08428.1	NA	NA	MBE07013.1	NA
GCA_002722565.1	d__Bacteria;p__Actinomycetota;c__Acidimicrobiia;o__Acidimicrobiales;f__TK06;g__MedAcidi-G3;s__MedAcidi-G3 sp002722565	MBM45113.1	NA	NA	MBM46008.1	NA
GCA_004214275.1	d__Bacteria;p__Actinomycetota;c__Acidimicrobiia;o__Acidimicrobiales;f__TK06;g__MedAcidi-G3;s__MedAcidi-G3 sp004214275	RZP36578.1	NA	NA	NA	NA
GCA_002705305.1	d__Bacteria;p__Actinomycetota;c__Acidimicrobiia;o__Acidimicrobiales;f__TK06;g__UBA2110;s__UBA2110 sp002705305	MAW71596.1	NA	NA	MAW70499.1	NA
GCA_002719335.1	d__Bacteria;p__Actinomycetota;c__Acidimicrobiia;o__Acidimicrobiales;f__TK06;g__UBA2110;s__UBA2110 sp002719335	MBK01656.1	NA	NA	MBK02620.1	NA
GCA_012960315.1	d__Bacteria;p__Actinomycetota;c__Acidimicrobiia;o__Acidimicrobiales;f__TK06;g__UBA2110;s__UBA2110 sp012960315	HIF65640.1	NA	NA	HIF67500.1	NA
GCA_002721305.1	d__Bacteria;p__Actinomycetota;c__Acidimicrobiia;o__Acidimicrobiales;f__TK06;g__UBA6944;s__UBA6944 sp002721305	MBM36436.1	NA	NA	NA	NA
GCA_002724355.1	d__Bacteria;p__Actinomycetota;c__Acidimicrobiia;o__Acidimicrobiales;f__TK06;g__UBA6944;s__UBA6944 sp002724355	MBO65563.1	NA	NA	MBO64750.1	NA
GCA_002731665.1	d__Bacteria;p__Actinomycetota;c__Acidimicrobiia;o__Acidimicrobiales;f__TK06;g__UBA9040;s__UBA9040 sp002731665	MBV30436.1	NA	NA	NA	NA
GCA_009843525.1	d__Bacteria;p__Actinomycetota;c__Acidimicrobiia;o__Acidimicrobiales;f__TK06;g__WTFX01;s__WTFX01 sp009843525	MYH74312.1	NA	NA	NA	NA
GCA_003485885.1	d__Bacteria;p__Actinomycetota;c__Acidimicrobiia;o__Acidimicrobiales;f__UBA10347;g__UBA10347;s__UBA10347 sp003485885	NA	NA	NA	HAY67875.1	NA
GCA_003697065.1	d__Bacteria;p__Actinomycetota;c__Acidimicrobiia;o__Acidimicrobiales;f__UBA11606;g__J010;s__J010 sp003697065	RMH75067.1	NA	NA	NA	NA
GCA_021604885.1	d__Bacteria;p__Actinomycetota;c__Acidimicrobiia;o__Acidimicrobiales;f__UBA11606;g__JAJRXC01;s__JAJRXC01 sp021604885	GJM39443.1	NA	NA	NA	NA
GCA_002694825.1	d__Bacteria;p__Actinomycetota;c__Acidimicrobiia;o__Acidimicrobiales;f__UBA11606;g__UBA11606;s__UBA11606 sp002694825	MAM31361.1	NA	NA	MAM31939.1	NA
GCA_002699625.1	d__Bacteria;p__Actinomycetota;c__Acidimicrobiia;o__Acidimicrobiales;f__UBA11606;g__UBA11606;s__UBA11606 sp002699625	MAT21774.1	NA	NA	MAT21064.1	NA
GCA_002729125.1	d__Bacteria;p__Actinomycetota;c__Acidimicrobiia;o__Acidimicrobiales;f__UBA11606;g__UBA11606;s__UBA11606 sp002729125	MBQ89223.1	NA	NA	MBQ89285.1	NA
GCA_009937405.1	d__Bacteria;p__Actinomycetota;c__Acidimicrobiia;o__Acidimicrobiales;f__UBA11606;g__UBA11606;s__UBA11606 sp009937405	NCG38731.1	NA	NA	NCG36383.1	NA
GCA_018699415.1	d__Bacteria;p__Actinomycetota;c__Acidimicrobiia;o__Acidimicrobiales;f__UBA11606;g__UBA11606;s__UBA11606 sp018699415	NA	NA	NA	MBT5852190.1	NA
GCA_022425325.1	d__Bacteria;p__Actinomycetota;c__Acidimicrobiia;o__Acidimicrobiales;f__UBA11606;g__UBA11606;s__UBA11606 sp022425325	MCH1450259.1	NA	NA	MCH1451485.1	NA
GCA_009845995.1	d__Bacteria;p__Actinomycetota;c__Acidimicrobiia;o__Acidimicrobiales;f__UBA11606;g__VXYK01;s__VXYK01 sp009845995	MYJ98117.1	NA	NA	NA	NA
GCA_024421085.1	d__Bacteria;p__Actinomycetota;c__Acidimicrobiia;o__Acidimicrobiales;f__UBA11606;g__VXYK01;s__VXYK01 sp024421085	MCQ3806016.1	NA	NA	NA	NA
GCA_024421095.1	d__Bacteria;p__Actinomycetota;c__Acidimicrobiia;o__Acidimicrobiales;f__UBA11606;g__VXYK01;s__VXYK01 sp024421095	MCQ3814457.1	NA	NA	NA	NA
GCA_009835735.1	d__Bacteria;p__Actinomycetota;c__Acidimicrobiia;o__Acidimicrobiales;f__UBA11606;g__VYCW01;s__VYCW01 sp009835735	MXW97746.1	NA	NA	NA	NA
GCA_009837445.1	d__Bacteria;p__Actinomycetota;c__Acidimicrobiia;o__Acidimicrobiales;f__UBA11606;g__VYCW01;s__VYCW01 sp009837445	MXZ65301.1	NA	NA	NA	NA
GCA_009840695.1	d__Bacteria;p__Actinomycetota;c__Acidimicrobiia;o__Acidimicrobiales;f__UBA11606;g__VYCW01;s__VYCW01 sp009840695	MYB29198.1	NA	NA	NA	NA
GCA_009842325.1	d__Bacteria;p__Actinomycetota;c__Acidimicrobiia;o__Acidimicrobiales;f__UBA11606;g__VYCW01;s__VYCW01 sp009842325	MYF42973.1	NA	NA	NA	NA
GCA_009843735.1	d__Bacteria;p__Actinomycetota;c__Acidimicrobiia;o__Acidimicrobiales;f__UBA11606;g__VYCW01;s__VYCW01 sp009843735	MYH00585.1	NA	NA	NA	NA
GCA_009843915.1	d__Bacteria;p__Actinomycetota;c__Acidimicrobiia;o__Acidimicrobiales;f__UBA11606;g__VYCW01;s__VYCW01 sp009843915	MYH76278.1	NA	NA	NA	NA
GCA_009844405.1	d__Bacteria;p__Actinomycetota;c__Acidimicrobiia;o__Acidimicrobiales;f__UBA11606;g__VYCW01;s__VYCW01 sp009844405	MYI55274.1	NA	NA	NA	NA
GCA_021296315.1	d__Bacteria;p__Actinomycetota;c__Acidimicrobiia;o__Acidimicrobiales;f__UBA11606;g__VYCW01;s__VYCW01 sp021296315	MCE2513237.1	NA	NA	NA	NA
GCA_009699125.1	d__Bacteria;p__Actinomycetota;c__Acidimicrobiia;o__Acidimicrobiales;f__UBA8139;g__F1-20-MAGs160;s__F1-20-MAGs160 sp009699125	MSW56607.1	NA	NA	NA	NA
GCA_009700115.1	d__Bacteria;p__Actinomycetota;c__Acidimicrobiia;o__Acidimicrobiales;f__UBA8139;g__F1-20-MAGs160;s__F1-20-MAGs160 sp009700115	MSX34360.1	NA	NA	NA	NA
GCA_009703275.1	d__Bacteria;p__Actinomycetota;c__Acidimicrobiia;o__Acidimicrobiales;f__UBA8139;g__F1-20-MAGs160;s__F1-20-MAGs160 sp009703275	MSZ15568.1	NA	NA	NA	NA
GCA_009703925.1	d__Bacteria;p__Actinomycetota;c__Acidimicrobiia;o__Acidimicrobiales;f__UBA8139;g__F1-20-MAGs160;s__F1-20-MAGs160 sp009703925	NA	NA	NA	NA	NA
GCA_009705225.1	d__Bacteria;p__Actinomycetota;c__Acidimicrobiia;o__Acidimicrobiales;f__UBA8139;g__F1-20-MAGs160;s__F1-20-MAGs160 sp009705225	MTA77443.1	NA	NA	NA	NA
GCA_016462055.1	d__Bacteria;p__Actinomycetota;c__Acidimicrobiia;o__Acidimicrobiales;f__UBA8139;g__F1-20-MAGs160;s__F1-20-MAGs160 sp016462055	MBJ7307715.1	NA	NA	NA	NA
GCA_018882825.1	d__Bacteria;p__Actinomycetota;c__Acidimicrobiia;o__Acidimicrobiales;f__UBA8139;g__F1-20-MAGs160;s__F1-20-MAGs160 sp018882825	MBU3701397.1	NA	NA	NA	NA
GCA_018969405.1	d__Bacteria;p__Actinomycetota;c__Acidimicrobiia;o__Acidimicrobiales;f__UBA8139;g__F1-20-MAGs160;s__F1-20-MAGs160 sp018969405	MBU6329969.1	NA	NA	NA	NA
GCA_016185305.1	d__Bacteria;p__Actinomycetota;c__Acidimicrobiia;o__Acidimicrobiales;f__UBA8139;g__JACPNV01;s__JACPNV01 sp016185305	NA	NA	NA	NA	NA
GCA_020832495.1	d__Bacteria;p__Actinomycetota;c__Acidimicrobiia;o__Acidimicrobiales;f__UBA8139;g__JAFIEP01;s__JAFIEP01 sp020832495	MCC5952465.1	NA	NA	NA	NA
GCA_020439175.1	d__Bacteria;p__Actinomycetota;c__Acidimicrobiia;o__Acidimicrobiales;f__UBA8139;g__JAGQTE01;s__JAGQTE01 sp020439175	MCB1248696.1	NA	NA	NA	NA
GCF_014805525.1	d__Bacteria;p__Actinomycetota;c__Acidimicrobiia;o__Acidimicrobiales;f__UBA8139;g__Rhabdothermincola;s__Rhabdothermincola sediminis	WP_307781221.1	NA	NA	NA	NA
GCF_021246445.1	d__Bacteria;p__Actinomycetota;c__Acidimicrobiia;o__Acidimicrobiales;f__UBA8139;g__Rhabdothermincola_A;s__Rhabdothermincola_A salaria	WP_232670041.1	NA	NA	WP_232669699.1	NA
GCF_023130475.1	d__Bacteria;p__Actinomycetota;c__Acidimicrobiia;o__Acidimicrobiales;f__UBA8190;g__Aciditerrimonas;s__Aciditerrimonas ferrireducens	WP_248109327.1	NA	NA	NA	NA
GCA_003453695.1	d__Bacteria;p__Actinomycetota;c__Acidimicrobiia;o__Acidimicrobiales;f__UBA8190;g__UBA8190;s__UBA8190 sp003453695	HAM01043.1	NA	NA	NA	NA
GCA_013912105.1	d__Bacteria;p__Actinomycetota;c__Acidimicrobiia;o__Acidimicrobiales;f__UBA8592;g__UBA8592;s__UBA8592 sp002171605	MBA4809849.1	NA	NA	NA	NA
GCA_002703045.1	d__Bacteria;p__Actinomycetota;c__Acidimicrobiia;o__Acidimicrobiales;f__UBA8592;g__UBA8592;s__UBA8592 sp002703045	MAV20129.1	NA	NA	NA	NA
GCA_002709645.1	d__Bacteria;p__Actinomycetota;c__Acidimicrobiia;o__Acidimicrobiales;f__UBA8592;g__UBA8592;s__UBA8592 sp002709645	MBB33787.1	NA	NA	NA	NA
GCA_002712325.1	d__Bacteria;p__Actinomycetota;c__Acidimicrobiia;o__Acidimicrobiales;f__UBA8592;g__UBA8592;s__UBA8592 sp002712325	MBD30250.1	NA	NA	NA	NA
GCA_002712415.1	d__Bacteria;p__Actinomycetota;c__Acidimicrobiia;o__Acidimicrobiales;f__UBA8592;g__UBA8592;s__UBA8592 sp002712415	MBD17485.1	NA	NA	NA	NA
GCA_002713485.1	d__Bacteria;p__Actinomycetota;c__Acidimicrobiia;o__Acidimicrobiales;f__UBA8592;g__UBA8592;s__UBA8592 sp002713485	MBE51623.1	NA	NA	NA	NA
GCA_002713605.1	d__Bacteria;p__Actinomycetota;c__Acidimicrobiia;o__Acidimicrobiales;f__UBA8592;g__UBA8592;s__UBA8592 sp002713605	MBC95430.1	NA	NA	NA	NA
GCA_002715405.1	d__Bacteria;p__Actinomycetota;c__Acidimicrobiia;o__Acidimicrobiales;f__UBA8592;g__UBA8592;s__UBA8592 sp002715405	NA	NA	NA	NA	NA
GCA_002715425.1	d__Bacteria;p__Actinomycetota;c__Acidimicrobiia;o__Acidimicrobiales;f__UBA8592;g__UBA8592;s__UBA8592 sp002715425	MBF82282.1	NA	NA	NA	NA
GCA_002720485.1	d__Bacteria;p__Actinomycetota;c__Acidimicrobiia;o__Acidimicrobiales;f__UBA8592;g__UBA8592;s__UBA8592 sp002720485	MBJ68934.1	NA	NA	NA	NA
GCA_002722525.1	d__Bacteria;p__Actinomycetota;c__Acidimicrobiia;o__Acidimicrobiales;f__UBA8592;g__UBA8592;s__UBA8592 sp002722525	MBN39666.1	NA	NA	NA	NA
GCA_002724825.1	d__Bacteria;p__Actinomycetota;c__Acidimicrobiia;o__Acidimicrobiales;f__UBA8592;g__UBA8592;s__UBA8592 sp002724825	NA	NA	NA	NA	NA
GCA_022425805.1	d__Bacteria;p__Actinomycetota;c__Acidimicrobiia;o__Acidimicrobiales;f__UBA8592;g__UBA8592;s__UBA8592 sp022425805	MCH1512385.1	NA	NA	NA	NA
GCA_009699605.1	d__Bacteria;p__Actinomycetota;c__Acidimicrobiia;o__Acidimicrobiales;f__WLNW01;g__WLNW01;s__WLNW01 sp009699605	MSW91102.1	NA	NA	MSW91473.1	NA
GCA_002169115.2	d__Bacteria;p__Actinomycetota;c__Acidimicrobiia;o__Actinomarinales;f__Actinomarinaceae;g__Actinomarina;s__Actinomarina sp002169115	RPH01030.1	NA	NA	NA	NA
GCA_002169845.1	d__Bacteria;p__Actinomycetota;c__Acidimicrobiia;o__Actinomarinales;f__Actinomarinaceae;g__Actinomarina;s__Actinomarina sp002169845	NA	NA	NA	NA	NA
GCA_002724835.1	d__Bacteria;p__Actinomycetota;c__Acidimicrobiia;o__Actinomarinales;f__Actinomarinaceae;g__Actinomarina;s__Actinomarina sp002724835	MBO71151.1	NA	NA	NA	NA
GCA_004213405.1	d__Bacteria;p__Actinomycetota;c__Acidimicrobiia;o__Actinomarinales;f__Actinomarinaceae;g__Actinomarina;s__Actinomarina sp004213405	NA	NA	NA	NA	NA
GCA_004214055.1	d__Bacteria;p__Actinomycetota;c__Acidimicrobiia;o__Actinomarinales;f__Actinomarinaceae;g__Actinomarina;s__Actinomarina sp004214055	NA	NA	NA	NA	NA
GCA_014384285.1	d__Bacteria;p__Actinomycetota;c__Acidimicrobiia;o__Actinomarinales;f__Actinomarinaceae;g__Actinomarina;s__Actinomarina sp014384285	MBC8480052.1	NA	NA	NA	NA
GCA_016777845.1	d__Bacteria;p__Actinomycetota;c__Acidimicrobiia;o__Actinomarinales;f__Actinomarinaceae;g__Actinomarina;s__Actinomarina sp016777845	MBL6836240.1	NA	NA	NA	NA
GCA_001023575.1	d__Bacteria;p__Actinomycetota;c__Acidimicrobiia;o__IMCC26256;f__IMCC26256;g__IMCC26256;s__IMCC26256 sp001023575	AKL73843.1	NA	NA	NA	NA
GCA_009702955.1	d__Bacteria;p__Actinomycetota;c__Acidimicrobiia;o__IMCC26256;f__IMCC26256;g__IMCC26256;s__IMCC26256 sp009702955	NA	NA	NA	NA	NA
GCA_016650415.1	d__Bacteria;p__Actinomycetota;c__Acidimicrobiia;o__IMCC26256;f__IMCC26256;g__JAENVU01;s__JAENVU01 sp016650415	MBK5288093.1	NA	NA	NA	NA
GCA_009694415.1	d__Bacteria;p__Actinomycetota;c__Acidimicrobiia;o__IMCC26256;f__IMCC26256;g__SHUZ01;s__SHUZ01 sp009694415	MSO38562.1	NA	NA	NA	NA
GCA_016870395.1	d__Bacteria;p__Actinomycetota;c__Acidimicrobiia;o__IMCC26256;f__IMCC26256;g__SHUZ01;s__SHUZ01 sp016870395	MBM3675298.1	NA	NA	NA	NA
GCA_013695115.1	d__Bacteria;p__Actinomycetota;c__Acidimicrobiia;o__IMCC26256;f__JACDBD01;g__JACDBD01;s__JACDBD01 sp013695115	MBA2325107.1	NA	NA	NA	NA
GCA_016179865.1	d__Bacteria;p__Actinomycetota;c__Acidimicrobiia;o__IMCC26256;f__JACPCJ01;g__JACPCJ01;s__JACPCJ01 sp016179865	NA	NA	NA	NA	NA
GCA_020846855.1	d__Bacteria;p__Actinomycetota;c__Acidimicrobiia;o__IMCC26256;f__JADLDD01;g__JADLDD01;s__JADLDD01 sp020846855	MCC6339298.1	NA	NA	NA	NA
GCA_018003035.1	d__Bacteria;p__Actinomycetota;c__Acidimicrobiia;o__IMCC26256;f__JAGNEX01;g__JAGNEX01;s__JAGNEX01 sp018003035	MBP7929986.1	NA	NA	NA	NA
GCA_020637365.1	d__Bacteria;p__Actinomycetota;c__Acidimicrobiia;o__IMCC26256;f__JAGNEX01;g__JAGNEX01;s__JAGNEX01 sp020637365	MCB9389095.1	NA	NA	NA	NA
GCA_018057765.1	d__Bacteria;p__Actinomycetota;c__Acidimicrobiia;o__IMCC26256;f__JAGPDB01;g__JAGPDB01;s__JAGPDB01 sp018057765	MBP9116203.1	NA	NA	NA	NA
GCA_016870245.1	d__Bacteria;p__Actinomycetota;c__Acidimicrobiia;o__IMCC26256;f__PALSA-555;g__CAIUKV01;s__CAIUKV01 sp016870245	MBM3659549.1	NA	NA	NA	NA
GCA_016870595.1	d__Bacteria;p__Actinomycetota;c__Acidimicrobiia;o__IMCC26256;f__PALSA-555;g__CAIUKV01;s__CAIUKV01 sp016870595	MBM3693916.1	NA	NA	NA	NA
GCA_022865365.1	d__Bacteria;p__Actinomycetota;c__Acidimicrobiia;o__IMCC26256;f__PALSA-555;g__JALHSW01;s__JALHSW01 sp022865365	MCJ7438795.1	NA	NA	NA	NA
GCA_009694435.1	d__Bacteria;p__Actinomycetota;c__Acidimicrobiia;o__IMCC26256;f__PALSA-555;g__SHUY01;s__SHUY01 sp009694435	MSO17788.1	NA	NA	NA	NA
GCA_009694295.1	d__Bacteria;p__Actinomycetota;c__Acidimicrobiia;o__IMCC26256;f__PALSA-555;g__SHVJ01;s__SHVJ01 sp009694295	MSO78557.1	NA	NA	NA	NA
GCA_016870355.1	d__Bacteria;p__Actinomycetota;c__Acidimicrobiia;o__IMCC26256;f__PALSA-555;g__SHVJ01;s__SHVJ01 sp016870355	MBM3671219.1	NA	NA	NA	NA
GCA_019695375.1	d__Bacteria;p__Actinomycetota;c__Acidimicrobiia;o__UBA2766;f__UBA2766;g__JAIBAC01;s__JAIBAC01 sp019695375	MBX7161318.1	NA	NA	NA	NA
GCA_020850945.1	d__Bacteria;p__Actinomycetota;c__Acidimicrobiia;o__UBA2766;f__UBA2766;g__QWHP01;s__QWHP01 sp020850945	MCC7078935.1	NA	NA	NA	NA
GCA_021404985.1	d__Bacteria;p__Actinomycetota;c__Acidimicrobiia;o__UBA2766;f__UBA2766;g__QWHP01;s__QWHP01 sp021404985	MCE7883412.1	NA	NA	NA	NA
GCA_020352575.1	d__Bacteria;p__Actinomycetota;c__Acidimicrobiia;o__UBA5794;f__JAENVV01;g__GCA-020352575;s__GCA-020352575 sp020352575	UCG41454.1	NA	NA	NA	NA
GCA_016650365.1	d__Bacteria;p__Actinomycetota;c__Acidimicrobiia;o__UBA5794;f__JAENVV01;g__JAENVV01;s__JAENVV01 sp016650365	MBK5267316.1	NA	NA	NA	NA
GCA_013043085.1	d__Bacteria;p__Actinomycetota;c__Acidimicrobiia;o__UBA5794;f__SHLN01;g__JABDOU01;s__JABDOU01 sp013043085	NNL27782.1	NA	NA	NA	NA
GCA_004283105.1	d__Bacteria;p__Actinomycetota;c__Acidimicrobiia;o__UBA5794;f__SHLN01;g__SHLN01;s__SHLN01 sp004283105	RZV41350.1	NA	NA	NA	NA
GCA_013002865.1	d__Bacteria;p__Actinomycetota;c__Acidimicrobiia;o__UBA5794;f__SHLN01;g__SHLN01;s__SHLN01 sp013002865	NNF09498.1	NA	NA	NA	NA
GCA_009838635.1	d__Bacteria;p__Actinomycetota;c__Acidimicrobiia;o__UBA5794;f__SZUA-232;g__VXMP01;s__VXMP01 sp009838635	MXY76020.1	NA	NA	NA	NA
GCA_009841075.1	d__Bacteria;p__Actinomycetota;c__Acidimicrobiia;o__UBA5794;f__SZUA-232;g__VXMP01;s__VXMP01 sp009841075	MYD05173.1	NA	NA	NA	NA
GCA_009841105.1	d__Bacteria;p__Actinomycetota;c__Acidimicrobiia;o__UBA5794;f__SZUA-232;g__VXMP01;s__VXMP01 sp009841105	MYC86281.1	NA	NA	NA	NA
GCA_021296345.1	d__Bacteria;p__Actinomycetota;c__Acidimicrobiia;o__UBA5794;f__SZUA-232;g__VXMP01;s__VXMP01 sp021296345	MCE2528776.1	NA	NA	NA	NA
GCA_013202595.1	d__Bacteria;p__Actinomycetota;c__Acidimicrobiia;o__UBA5794;f__UBA11373;g__JABMPV01;s__JABMPV01 sp013202595	NQV05860.1	NA	NA	NA	NA
GCA_018821365.1	d__Bacteria;p__Actinomycetota;c__Acidimicrobiia;o__UBA5794;f__UBA11373;g__JAHJML01;s__JAHJML01 sp018821365	MBU1494833.1	NA	NA	NA	NA
GCA_020444505.1	d__Bacteria;p__Actinomycetota;c__Acidimicrobiia;o__UBA5794;f__UBA11373;g__JAHJML01;s__JAHJML01 sp020444505	MCB2224748.1	NA	NA	NA	NA
GCA_001767695.1	d__Bacteria;p__Actinomycetota;c__Acidimicrobiia;o__UBA5794;f__UBA11373;g__RBG-16-68-21;s__RBG-16-68-21 sp001767695	OFW67166.1	NA	NA	NA	NA
GCA_003486285.1	d__Bacteria;p__Actinomycetota;c__Acidimicrobiia;o__UBA5794;f__UBA11373;g__UBA11373;s__UBA11373 sp003486285	NA	NA	NA	NA	NA
GCA_016215655.1	d__Bacteria;p__Actinomycetota;c__Acidimicrobiia;o__UBA5794;f__UBA11373;g__UBA11373;s__UBA11373 sp016215655	MBI5158049.1	NA	NA	NA	NA
GCA_016870535.1	d__Bacteria;p__Actinomycetota;c__Acidimicrobiia;o__UBA5794;f__UBA11373;g__VGBK01;s__VGBK01 sp016870535	MBM3694352.1	NA	NA	NA	NA
GCA_016932695.1	d__Bacteria;p__Actinomycetota;c__Acidimicrobiia;o__UBA5794;f__UBA11373;g__VGBK01;s__VGBK01 sp016932695	MBN2114743.1	NA	NA	NA	NA
GCA_002897675.1	d__Bacteria;p__Actinomycetota;c__Acidimicrobiia;o__UBA5794;f__UBA4744;g__BMS3Bbin01;s__BMS3Bbin01 sp002897675	GBD85803.1	NA	NA	NA	NA
GCA_011682695.1	d__Bacteria;p__Actinomycetota;c__Acidimicrobiia;o__UBA5794;f__UBA4744;g__BMS3Bbin01;s__BMS3Bbin01 sp011682695	NIA25917.1	NA	NA	NA	NA
GCA_013152275.1	d__Bacteria;p__Actinomycetota;c__Acidimicrobiia;o__UBA5794;f__UBA4744;g__BMS3Bbin01;s__BMS3Bbin01 sp013152275	NOY57205.1	NA	NA	NA	NA
GCA_003648875.1	d__Bacteria;p__Actinomycetota;c__Acidimicrobiia;o__UBA5794;f__UBA5794;g__B3-G11;s__B3-G11 sp003648875	RLE14872.1	NA	NA	NA	NA
GCA_004356175.1	d__Bacteria;p__Actinomycetota;c__Acidimicrobiia;o__UBA5794;f__UBA5794;g__B3-G11;s__B3-G11 sp004356175	TDI54066.1	NA	NA	NA	NA
GCA_023336875.1	d__Bacteria;p__Actinomycetota;c__Acidimicrobiia;o__UBA5794;f__UBA5794;g__B3-G11;s__B3-G11 sp023336875	MCL1600143.1	NA	NA	NA	NA
GCA_002898115.1	d__Bacteria;p__Actinomycetota;c__Acidimicrobiia;o__UBA5794;f__UBA5794;g__BMS3BBIN02;s__BMS3BBIN02 sp002898115	GBE25740.1	NA	NA	NA	NA
GCA_013151445.1	d__Bacteria;p__Actinomycetota;c__Acidimicrobiia;o__UBA5794;f__UBA5794;g__BMS3BBIN02;s__BMS3BBIN02 sp013151445	NOX22733.1	NA	NA	NA	NA
GCA_022562055.1	d__Bacteria;p__Actinomycetota;c__Acidimicrobiia;o__UBA5794;f__UBA5794;g__BMS3BBIN02;s__BMS3BBIN02 sp022562055	MCH7669788.1	NA	NA	NA	NA
GCA_011371355.1	d__Bacteria;p__Actinomycetota;c__Acidimicrobiia;o__UBA5794;f__UBA5794;g__DRQR01;s__DRQR01 sp011371355	HHC08743.1	NA	NA	NA	NA
GCA_024228555.1	d__Bacteria;p__Actinomycetota;c__Acidimicrobiia;o__UBA5794;f__UBA5794;g__JAAETI01;s__JAAETI01 sp024228555	MCP4964778.1	NA	NA	NA	NA
GCA_013001485.1	d__Bacteria;p__Actinomycetota;c__Acidimicrobiia;o__UBA5794;f__UBA5794;g__JABDIW01;s__JABDIW01 sp013001485	NNC76147.1	NA	NA	NA	NA
GCA_013003515.1	d__Bacteria;p__Actinomycetota;c__Acidimicrobiia;o__UBA5794;f__UBA5794;g__JABDIW01;s__JABDIW01 sp013003515	NNF70279.1	NA	NA	NA	NA
GCA_013003395.1	d__Bacteria;p__Actinomycetota;c__Acidimicrobiia;o__UBA5794;f__UBA5794;g__JABDJC01;s__JABDJC01 sp013003395	NA	NA	NA	NA	NA
GCA_013695075.1	d__Bacteria;p__Actinomycetota;c__Acidimicrobiia;o__UBA5794;f__UBA5794;g__JACDBE01;s__JACDBE01 sp013695075	MBA2336476.1	NA	NA	NA	NA
GCA_022566415.1	d__Bacteria;p__Actinomycetota;c__Acidimicrobiia;o__UBA5794;f__UBA5794;g__JACZST01;s__JACZST01 sp022566415	MCH8128354.1	NA	NA	NA	NA
GCA_022574065.1	d__Bacteria;p__Actinomycetota;c__Acidimicrobiia;o__UBA5794;f__UBA5794;g__JACZST01;s__JACZST01 sp022574065	MCH8900316.1	NA	NA	NA	NA
GCA_023336855.1	d__Bacteria;p__Actinomycetota;c__Acidimicrobiia;o__UBA5794;f__UBA5794;g__JAHEEL01;s__JAHEEL01 sp023336855	MCL1693332.1	NA	NA	NA	NA
GCA_024226255.1	d__Bacteria;p__Actinomycetota;c__Acidimicrobiia;o__UBA5794;f__UBA5794;g__JAHEJX01;s__JAHEJX01 sp024226255	MCP3973127.1	NA	NA	NA	NA
GCA_023336765.1	d__Bacteria;p__Actinomycetota;c__Acidimicrobiia;o__UBA5794;f__UBA5794;g__JAMBLL01;s__JAMBLL01 sp023336765	NA	NA	NA	NA	NA
GCA_023336815.1	d__Bacteria;p__Actinomycetota;c__Acidimicrobiia;o__UBA5794;f__UBA5794;g__JAMBLL01;s__JAMBLL01 sp023336815	MCL1595541.1	NA	NA	NA	NA
GCA_008501565.1	d__Bacteria;p__Actinomycetota;c__Acidimicrobiia;o__UBA5794;f__UBA5794;g__UBA5794;s__UBA5794 sp008501565	NA	NA	NA	NA	NA
GCA_009837815.1	d__Bacteria;p__Actinomycetota;c__Acidimicrobiia;o__UBA5794;f__ZC4RG35;g__Bin76;s__Bin76 sp009837815	MXY73543.1	NA	NA	NA	NA
GCA_013812505.1	d__Bacteria;p__Actinomycetota;c__Acidimicrobiia;o__UBA5794;f__ZC4RG35;g__JACCTH01;s__JACCTH01 sp013812505	MBA3360806.1	NA	NA	NA	NA
GCA_022573225.1	d__Bacteria;p__Actinomycetota;c__Acidimicrobiia;o__UBA5794;f__ZC4RG35;g__JACZUI01;s__JACZUI01 sp022573225	NA	NA	NA	NA	NA
GCA_019347585.1	d__Bacteria;p__Actinomycetota;c__Acidimicrobiia;o__UBA5794;f__ZC4RG35;g__JAHWLC01;s__JAHWLC01 sp019347585	MBW3666741.1	NA	NA	NA	NA
GCA_003388545.1	d__Bacteria;p__Actinomycetota;c__Acidimicrobiia;o__UBA5794;f__ZC4RG35;g__MA-ANB-1;s__MA-ANB-1 sp003388545	REK17318.1	NA	NA	NA	NA
GCA_004356805.1	d__Bacteria;p__Actinomycetota;c__Acidimicrobiia;o__UBA5794;f__ZC4RG35;g__SZUA-217;s__SZUA-217 sp004356805	NA	NA	NA	NA	NA
GCA_009377735.1	d__Bacteria;p__Actinomycetota;c__Acidimicrobiia;o__UBA5794;f__ZC4RG35;g__WHTL01;s__WHTL01 sp009377735	MPZ51971.1	NA	NA	NA	NA
GCA_017577575.1	d__Bacteria;p__Actinomycetota;c__Acidimicrobiia;o__UBA5794;f__ZC4RG35;g__ZC4RG17;s__ZC4RG17 sp017577575	MBO2500731.1	NA	NA	NA	NA
GCA_003242515.1	d__Bacteria;p__Actinomycetota;c__Acidimicrobiia;o__UBA5794;f__ZC4RG35;g__ZC4RG35;s__ZC4RG35 sp003242515	PZN36072.1	NA	NA	NA	NA
GCA_022615295.1	d__Bacteria;p__Actinomycetota;c__Acidimicrobiia;o__UBA5794;f__ZC4RG35;g__ZC4RG35;s__ZC4RG35 sp022615295	MCI0426288.1	NA	NA	NA	NA
GCA_024103415.1	d__Bacteria;p__Actinomycetota;c__Acidimicrobiia;o__UBA5794;f__ZC4RG35;g__ZC4RG35;s__ZC4RG35 sp024103415	MCO6501793.1	NA	NA	NA	NA
GCF_000015025.1	d__Bacteria;p__Actinomycetota;c__Actinomycetia;o__Acidothermales;f__Acidothermaceae;g__Acidothermus;s__Acidothermus cellulolyticus	WP_011720563.1	NA	NA	NA	NA
GCA_023512015.1	d__Bacteria;p__Actinomycetota;c__Actinomycetia;o__Acidothermales;f__Acidothermaceae;g__Acidothermus;s__Acidothermus sp023512015	MCL6537010.1	NA	NA	NA	NA
GCF_001457435.1	d__Bacteria;p__Actinomycetota;c__Actinomycetia;o__Actinomycetales;f__Actinomycetaceae;g__Actinobaculum;s__Actinobaculum massiliense	WP_007001611.1	NA	NA	WP_007001805.1	NA
GCF_900102025.1	d__Bacteria;p__Actinomycetota;c__Actinomycetia;o__Actinomycetales;f__Actinomycetaceae;g__Actinobaculum;s__Actinobaculum suis	WP_049619306.1	NA	NA	WP_049619177.1	NA
GCF_900444995.1	d__Bacteria;p__Actinomycetota;c__Actinomycetia;o__Actinomycetales;f__Actinomycetaceae;g__Actinomyces;s__Actinomyces bovis	WP_111836753.1	NA	NA	WP_111836918.1	NA
GCF_017592395.1	d__Bacteria;p__Actinomycetota;c__Actinomycetia;o__Actinomycetales;f__Actinomycetaceae;g__Actinomyces;s__Actinomyces bowdenii	WP_124933475.1	NA	NA	WP_124934365.1	NA
GCF_019974135.1	d__Bacteria;p__Actinomycetota;c__Actinomycetia;o__Actinomycetales;f__Actinomycetaceae;g__Actinomyces;s__Actinomyces bowdenii_B	WP_223907839.1	NA	NA	WP_303135766.1	NA
GCF_000429225.1	d__Bacteria;p__Actinomycetota;c__Actinomycetia;o__Actinomycetales;f__Actinomycetaceae;g__Actinomyces;s__Actinomyces dentalis	WP_026409282.1	NA	NA	WP_034470133.1	NA
GCF_002072185.1	d__Bacteria;p__Actinomycetota;c__Actinomycetia;o__Actinomycetales;f__Actinomycetaceae;g__Actinomyces;s__Actinomyces denticolens	WP_073452328.1	NA	NA	WP_077241155.1	NA
GCF_013184985.2	d__Bacteria;p__Actinomycetota;c__Actinomycetia;o__Actinomycetales;f__Actinomycetaceae;g__Actinomyces;s__Actinomyces faecalis	WP_172121034.1	NA	NA	WP_172120029.1	NA
GCF_002072175.1	d__Bacteria;p__Actinomycetota;c__Actinomycetia;o__Actinomycetales;f__Actinomycetaceae;g__Actinomyces;s__Actinomyces gaoshouyii	WP_080463327.1	NA	NA	WP_229657934.1	NA
GCF_000429265.1	d__Bacteria;p__Actinomycetota;c__Actinomycetia;o__Actinomycetales;f__Actinomycetaceae;g__Actinomyces;s__Actinomyces gerencseriae	WP_026406818.1	NA	NA	WP_084436323.1	NA
GCF_900098745.1	d__Bacteria;p__Actinomycetota;c__Actinomycetia;o__Actinomycetales;f__Actinomycetaceae;g__Actinomyces;s__Actinomyces glycerinitolerans	WP_073330831.1	NA	NA	WP_244542681.1	NA
GCF_000239695.1	d__Bacteria;p__Actinomycetota;c__Actinomycetia;o__Actinomycetales;f__Actinomycetaceae;g__Actinomyces;s__Actinomyces graevenitzii	WP_005984419.1	NA	NA	WP_005985067.1	NA
GCF_015355765.1	d__Bacteria;p__Actinomycetota;c__Actinomycetia;o__Actinomycetales;f__Actinomycetaceae;g__Actinomyces;s__Actinomyces haliotis	WP_194784922.1	NA	NA	WP_194785665.1	NA
GCF_900637165.1	d__Bacteria;p__Actinomycetota;c__Actinomycetia;o__Actinomycetales;f__Actinomycetaceae;g__Actinomyces;s__Actinomyces howellii	WP_126383784.1	NA	NA	NA	NA
GCF_000711965.1	d__Bacteria;p__Actinomycetota;c__Actinomycetia;o__Actinomycetales;f__Actinomycetaceae;g__Actinomyces;s__Actinomyces israelii	WP_043564731.1	NA	NA	WP_043559459.1	NA
GCF_006546835.1	d__Bacteria;p__Actinomycetota;c__Actinomycetia;o__Actinomycetales;f__Actinomycetaceae;g__Actinomyces;s__Actinomyces johnsonii	WP_009233732.1	NA	NA	WP_141424612.1	NA
GCF_003606385.1	d__Bacteria;p__Actinomycetota;c__Actinomycetia;o__Actinomycetales;f__Actinomycetaceae;g__Actinomyces;s__Actinomyces lilanjuaniae	NA	NA	NA	WP_119835069.1	NA
GCF_013177295.1	d__Bacteria;p__Actinomycetota;c__Actinomycetia;o__Actinomycetales;f__Actinomycetaceae;g__Actinomyces;s__Actinomyces marmotae	WP_159524142.1	NA	NA	WP_159523136.1	NA
GCF_000269805.1	d__Bacteria;p__Actinomycetota;c__Actinomycetia;o__Actinomycetales;f__Actinomycetaceae;g__Actinomyces;s__Actinomyces massiliensis	WP_017195503.1	NA	NA	WP_017195282.1	NA
GCF_001956585.1	d__Bacteria;p__Actinomycetota;c__Actinomycetia;o__Actinomycetales;f__Actinomycetaceae;g__Actinomyces;s__Actinomyces naeslundii	WP_003783097.1	NA	NA	WP_003784862.1	NA
GCF_004104015.1	d__Bacteria;p__Actinomycetota;c__Actinomycetia;o__Actinomycetales;f__Actinomycetaceae;g__Actinomyces;s__Actinomyces oricola	WP_128773238.1	NA	NA	WP_128772305.1	NA
GCF_006546825.1	d__Bacteria;p__Actinomycetota;c__Actinomycetia;o__Actinomycetales;f__Actinomycetaceae;g__Actinomyces;s__Actinomyces oris	WP_009747496.1	NA	NA	WP_141406970.1	NA
GCF_001553935.1	d__Bacteria;p__Actinomycetota;c__Actinomycetia;o__Actinomycetales;f__Actinomycetaceae;g__Actinomyces;s__Actinomyces oris_A	WP_010614828.1	NA	NA	WP_060957930.1	NA
GCF_001929375.1	d__Bacteria;p__Actinomycetota;c__Actinomycetia;o__Actinomycetales;f__Actinomycetaceae;g__Actinomyces;s__Actinomyces oris_B	WP_070661703.1	NA	NA	WP_075249191.1	NA
GCF_001937445.1	d__Bacteria;p__Actinomycetota;c__Actinomycetia;o__Actinomycetales;f__Actinomycetaceae;g__Actinomyces;s__Actinomyces oris_C	WP_075391029.1	NA	NA	WP_075389710.1	NA
GCF_001937665.1	d__Bacteria;p__Actinomycetota;c__Actinomycetia;o__Actinomycetales;f__Actinomycetaceae;g__Actinomyces;s__Actinomyces oris_D	WP_070661703.1	NA	NA	WP_075417554.1	NA
GCF_005696555.1	d__Bacteria;p__Actinomycetota;c__Actinomycetia;o__Actinomycetales;f__Actinomycetaceae;g__Actinomyces;s__Actinomyces oris_E	WP_009398453.1	NA	NA	WP_034493129.1	NA
GCF_004798665.1	d__Bacteria;p__Actinomycetota;c__Actinomycetia;o__Actinomycetales;f__Actinomycetaceae;g__Actinomyces;s__Actinomyces procaprae	WP_136192400.1	NA	NA	WP_240038415.1	NA
GCF_004102025.1	d__Bacteria;p__Actinomycetota;c__Actinomycetia;o__Actinomycetales;f__Actinomycetaceae;g__Actinomyces;s__Actinomyces qiguomingii	WP_103061598.1	NA	NA	WP_233188408.1	NA
GCF_001553565.1	d__Bacteria;p__Actinomycetota;c__Actinomycetia;o__Actinomycetales;f__Actinomycetaceae;g__Actinomyces;s__Actinomyces radicidentis	WP_067938930.1	NA	NA	WP_067943156.1	NA
GCF_014595995.2	d__Bacteria;p__Actinomycetota;c__Actinomycetia;o__Actinomycetales;f__Actinomycetaceae;g__Actinomyces;s__Actinomyces respiraculi	WP_166855642.1	NA	NA	WP_166854950.1	NA
GCF_900103885.1	d__Bacteria;p__Actinomycetota;c__Actinomycetia;o__Actinomycetales;f__Actinomycetaceae;g__Actinomyces;s__Actinomyces ruminicola	WP_092532207.1	NA	NA	WP_245690557.1	NA
GCF_900637295.1	d__Bacteria;p__Actinomycetota;c__Actinomycetia;o__Actinomycetales;f__Actinomycetaceae;g__Actinomyces;s__Actinomyces slackii	WP_026427974.1	NA	NA	WP_026427400.1	NA
GCF_000195595.1	d__Bacteria;p__Actinomycetota;c__Actinomycetia;o__Actinomycetales;f__Actinomycetaceae;g__Actinomyces;s__Actinomyces sp000195595	WP_009404974.1	NA	NA	WP_034514325.1	NA
GCF_000220835.1	d__Bacteria;p__Actinomycetota;c__Actinomycetia;o__Actinomycetales;f__Actinomycetaceae;g__Actinomyces;s__Actinomyces sp000220835	WP_034254131.1	NA	NA	WP_156790096.1	NA
GCF_001278845.1	d__Bacteria;p__Actinomycetota;c__Actinomycetia;o__Actinomycetales;f__Actinomycetaceae;g__Actinomyces;s__Actinomyces sp001278845	WP_053586170.1	NA	NA	WP_053586630.1	NA
GCF_002154335.2	d__Bacteria;p__Actinomycetota;c__Actinomycetia;o__Actinomycetales;f__Actinomycetaceae;g__Actinomyces;s__Actinomyces sp002154335	WP_099330370.1	NA	NA	NA	NA
GCF_002999235.1	d__Bacteria;p__Actinomycetota;c__Actinomycetia;o__Actinomycetales;f__Actinomycetaceae;g__Actinomyces;s__Actinomyces sp002999235	WP_106109348.1	NA	NA	WP_106109040.1	NA
GCF_009930875.1	d__Bacteria;p__Actinomycetota;c__Actinomycetia;o__Actinomycetales;f__Actinomycetaceae;g__Actinomyces;s__Actinomyces sp009930875	WP_161924513.1	NA	NA	WP_237564378.1	NA
GCF_011752065.1	d__Bacteria;p__Actinomycetota;c__Actinomycetia;o__Actinomycetales;f__Actinomycetaceae;g__Actinomyces;s__Actinomyces sp011752065	WP_167149438.1	NA	NA	WP_167146446.1	NA
GCF_023369555.1	d__Bacteria;p__Actinomycetota;c__Actinomycetia;o__Actinomycetales;f__Actinomycetaceae;g__Actinomyces;s__Actinomyces sp023369555	WP_249368603.1	NA	NA	WP_249367686.1	NA
GCF_900323545.1	d__Bacteria;p__Actinomycetota;c__Actinomycetia;o__Actinomycetales;f__Actinomycetaceae;g__Actinomyces;s__Actinomyces sp900323545	WP_108832665.1	NA	NA	WP_108832978.1	NA
GCF_900002405.1	d__Bacteria;p__Actinomycetota;c__Actinomycetia;o__Actinomycetales;f__Actinomycetaceae;g__Actinomyces;s__Actinomyces succiniciruminis	WP_073330831.1	NA	NA	WP_244542681.1	NA
GCF_000295095.1	d__Bacteria;p__Actinomycetota;c__Actinomycetia;o__Actinomycetales;f__Actinomycetaceae;g__Actinomyces;s__Actinomyces timonensis	WP_017178195.1	NA	NA	WP_082181215.1	NA
GCF_015711475.1	d__Bacteria;p__Actinomycetota;c__Actinomycetia;o__Actinomycetales;f__Actinomycetaceae;g__Actinomyces;s__Actinomyces trachealis	WP_194949826.1	NA	NA	WP_194948078.1	NA
GCF_000159035.1	d__Bacteria;p__Actinomycetota;c__Actinomycetia;o__Actinomycetales;f__Actinomycetaceae;g__Actinomyces;s__Actinomyces urogenitalis	WP_006549332.1	NA	NA	WP_006549707.1	NA
GCF_900637975.1	d__Bacteria;p__Actinomycetota;c__Actinomycetia;o__Actinomycetales;f__Actinomycetaceae;g__Actinomyces;s__Actinomyces viscosus	WP_126413099.1	NA	NA	WP_126413560.1	NA
GCF_001687305.1	d__Bacteria;p__Actinomycetota;c__Actinomycetia;o__Actinomycetales;f__Actinomycetaceae;g__Actinomyces;s__Actinomyces vulturis	WP_067783146.1	NA	NA	WP_067780866.1	NA
GCF_016598775.1	d__Bacteria;p__Actinomycetota;c__Actinomycetia;o__Actinomycetales;f__Actinomycetaceae;g__Actinomyces;s__Actinomyces weissii	WP_200277327.1	NA	NA	WP_200274648.1	NA
GCF_004010955.1	d__Bacteria;p__Actinomycetota;c__Actinomycetia;o__Actinomycetales;f__Actinomycetaceae;g__Actinomyces;s__Actinomyces wuliandei	WP_127841721.1	NA	NA	WP_127842046.1	NA
GCF_003957255.1	d__Bacteria;p__Actinomycetota;c__Actinomycetia;o__Actinomycetales;f__Actinomycetaceae;g__Actinotignum;s__Actinotignum sanguinis	WP_206435387.1	NA	NA	WP_126134478.1	NA
GCF_000724605.1	d__Bacteria;p__Actinomycetota;c__Actinomycetia;o__Actinomycetales;f__Actinomycetaceae;g__Actinotignum;s__Actinotignum schaalii	WP_026429507.1	NA	NA	WP_026429389.1	NA
GCF_000411135.1	d__Bacteria;p__Actinomycetota;c__Actinomycetia;o__Actinomycetales;f__Actinomycetaceae;g__Actinotignum;s__Actinotignum schaalii_A	WP_016442968.1	NA	NA	WP_016442824.1	NA
GCF_900155575.1	d__Bacteria;p__Actinomycetota;c__Actinomycetia;o__Actinomycetales;f__Actinomycetaceae;g__Actinotignum;s__Actinotignum timonense	WP_026429507.1	NA	NA	WP_087070820.1	NA
GCF_003123745.1	d__Bacteria;p__Actinomycetota;c__Actinomycetia;o__Actinomycetales;f__Actinomycetaceae;g__Ancrocorticia;s__Ancrocorticia populi	WP_109093124.1	NA	NA	WP_109094044.1	NA
GCF_000092365.1	d__Bacteria;p__Actinomycetota;c__Actinomycetia;o__Actinomycetales;f__Actinomycetaceae;g__Arcanobacterium;s__Arcanobacterium haemolyticum	WP_013170414.1	NA	NA	WP_013169833.1	NA
GCF_900105865.1	d__Bacteria;p__Actinomycetota;c__Actinomycetia;o__Actinomycetales;f__Actinomycetaceae;g__Arcanobacterium;s__Arcanobacterium phocae	WP_091280581.1	NA	NA	WP_091282091.1	NA
GCF_018913465.1	d__Bacteria;p__Actinomycetota;c__Actinomycetia;o__Actinomycetales;f__Actinomycetaceae;g__Arcanobacterium;s__Arcanobacterium phocae_A	WP_216431770.1	NA	NA	WP_216378884.1	NA
GCF_016904675.1	d__Bacteria;p__Actinomycetota;c__Actinomycetia;o__Actinomycetales;f__Actinomycetaceae;g__Arcanobacterium;s__Arcanobacterium phocisimile	WP_204423618.1	NA	NA	WP_091282091.1	NA
GCF_023973165.1	d__Bacteria;p__Actinomycetota;c__Actinomycetia;o__Actinomycetales;f__Actinomycetaceae;g__Arcanobacterium;s__Arcanobacterium pinnipediorum	WP_252672801.1	NA	NA	WP_252673811.1	NA
GCA_012516575.1	d__Bacteria;p__Actinomycetota;c__Actinomycetia;o__Actinomycetales;f__Actinomycetaceae;g__Arcanobacterium;s__Arcanobacterium sp012516575	NLI04914.1	NA	NA	NA	NA
GCF_012563545.1	d__Bacteria;p__Actinomycetota;c__Actinomycetia;o__Actinomycetales;f__Actinomycetaceae;g__Arcanobacterium;s__Arcanobacterium sp012563545	WP_168918086.1	NA	NA	WP_168917502.1	NA
GCF_004331995.1	d__Bacteria;p__Actinomycetota;c__Actinomycetia;o__Actinomycetales;f__Actinomycetaceae;g__Arcanobacterium_A;s__Arcanobacterium_A bovis	WP_131280699.1	NA	NA	NA	NA
GCF_900604515.1	d__Bacteria;p__Actinomycetota;c__Actinomycetia;o__Actinomycetales;f__Actinomycetaceae;g__Arcanobacterium_A;s__Arcanobacterium_A ihumii	WP_124053964.1	NA	NA	NA	NA
GCF_016907845.1	d__Bacteria;p__Actinomycetota;c__Actinomycetia;o__Actinomycetales;f__Actinomycetaceae;g__Arcanobacterium_A;s__Arcanobacterium_A pluranimalium	WP_204398919.1	NA	NA	NA	NA
GCF_000758825.1	d__Bacteria;p__Actinomycetota;c__Actinomycetia;o__Actinomycetales;f__Actinomycetaceae;g__Arcanobacterium_A;s__Arcanobacterium_A sp000758825	WP_034232130.1	NA	NA	NA	NA
GCA_022768785.1	d__Bacteria;p__Actinomycetota;c__Actinomycetia;o__Actinomycetales;f__Actinomycetaceae;g__Arcanobacterium_A;s__Arcanobacterium_A sp022768785	MCI5826071.1	NA	NA	NA	NA
GCA_022778805.1	d__Bacteria;p__Actinomycetota;c__Actinomycetia;o__Actinomycetales;f__Actinomycetaceae;g__Arcanobacterium_A;s__Arcanobacterium_A sp022778805	MCI6575100.1	NA	NA	NA	NA
GCA_022783665.1	d__Bacteria;p__Actinomycetota;c__Actinomycetia;o__Actinomycetales;f__Actinomycetaceae;g__Arcanobacterium_A;s__Arcanobacterium_A sp022783665	MCI7551744.1	NA	NA	NA	NA
GCF_900119495.1	d__Bacteria;p__Actinomycetota;c__Actinomycetia;o__Actinomycetales;f__Actinomycetaceae;g__Arcanobacterium_A;s__Arcanobacterium_A urinimassiliense	WP_073996592.1	NA	NA	NA	NA
GCF_003073475.1	d__Bacteria;p__Actinomycetota;c__Actinomycetia;o__Actinomycetales;f__Actinomycetaceae;g__Asp313;s__Asp313 sp003073475	WP_108715398.1	NA	NA	WP_108714706.1	NA
GCA_015062745.1	d__Bacteria;p__Actinomycetota;c__Actinomycetia;o__Actinomycetales;f__Actinomycetaceae;g__Asp313;s__Asp313 sp015062745	MBE6483817.1	NA	NA	MBE6484519.1	NA
GCF_003752405.1	d__Bacteria;p__Actinomycetota;c__Actinomycetia;o__Actinomycetales;f__Actinomycetaceae;g__Bogoriella;s__Bogoriella caseilytica	WP_123302708.1	NA	NA	WP_123304679.1	NA
GCF_001907245.1	d__Bacteria;p__Actinomycetota;c__Actinomycetia;o__Actinomycetales;f__Actinomycetaceae;g__Boudabousia;s__Boudabousia liubingyangii	WP_073708692.1	NA	NA	WP_083562893.1	NA
GCF_001936115.1	d__Bacteria;p__Actinomycetota;c__Actinomycetia;o__Actinomycetales;f__Actinomycetaceae;g__Boudabousia;s__Boudabousia marimammalium	WP_075361856.1	NA	NA	WP_075360758.1	NA
GCA_019218365.1	d__Bacteria;p__Actinomycetota;c__Actinomycetia;o__Actinomycetales;f__Actinomycetaceae;g__Boudabousia;s__Boudabousia sp019218365	MBV7363532.1	NA	NA	MBV7363097.1	NA
GCF_001856685.1	d__Bacteria;p__Actinomycetota;c__Actinomycetia;o__Actinomycetales;f__Actinomycetaceae;g__Boudabousia;s__Boudabousia tangfeifanii	WP_071163803.1	NA	NA	WP_071165005.1	NA
GCF_900107735.1	d__Bacteria;p__Actinomycetota;c__Actinomycetia;o__Actinomycetales;f__Actinomycetaceae;g__Bowdeniella;s__Bowdeniella massiliensis	WP_092563275.1	NA	NA	WP_250506744.1	NA
GCF_001907295.1	d__Bacteria;p__Actinomycetota;c__Actinomycetia;o__Actinomycetales;f__Actinomycetaceae;g__Bowdeniella;s__Bowdeniella nasicola	WP_143180415.1	NA	NA	WP_073717090.1	NA
GCF_001907235.1	d__Bacteria;p__Actinomycetota;c__Actinomycetia;o__Actinomycetales;f__Actinomycetaceae;g__Buchananella;s__Buchananella hordeovulneris	WP_073824215.1	NA	NA	WP_073825642.1	NA
GCA_021532125.1	d__Bacteria;p__Actinomycetota;c__Actinomycetia;o__Actinomycetales;f__Actinomycetaceae;g__Changpingibacter;s__Changpingibacter haemolyticum_A	MCF2707361.1	NA	NA	MCF2707486.1	NA
GCA_022648165.1	d__Bacteria;p__Actinomycetota;c__Actinomycetia;o__Actinomycetales;f__Actinomycetaceae;g__Changpingibacter;s__Changpingibacter sp022648165	MCI1676362.1	NA	NA	MCI1675867.1	NA
GCF_014041995.1	d__Bacteria;p__Actinomycetota;c__Actinomycetia;o__Actinomycetales;f__Actinomycetaceae;g__Changpingibacter;s__Changpingibacter yushuensis	WP_246311324.1	NA	NA	WP_182049751.1	NA
GCF_003971195.1	d__Bacteria;p__Actinomycetota;c__Actinomycetia;o__Actinomycetales;f__Actinomycetaceae;g__Flaviflexus;s__Flaviflexus ciconiae	WP_126703680.1	NA	NA	WP_126704384.1	NA
GCF_014069875.1	d__Bacteria;p__Actinomycetota;c__Actinomycetia;o__Actinomycetales;f__Actinomycetaceae;g__Flaviflexus;s__Flaviflexus equikiangi	WP_182175047.1	NA	NA	WP_182172043.1	NA
GCF_014118685.1	d__Bacteria;p__Actinomycetota;c__Actinomycetia;o__Actinomycetales;f__Actinomycetaceae;g__Flaviflexus;s__Flaviflexus huanghaiensis	WP_182355111.1	NA	NA	WP_182353830.1	NA
GCF_001375495.1	d__Bacteria;p__Actinomycetota;c__Actinomycetia;o__Actinomycetales;f__Actinomycetaceae;g__Flaviflexus;s__Flaviflexus massiliensis	WP_054952167.1	NA	NA	WP_054952949.1	NA
GCF_003952265.1	d__Bacteria;p__Actinomycetota;c__Actinomycetia;o__Actinomycetales;f__Actinomycetaceae;g__Flaviflexus;s__Flaviflexus salsibiostraticola	WP_126039681.1	NA	NA	WP_126041006.1	NA
GCF_003814705.1	d__Bacteria;p__Actinomycetota;c__Actinomycetia;o__Actinomycetales;f__Actinomycetaceae;g__Georgenia;s__Georgenia muralis	WP_123917390.1	NA	NA	WP_123913959.1	NA
GCF_009193175.1	d__Bacteria;p__Actinomycetota;c__Actinomycetia;o__Actinomycetales;f__Actinomycetaceae;g__Georgenia;s__Georgenia ruanii	WP_152230139.1	NA	NA	WP_152231345.1	NA
GCF_002563695.1	d__Bacteria;p__Actinomycetota;c__Actinomycetia;o__Actinomycetales;f__Actinomycetaceae;g__Georgenia;s__Georgenia soli	WP_098482869.1	NA	NA	WP_098484508.1	NA
GCF_003991205.1	d__Bacteria;p__Actinomycetota;c__Actinomycetia;o__Actinomycetales;f__Actinomycetaceae;g__Georgenia;s__Georgenia sp003991205	WP_127130510.1	NA	NA	WP_127127929.1	NA
GCF_022759505.1	d__Bacteria;p__Actinomycetota;c__Actinomycetia;o__Actinomycetales;f__Actinomycetaceae;g__Georgenia;s__Georgenia sp022759505	WP_242895126.1	NA	NA	WP_242897072.1	NA
GCF_023148685.1	d__Bacteria;p__Actinomycetota;c__Actinomycetia;o__Actinomycetales;f__Actinomycetaceae;g__Georgenia;s__Georgenia sp023148685	WP_308221750.1	NA	NA	WP_248258782.1	NA
GCF_009193155.1	d__Bacteria;p__Actinomycetota;c__Actinomycetia;o__Actinomycetales;f__Actinomycetaceae;g__Georgenia;s__Georgenia subflava	WP_152194874.1	NA	NA	WP_152196483.1	NA
GCF_009193185.1	d__Bacteria;p__Actinomycetota;c__Actinomycetia;o__Actinomycetales;f__Actinomycetaceae;g__Georgenia;s__Georgenia thermotolerans	WP_152202186.1	NA	NA	WP_152200744.1	NA
GCF_006352065.1	d__Bacteria;p__Actinomycetota;c__Actinomycetia;o__Actinomycetales;f__Actinomycetaceae;g__Georgenia;s__Georgenia yuyongxinii	WP_139927565.1	NA	NA	WP_139928080.1	NA
GCF_003710105.1	d__Bacteria;p__Actinomycetota;c__Actinomycetia;o__Actinomycetales;f__Actinomycetaceae;g__Georgenia_A;s__Georgenia_A faecalis	WP_122824701.1	NA	NA	WP_122824048.1	NA
GCF_000159015.1	d__Bacteria;p__Actinomycetota;c__Actinomycetia;o__Actinomycetales;f__Actinomycetaceae;g__Gleimia;s__Gleimia coleocanis	WP_006546557.1	NA	NA	WP_006547145.1	NA
GCA_000411155.1	d__Bacteria;p__Actinomycetota;c__Actinomycetia;o__Actinomycetales;f__Actinomycetaceae;g__Gleimia;s__Gleimia europaea_B	EPD30889.1	NA	NA	EPD31546.1	NA
GCA_012837655.1	d__Bacteria;p__Actinomycetota;c__Actinomycetia;o__Actinomycetales;f__Actinomycetaceae;g__Gleimia;s__Gleimia sp012837655	HHT41553.1	NA	NA	HHT40968.1	NA
GCF_024814355.1	d__Bacteria;p__Actinomycetota;c__Actinomycetia;o__Actinomycetales;f__Actinomycetaceae;g__Gleimia;s__Gleimia sp024814355	WP_259136167.1	NA	NA	WP_259137988.1	NA
GCF_900119695.1	d__Bacteria;p__Actinomycetota;c__Actinomycetia;o__Actinomycetales;f__Actinomycetaceae;g__Gleimia;s__Gleimia urinae	WP_072342528.1	NA	NA	WP_072344257.1	NA
GCA_012513625.1	d__Bacteria;p__Actinomycetota;c__Actinomycetia;o__Actinomycetales;f__Actinomycetaceae;g__JAAZBW01;s__JAAZBW01 sp012513625	NLD39662.1	NA	NA	NLD41187.1	NA
GCA_900163555.1	d__Bacteria;p__Actinomycetota;c__Actinomycetia;o__Actinomycetales;f__Actinomycetaceae;g__JB111;s__JB111 sp900163555	SJM63506.1	NA	NA	NA	NA
GCA_900199505.1	d__Bacteria;p__Actinomycetota;c__Actinomycetia;o__Actinomycetales;f__Actinomycetaceae;g__KH17;s__KH17 sp900199505	SNU00288.1	NA	NA	NA	NA
GCF_000146285.1	d__Bacteria;p__Actinomycetota;c__Actinomycetia;o__Actinomycetales;f__Actinomycetaceae;g__Mobiluncus;s__Mobiluncus curtisii	WP_036324539.1	NA	NA	WP_004007073.1	NA
GCF_000160615.1	d__Bacteria;p__Actinomycetota;c__Actinomycetia;o__Actinomycetales;f__Actinomycetaceae;g__Mobiluncus;s__Mobiluncus mulieris	WP_004011905.1	NA	NA	WP_004012232.1	NA
GCF_009695935.1	d__Bacteria;p__Actinomycetota;c__Actinomycetia;o__Actinomycetales;f__Actinomycetaceae;g__Mobiluncus;s__Mobiluncus porci	WP_154544164.1	NA	NA	WP_154544230.1	NA
GCF_015240065.1	d__Bacteria;p__Actinomycetota;c__Actinomycetia;o__Actinomycetales;f__Actinomycetaceae;g__Nanchangia;s__Nanchangia anserum	WP_191072277.1	NA	NA	WP_191071175.1	NA
GCF_900604955.1	d__Bacteria;p__Actinomycetota;c__Actinomycetia;o__Actinomycetales;f__Actinomycetaceae;g__Neoactinobaculum;s__Neoactinobaculum massilliense	WP_124039276.1	NA	NA	WP_124039417.1	NA
GCF_900116375.1	d__Bacteria;p__Actinomycetota;c__Actinomycetia;o__Actinomycetales;f__Actinomycetaceae;g__Oceanitalea;s__Oceanitalea nanhaiensis	WP_110852631.1	NA	NA	WP_110850717.1	NA
GCF_009193135.1	d__Bacteria;p__Actinomycetota;c__Actinomycetia;o__Actinomycetales;f__Actinomycetaceae;g__Oceanitalea;s__Oceanitalea satyanarayanai	WP_226924934.1	NA	NA	WP_152191808.1	NA
GCF_023715365.1	d__Bacteria;p__Actinomycetota;c__Actinomycetia;o__Actinomycetales;f__Actinomycetaceae;g__Oceanitalea;s__Oceanitalea satyanarayanai_B	WP_308203228.1	NA	NA	WP_251302741.1	NA
GCF_014837105.1	d__Bacteria;p__Actinomycetota;c__Actinomycetia;o__Actinomycetales;f__Actinomycetaceae;g__Oceanitalea;s__Oceanitalea stevensii	WP_307784959.1	NA	NA	WP_251838070.1	NA
GCF_006349365.1	d__Bacteria;p__Actinomycetota;c__Actinomycetia;o__Actinomycetales;f__Actinomycetaceae;g__Oceanitalea;s__Oceanitalea wutianyii	WP_255303749.1	NA	NA	WP_139073030.1	NA
GCF_900128465.1	d__Bacteria;p__Actinomycetota;c__Actinomycetia;o__Actinomycetales;f__Actinomycetaceae;g__Pauljensenia;s__Pauljensenia bouchesdurhonensis	WP_073982751.1	NA	NA	WP_073982934.1	NA
GCF_003858455.1	d__Bacteria;p__Actinomycetota;c__Actinomycetia;o__Actinomycetales;f__Actinomycetaceae;g__Pauljensenia;s__Pauljensenia canis	WP_124870307.1	NA	NA	WP_124872292.1	NA
GCF_016405145.1	d__Bacteria;p__Actinomycetota;c__Actinomycetia;o__Actinomycetales;f__Actinomycetaceae;g__Pauljensenia;s__Pauljensenia cardiffensis	WP_233050624.1	NA	NA	WP_198776619.1	NA
GCF_900499005.1	d__Bacteria;p__Actinomycetota;c__Actinomycetia;o__Actinomycetales;f__Actinomycetaceae;g__Pauljensenia;s__Pauljensenia culturomici_A	WP_115727737.1	NA	NA	WP_235827097.1	NA
GCF_000429245.1	d__Bacteria;p__Actinomycetota;c__Actinomycetia;o__Actinomycetales;f__Actinomycetaceae;g__Pauljensenia;s__Pauljensenia georgiae	WP_026430943.1	NA	NA	NA	NA
GCF_001746855.1	d__Bacteria;p__Actinomycetota;c__Actinomycetia;o__Actinomycetales;f__Actinomycetaceae;g__Pauljensenia;s__Pauljensenia hongkongensis	NA	NA	NA	NA	NA
GCF_014208035.1	d__Bacteria;p__Actinomycetota;c__Actinomycetia;o__Actinomycetales;f__Actinomycetaceae;g__Pauljensenia;s__Pauljensenia hyovaginalis	WP_221438010.1	NA	NA	WP_184454049.1	NA
GCF_900155605.1	d__Bacteria;p__Actinomycetota;c__Actinomycetia;o__Actinomycetales;f__Actinomycetaceae;g__Pauljensenia;s__Pauljensenia marseillensis	WP_034501737.1	NA	NA	WP_072457322.1	NA
GCF_900155595.1	d__Bacteria;p__Actinomycetota;c__Actinomycetia;o__Actinomycetales;f__Actinomycetaceae;g__Pauljensenia;s__Pauljensenia mediterranea	WP_076463363.1	NA	NA	WP_076465195.1	NA
GCF_900105015.1	d__Bacteria;p__Actinomycetota;c__Actinomycetia;o__Actinomycetales;f__Actinomycetaceae;g__Pauljensenia;s__Pauljensenia meyeri	WP_050694476.1	NA	NA	WP_050695681.1	NA
GCF_900445025.1	d__Bacteria;p__Actinomycetota;c__Actinomycetia;o__Actinomycetales;f__Actinomycetaceae;g__Pauljensenia;s__Pauljensenia odontolytica	WP_111823740.1	NA	NA	WP_111823473.1	NA
GCF_009730335.1	d__Bacteria;p__Actinomycetota;c__Actinomycetia;o__Actinomycetales;f__Actinomycetaceae;g__Pauljensenia;s__Pauljensenia odontolytica_A	WP_003790105.1	NA	NA	WP_003790844.1	NA
GCF_002847525.1	d__Bacteria;p__Actinomycetota;c__Actinomycetia;o__Actinomycetales;f__Actinomycetaceae;g__Pauljensenia;s__Pauljensenia odontolytica_B	WP_101602114.1	NA	NA	WP_101602363.1	NA
GCF_005696695.1	d__Bacteria;p__Actinomycetota;c__Actinomycetia;o__Actinomycetales;f__Actinomycetaceae;g__Pauljensenia;s__Pauljensenia odontolytica_C	WP_003790105.1	NA	NA	WP_060565862.1	NA
GCF_000820725.1	d__Bacteria;p__Actinomycetota;c__Actinomycetia;o__Actinomycetales;f__Actinomycetaceae;g__Pauljensenia;s__Pauljensenia polynesiensis	WP_043536324.1	NA	NA	WP_082031583.1	NA
GCF_900155435.1	d__Bacteria;p__Actinomycetota;c__Actinomycetia;o__Actinomycetales;f__Actinomycetaceae;g__Pauljensenia;s__Pauljensenia provencensis	WP_075890672.1	NA	NA	WP_078062348.1	NA
GCF_001070855.1	d__Bacteria;p__Actinomycetota;c__Actinomycetia;o__Actinomycetales;f__Actinomycetaceae;g__Pauljensenia;s__Pauljensenia pyogenes_A	WP_048713400.1	NA	NA	WP_048713815.1	NA
GCF_900106055.1	d__Bacteria;p__Actinomycetota;c__Actinomycetia;o__Actinomycetales;f__Actinomycetaceae;g__Pauljensenia;s__Pauljensenia radingae_A	WP_092648286.1	NA	NA	WP_070727699.1	NA
GCF_024584435.1	d__Bacteria;p__Actinomycetota;c__Actinomycetia;o__Actinomycetales;f__Actinomycetaceae;g__Pauljensenia;s__Pauljensenia sp000185285	WP_009213416.1	NA	NA	WP_048742094.1	NA
GCF_000278725.1	d__Bacteria;p__Actinomycetota;c__Actinomycetia;o__Actinomycetales;f__Actinomycetaceae;g__Pauljensenia;s__Pauljensenia sp000278725	WP_009648379.1;WP_034504448.1	NA	NA	WP_009648994.1	NA
GCF_000308055.1	d__Bacteria;p__Actinomycetota;c__Actinomycetia;o__Actinomycetales;f__Actinomycetaceae;g__Pauljensenia;s__Pauljensenia sp000308055	WP_009408200.1	NA	NA	WP_019126524.1	NA
GCA_000411415.1	d__Bacteria;p__Actinomycetota;c__Actinomycetia;o__Actinomycetales;f__Actinomycetaceae;g__Pauljensenia;s__Pauljensenia sp000411415	EPD74136.1	NA	NA	EPD73752.1	NA
GCF_000466265.1	d__Bacteria;p__Actinomycetota;c__Actinomycetia;o__Actinomycetales;f__Actinomycetaceae;g__Pauljensenia;s__Pauljensenia sp000466265	WP_009058738.1	NA	NA	WP_021610871.1	NA
GCF_000758755.1	d__Bacteria;p__Actinomycetota;c__Actinomycetia;o__Actinomycetales;f__Actinomycetaceae;g__Pauljensenia;s__Pauljensenia sp000758755	WP_034501737.1	NA	NA	WP_034501253.1	NA
GCA_001838165.1	d__Bacteria;p__Actinomycetota;c__Actinomycetia;o__Actinomycetales;f__Actinomycetaceae;g__Pauljensenia;s__Pauljensenia sp001838165	OHR19151.1	NA	NA	OHR18841.1	NA
GCF_011038885.2	d__Bacteria;p__Actinomycetota;c__Actinomycetia;o__Actinomycetales;f__Actinomycetaceae;g__Pauljensenia;s__Pauljensenia sp011038875	WP_165216105.1	NA	NA	WP_165315602.1	NA
GCA_018375675.1	d__Bacteria;p__Actinomycetota;c__Actinomycetia;o__Actinomycetales;f__Actinomycetaceae;g__Pauljensenia;s__Pauljensenia sp018375675	MBS6325302.1	NA	NA	MBS6325580.1	NA
GCF_019429565.1	d__Bacteria;p__Actinomycetota;c__Actinomycetia;o__Actinomycetales;f__Actinomycetaceae;g__Pauljensenia;s__Pauljensenia sp018382595	WP_003790105.1	NA	NA	WP_034465192.1	NA
GCF_018986735.1	d__Bacteria;p__Actinomycetota;c__Actinomycetia;o__Actinomycetales;f__Actinomycetaceae;g__Pauljensenia;s__Pauljensenia sp018986735	WP_216764811.1	NA	NA	WP_301554134.1	NA
GCF_021083645.1	d__Bacteria;p__Actinomycetota;c__Actinomycetia;o__Actinomycetales;f__Actinomycetaceae;g__Pauljensenia;s__Pauljensenia sp021083645	WP_269213810.1	NA	NA	WP_269213782.1	NA
GCA_022649165.1	d__Bacteria;p__Actinomycetota;c__Actinomycetia;o__Actinomycetales;f__Actinomycetaceae;g__Pauljensenia;s__Pauljensenia sp022649165	NA	NA	NA	MCI1829559.1	NA
GCF_903645355.1	d__Bacteria;p__Actinomycetota;c__Actinomycetia;o__Actinomycetales;f__Actinomycetaceae;g__Pauljensenia;s__Pauljensenia sp903645355	WP_175956935.1	NA	NA	WP_175956394.1	NA
GCF_000429105.1	d__Bacteria;p__Actinomycetota;c__Actinomycetia;o__Actinomycetales;f__Actinomycetaceae;g__Pauljensenia;s__Pauljensenia suimastitidis	WP_026460354.1	NA	NA	WP_026459638.1	NA
GCF_000296505.1	d__Bacteria;p__Actinomycetota;c__Actinomycetia;o__Actinomycetales;f__Actinomycetaceae;g__Pauljensenia;s__Pauljensenia turicensis	WP_006680933.1	NA	NA	WP_006680282.1	NA
GCF_000420425.1	d__Bacteria;p__Actinomycetota;c__Actinomycetia;o__Actinomycetales;f__Actinomycetaceae;g__Pauljensenia;s__Pauljensenia vaccimaxillae	WP_026459550.1	NA	NA	WP_026459266.1	NA
GCF_001652275.1	d__Bacteria;p__Actinomycetota;c__Actinomycetia;o__Actinomycetales;f__Actinomycetaceae;g__Peptidiphaga;s__Peptidiphaga gingivicola	WP_064231403.1	NA	NA	WP_064230951.1	NA
GCF_000466165.1	d__Bacteria;p__Actinomycetota;c__Actinomycetia;o__Actinomycetales;f__Actinomycetaceae;g__Peptidiphaga;s__Peptidiphaga sp000466165	WP_040317964.1	NA	NA	WP_021601358.1	NA
GCA_017539125.1	d__Bacteria;p__Actinomycetota;c__Actinomycetia;o__Actinomycetales;f__Actinomycetaceae;g__RUG11864;s__RUG11864 sp017539125	MBR6458969.1	NA	NA	NA	NA
GCA_017934115.1	d__Bacteria;p__Actinomycetota;c__Actinomycetia;o__Actinomycetales;f__Actinomycetaceae;g__RUG11864;s__RUG11864 sp017934115	MBP3223213.1	NA	NA	MBP3222866.1	NA
GCF_009696615.1	d__Bacteria;p__Actinomycetota;c__Actinomycetia;o__Actinomycetales;f__Actinomycetaceae;g__Scrofimicrobium;s__Scrofimicrobium canadense	WP_154546008.1	NA	NA	WP_154544459.1	NA
GCF_900187855.1	d__Bacteria;p__Actinomycetota;c__Actinomycetia;o__Actinomycetales;f__Actinomycetaceae;g__Scrofimicrobium;s__Scrofimicrobium minihominis	WP_099331525.1	NA	NA	WP_099332357.1	NA
GCF_014069575.1	d__Bacteria;p__Actinomycetota;c__Actinomycetia;o__Actinomycetales;f__Actinomycetaceae;g__Scrofimicrobium;s__Scrofimicrobium sp014069575	WP_182142107.1	NA	NA	WP_220458742.1	NA
GCF_001469025.1	d__Bacteria;p__Actinomycetota;c__Actinomycetia;o__Actinomycetales;f__Actinomycetaceae;g__Trueperella;s__Trueperella bernardiae	WP_062613949.1	NA	NA	WP_062612055.1	NA
GCF_900637955.1	d__Bacteria;p__Actinomycetota;c__Actinomycetia;o__Actinomycetales;f__Actinomycetaceae;g__Trueperella;s__Trueperella bialowiezensis	WP_126417010.1	NA	NA	WP_126415860.1	NA
GCF_014926385.1	d__Bacteria;p__Actinomycetota;c__Actinomycetia;o__Actinomycetales;f__Actinomycetaceae;g__Trueperella;s__Trueperella pecoris	WP_193327251.1	NA	NA	WP_193326018.1	NA
GCF_900460345.1	d__Bacteria;p__Actinomycetota;c__Actinomycetia;o__Actinomycetales;f__Actinomycetaceae;g__Trueperella;s__Trueperella pyogenes	WP_024964002.1	NA	NA	WP_025295866.1	NA
GCA_012727825.1	d__Bacteria;p__Actinomycetota;c__Actinomycetia;o__Actinomycetales;f__Actinomycetaceae;g__Trueperella;s__Trueperella sp012727825	NLW14378.1	NA	NA	NLW13999.1	NA
GCA_022783305.1	d__Bacteria;p__Actinomycetota;c__Actinomycetia;o__Actinomycetales;f__Actinomycetaceae;g__Trueperella;s__Trueperella sp022783305	MCI7305113.1	NA	NA	MCI7306253.1	NA
GCA_009930425.1	d__Bacteria;p__Actinomycetota;c__Actinomycetia;o__Actinomycetales;f__Actinomycetaceae;g__UBA1383;s__UBA1383 sp009930425	NA	NA	NA	NCD18692.1	NA
GCF_000420065.1	d__Bacteria;p__Actinomycetota;c__Actinomycetia;o__Actinomycetales;f__Actinomycetaceae;g__Varibaculum;s__Varibaculum cambriense	WP_022865013.1	NA	NA	WP_022865025.1	NA
GCF_900106855.1	d__Bacteria;p__Actinomycetota;c__Actinomycetia;o__Actinomycetales;f__Actinomycetaceae;g__Varibaculum;s__Varibaculum massiliense	WP_071129657.1	NA	NA	WP_071129671.1	NA
GCF_900604285.1	d__Bacteria;p__Actinomycetota;c__Actinomycetia;o__Actinomycetales;f__Actinomycetaceae;g__Varibaculum;s__Varibaculum vaginae	WP_122820290.1	NA	NA	WP_122820301.1	NA
GCF_000420405.1	d__Bacteria;p__Actinomycetota;c__Actinomycetia;o__Actinomycetales;f__Actinomycetaceae;g__Winkia;s__Winkia neuii	WP_024331233.1	NA	NA	WP_024331799.1	NA
GCF_011751945.2	d__Bacteria;p__Actinomycetota;c__Actinomycetia;o__Actinomycetales;f__Actinomycetaceae;g__ZJ293;s__ZJ293 sp011751725	WP_232525757.1	NA	NA	NA	NA
GCF_001426435.1	d__Bacteria;p__Actinomycetota;c__Actinomycetia;o__Actinomycetales;f__Angustibacteraceae;g__Angustibacter;s__Angustibacter sp001426435	WP_056676754.1	NA	NA	NA	NA
GCA_014377795.1	d__Bacteria;p__Actinomycetota;c__Actinomycetia;o__Actinomycetales;f__Angustibacteraceae;g__JACMOY01;s__JACMOY01 sp014377795	MBC7640556.1	NA	NA	NA	NA
GCF_000023105.1	d__Bacteria;p__Actinomycetota;c__Actinomycetia;o__Actinomycetales;f__Beutenbergiaceae;g__Beutenbergia;s__Beutenbergia cavernae	WP_050761867.1	NA	NA	WP_015884245.1	NA
GCF_009660225.1	d__Bacteria;p__Actinomycetota;c__Actinomycetia;o__Actinomycetales;f__Beutenbergiaceae;g__HY158;s__HY158 sp009660225	WP_152909416.1	NA	NA	NA	NA
GCA_016649925.1	d__Bacteria;p__Actinomycetota;c__Actinomycetia;o__Actinomycetales;f__Beutenbergiaceae;g__JAENWO01;s__JAENWO01 sp016649925	MBK5248475.1;MBK5249295.1	NA	NA	NA	NA
GCF_006351005.1	d__Bacteria;p__Actinomycetota;c__Actinomycetia;o__Actinomycetales;f__Beutenbergiaceae;g__Miniimonas;s__Miniimonas arenae	WP_108719458.1	NA	NA	WP_108718882.1	NA
GCF_902703175.1	d__Bacteria;p__Actinomycetota;c__Actinomycetia;o__Actinomycetales;f__Beutenbergiaceae;g__Occultella;s__Occultella aeris	WP_154793182.1	NA	NA	NA	NA
GCF_004353825.1	d__Bacteria;p__Actinomycetota;c__Actinomycetia;o__Actinomycetales;f__Beutenbergiaceae;g__Occultella;s__Occultella glacieicola	WP_133106346.1	NA	NA	NA	NA
GCF_019947135.1	d__Bacteria;p__Actinomycetota;c__Actinomycetia;o__Actinomycetales;f__Beutenbergiaceae;g__Occultella;s__Occultella gossypii	WP_223407396.1	NA	NA	NA	NA
GCF_009708215.1	d__Bacteria;p__Actinomycetota;c__Actinomycetia;o__Actinomycetales;f__Beutenbergiaceae;g__Occultella;s__Occultella kanbiaonis	WP_154793182.1	NA	NA	NA	NA
GCF_009733795.1	d__Bacteria;p__Actinomycetota;c__Actinomycetia;o__Actinomycetales;f__Beutenbergiaceae;g__Pseudactinotalea;s__Pseudactinotalea caeni	WP_156200521.1	NA	NA	NA	NA
GCF_009733815.1	d__Bacteria;p__Actinomycetota;c__Actinomycetia;o__Actinomycetales;f__Beutenbergiaceae;g__Pseudactinotalea;s__Pseudactinotalea suaedae	WP_156226079.1	NA	NA	NA	NA
GCF_009733845.1	d__Bacteria;p__Actinomycetota;c__Actinomycetia;o__Actinomycetales;f__Beutenbergiaceae;g__Pseudactinotalea;s__Pseudactinotalea terrae	WP_206673566.1	NA	NA	NA	NA
GCF_900105765.1	d__Bacteria;p__Actinomycetota;c__Actinomycetia;o__Actinomycetales;f__Beutenbergiaceae;g__Ruania;s__Ruania alba	WP_089771612.1	NA	NA	NA	NA
GCF_000421225.1	d__Bacteria;p__Actinomycetota;c__Actinomycetia;o__Actinomycetales;f__Beutenbergiaceae;g__Ruania;s__Ruania albidiflava	WP_022916615.1	NA	NA	WP_022918741.1	NA
GCF_014960965.1	d__Bacteria;p__Actinomycetota;c__Actinomycetia;o__Actinomycetales;f__Beutenbergiaceae;g__Ruania;s__Ruania alkalisoli	WP_193498526.1	NA	NA	NA	NA
GCA_019116305.1	d__Bacteria;p__Actinomycetota;c__Actinomycetia;o__Actinomycetales;f__Beutenbergiaceae;g__Ruania;s__Ruania gallistercoris	HIZ36236.1	NA	NA	HIZ36914.1	NA
GCF_021049285.1	d__Bacteria;p__Actinomycetota;c__Actinomycetia;o__Actinomycetales;f__Beutenbergiaceae;g__Ruania;s__Ruania halotolerans	WP_231064334.1	NA	NA	NA	NA
GCF_009805705.1	d__Bacteria;p__Actinomycetota;c__Actinomycetia;o__Actinomycetales;f__Beutenbergiaceae;g__Ruania;s__Ruania rhizosphaerae	WP_159622731.1	NA	NA	NA	NA
GCF_021049265.1	d__Bacteria;p__Actinomycetota;c__Actinomycetia;o__Actinomycetales;f__Beutenbergiaceae;g__Ruania;s__Ruania suaedae	WP_231054934.1	NA	NA	NA	NA
GCF_008000995.1	d__Bacteria;p__Actinomycetota;c__Actinomycetia;o__Actinomycetales;f__Beutenbergiaceae;g__Ruania;s__Ruania zhangjianzhongii	WP_147916284.1	NA	NA	WP_147916994.1	NA
GCF_003751805.1	d__Bacteria;p__Actinomycetota;c__Actinomycetia;o__Actinomycetales;f__Beutenbergiaceae;g__Salana;s__Salana multivorans	WP_123739617.1	NA	NA	WP_123738992.1	NA
GCF_002563925.1	d__Bacteria;p__Actinomycetota;c__Actinomycetia;o__Actinomycetales;f__Beutenbergiaceae;g__Serinibacter;s__Serinibacter salmoneus	WP_098468382.1	NA	NA	WP_098467934.1	NA
GCF_004786095.1	d__Bacteria;p__Actinomycetota;c__Actinomycetia;o__Actinomycetales;f__Beutenbergiaceae;g__Serinibacter_A;s__Serinibacter_A arcticus	WP_233251467.1	NA	NA	WP_135848816.1	NA
GCF_003121705.1	d__Bacteria;p__Actinomycetota;c__Actinomycetia;o__Actinomycetales;f__Beutenbergiaceae;g__Serinibacter_A;s__Serinibacter_A sp003121705	WP_235866423.1	NA	NA	WP_109229208.1	NA
GCF_002259595.1	d__Bacteria;p__Actinomycetota;c__Actinomycetia;o__Actinomycetales;f__Bifidobacteriaceae;g__Aeriscardovia;s__Aeriscardovia aeriphila	WP_094689943.1	NA	NA	NA	NA
GCF_002259705.1	d__Bacteria;p__Actinomycetota;c__Actinomycetia;o__Actinomycetales;f__Bifidobacteriaceae;g__Alloscardovia;s__Alloscardovia macacae	WP_086106432.1	NA	NA	NA	NA
GCF_000420505.1	d__Bacteria;p__Actinomycetota;c__Actinomycetia;o__Actinomycetales;f__Bifidobacteriaceae;g__Alloscardovia;s__Alloscardovia omnicolens	WP_021617869.1	NA	NA	NA	NA
GCF_004332295.1	d__Bacteria;p__Actinomycetota;c__Actinomycetia;o__Actinomycetales;f__Bifidobacteriaceae;g__Alloscardovia;s__Alloscardovia theropitheci	WP_131283041.1	NA	NA	NA	NA
GCF_001263395.1	d__Bacteria;p__Actinomycetota;c__Actinomycetia;o__Actinomycetales;f__Bifidobacteriaceae;g__Bifidobacterium;s__Bifidobacterium actinocoloniiforme	WP_033504815.1	NA	NA	NA	NA
GCF_000010425.1	d__Bacteria;p__Actinomycetota;c__Actinomycetia;o__Actinomycetales;f__Bifidobacteriaceae;g__Bifidobacterium;s__Bifidobacterium adolescentis	WP_003808431.1	NA	NA	NA	NA
GCF_003315635.1	d__Bacteria;p__Actinomycetota;c__Actinomycetia;o__Actinomycetales;f__Bifidobacteriaceae;g__Bifidobacterium;s__Bifidobacterium aemilianum	WP_113859938.1	NA	NA	NA	NA
GCF_010667685.1	d__Bacteria;p__Actinomycetota;c__Actinomycetia;o__Actinomycetales;f__Bifidobacteriaceae;g__Bifidobacterium;s__Bifidobacterium aerophilum	WP_163229345.1	NA	NA	NA	NA
GCF_001417815.1	d__Bacteria;p__Actinomycetota;c__Actinomycetia;o__Actinomycetales;f__Bifidobacteriaceae;g__Bifidobacterium;s__Bifidobacterium aesculapii	WP_055427606.1	NA	NA	NA	NA
GCF_018555435.2	d__Bacteria;p__Actinomycetota;c__Actinomycetia;o__Actinomycetales;f__Bifidobacteriaceae;g__Bifidobacterium;s__Bifidobacterium amazonense	WP_241513850.1	NA	NA	NA	NA
GCF_001025155.1	d__Bacteria;p__Actinomycetota;c__Actinomycetia;o__Actinomycetales;f__Bifidobacteriaceae;g__Bifidobacterium;s__Bifidobacterium angulatum	WP_003825681.1	NA	NA	NA	NA
GCF_000260715.1	d__Bacteria;p__Actinomycetota;c__Actinomycetia;o__Actinomycetales;f__Bifidobacteriaceae;g__Bifidobacterium;s__Bifidobacterium animalis	WP_014697433.1	NA	NA	NA	NA
GCF_002860345.1	d__Bacteria;p__Actinomycetota;c__Actinomycetia;o__Actinomycetales;f__Bifidobacteriaceae;g__Bifidobacterium;s__Bifidobacterium anseris	WP_026644527.1	NA	NA	NA	NA
GCF_007559275.1	d__Bacteria;p__Actinomycetota;c__Actinomycetia;o__Actinomycetales;f__Bifidobacteriaceae;g__Bifidobacterium;s__Bifidobacterium apousia	WP_024626674.1	NA	NA	NA	NA
GCF_009299485.1	d__Bacteria;p__Actinomycetota;c__Actinomycetia;o__Actinomycetales;f__Bifidobacteriaceae;g__Bifidobacterium;s__Bifidobacterium apri	WP_152355096.1	NA	NA	NA	NA
GCF_002259795.1	d__Bacteria;p__Actinomycetota;c__Actinomycetia;o__Actinomycetales;f__Bifidobacteriaceae;g__Bifidobacterium;s__Bifidobacterium aquikefiri	WP_094693677.1	NA	NA	NA	NA
GCF_002715865.1	d__Bacteria;p__Actinomycetota;c__Actinomycetia;o__Actinomycetales;f__Bifidobacteriaceae;g__Bifidobacterium;s__Bifidobacterium asteroides	WP_015022219.1	NA	NA	NA	NA
GCF_000967265.1	d__Bacteria;p__Actinomycetota;c__Actinomycetia;o__Actinomycetales;f__Bifidobacteriaceae;g__Bifidobacterium;s__Bifidobacterium asteroides_A	WP_045935627.1	NA	NA	NA	NA
GCF_003202755.1	d__Bacteria;p__Actinomycetota;c__Actinomycetia;o__Actinomycetales;f__Bifidobacteriaceae;g__Bifidobacterium;s__Bifidobacterium asteroides_F	WP_110413238.1	NA	NA	NA	NA
GCF_003202695.1	d__Bacteria;p__Actinomycetota;c__Actinomycetia;o__Actinomycetales;f__Bifidobacteriaceae;g__Bifidobacterium;s__Bifidobacterium asteroides_G	WP_110452457.1	NA	NA	NA	NA
GCF_009683175.1	d__Bacteria;p__Actinomycetota;c__Actinomycetia;o__Actinomycetales;f__Bifidobacteriaceae;g__Bifidobacterium;s__Bifidobacterium asteroides_H	WP_110413238.1	NA	NA	NA	NA
GCF_019469425.1	d__Bacteria;p__Actinomycetota;c__Actinomycetia;o__Actinomycetales;f__Bifidobacteriaceae;g__Bifidobacterium;s__Bifidobacterium asteroides_I	WP_220236160.1	NA	NA	NA	NA
GCF_009299475.1	d__Bacteria;p__Actinomycetota;c__Actinomycetia;o__Actinomycetales;f__Bifidobacteriaceae;g__Bifidobacterium;s__Bifidobacterium avesanii	WP_152350675.1	NA	NA	NA	NA
GCF_000741165.1	d__Bacteria;p__Actinomycetota;c__Actinomycetia;o__Actinomycetales;f__Bifidobacteriaceae;g__Bifidobacterium;s__Bifidobacterium biavatii	WP_033495876.1	NA	NA	NA	NA
GCF_001025135.1	d__Bacteria;p__Actinomycetota;c__Actinomycetia;o__Actinomycetales;f__Bifidobacteriaceae;g__Bifidobacterium;s__Bifidobacterium bifidum	WP_003812219.1	NA	NA	NA	NA
GCF_000741525.1	d__Bacteria;p__Actinomycetota;c__Actinomycetia;o__Actinomycetales;f__Bifidobacteriaceae;g__Bifidobacterium;s__Bifidobacterium bohemicum	WP_033520442.1	NA	NA	NA	NA
GCF_000737845.1	d__Bacteria;p__Actinomycetota;c__Actinomycetia;o__Actinomycetales;f__Bifidobacteriaceae;g__Bifidobacterium;s__Bifidobacterium bombi	WP_044086591.1	NA	NA	NA	NA
GCF_000741535.1	d__Bacteria;p__Actinomycetota;c__Actinomycetia;o__Actinomycetales;f__Bifidobacteriaceae;g__Bifidobacterium;s__Bifidobacterium boum	WP_026502272.1	NA	NA	NA	NA
GCF_001025175.1	d__Bacteria;p__Actinomycetota;c__Actinomycetia;o__Actinomycetales;f__Bifidobacteriaceae;g__Bifidobacterium;s__Bifidobacterium breve	WP_003828480.1	NA	NA	NA	NA
GCF_003129905.1	d__Bacteria;p__Actinomycetota;c__Actinomycetia;o__Actinomycetales;f__Bifidobacteriaceae;g__Bifidobacterium;s__Bifidobacterium callitrichidarum	WP_109057613.1	NA	NA	NA	NA
GCF_000741175.1	d__Bacteria;p__Actinomycetota;c__Actinomycetia;o__Actinomycetales;f__Bifidobacteriaceae;g__Bifidobacterium;s__Bifidobacterium callitrichos	WP_043164954.1	NA	NA	NA	NA
GCF_009727065.1	d__Bacteria;p__Actinomycetota;c__Actinomycetia;o__Actinomycetales;f__Bifidobacteriaceae;g__Bifidobacterium;s__Bifidobacterium canis	WP_155589248.1	NA	NA	NA	NA
GCF_003952025.1	d__Bacteria;p__Actinomycetota;c__Actinomycetia;o__Actinomycetales;f__Bifidobacteriaceae;g__Bifidobacterium;s__Bifidobacterium castoris	WP_126032546.1	NA	NA	NA	NA
GCF_001025195.1	d__Bacteria;p__Actinomycetota;c__Actinomycetia;o__Actinomycetales;f__Bifidobacteriaceae;g__Bifidobacterium;s__Bifidobacterium catenulatum	WP_003835733.1	NA	NA	NA	NA
GCF_009193305.1	d__Bacteria;p__Actinomycetota;c__Actinomycetia;o__Actinomycetales;f__Bifidobacteriaceae;g__Bifidobacterium;s__Bifidobacterium cebidarum	WP_152210082.1	NA	NA	NA	NA
GCF_000741135.1	d__Bacteria;p__Actinomycetota;c__Actinomycetia;o__Actinomycetales;f__Bifidobacteriaceae;g__Bifidobacterium;s__Bifidobacterium choerinum	WP_024540290.1	NA	NA	NA	NA
GCF_016102005.1	d__Bacteria;p__Actinomycetota;c__Actinomycetia;o__Actinomycetales;f__Bifidobacteriaceae;g__Bifidobacterium;s__Bifidobacterium choladohabitans	WP_198177406.1	NA	NA	NA	NA
GCF_010667615.1	d__Bacteria;p__Actinomycetota;c__Actinomycetia;o__Actinomycetales;f__Bifidobacteriaceae;g__Bifidobacterium;s__Bifidobacterium choloepi	WP_196779069.1	NA	NA	NA	NA
GCF_002259585.1	d__Bacteria;p__Actinomycetota;c__Actinomycetia;o__Actinomycetales;f__Bifidobacteriaceae;g__Bifidobacterium;s__Bifidobacterium coagulans	WP_094722685.1	NA	NA	NA	NA
GCF_018555455.1	d__Bacteria;p__Actinomycetota;c__Actinomycetia;o__Actinomycetales;f__Bifidobacteriaceae;g__Bifidobacterium;s__Bifidobacterium colobi	WP_214375810.1	NA	NA	NA	NA
GCF_900094885.1	d__Bacteria;p__Actinomycetota;c__Actinomycetia;o__Actinomycetales;f__Bifidobacteriaceae;g__Bifidobacterium;s__Bifidobacterium commune	WP_091847459.1	NA	NA	NA	NA
GCF_002286935.1	d__Bacteria;p__Actinomycetota;c__Actinomycetia;o__Actinomycetales;f__Bifidobacteriaceae;g__Bifidobacterium;s__Bifidobacterium criceti	WP_095614534.1	NA	NA	NA	NA
GCF_000738005.1	d__Bacteria;p__Actinomycetota;c__Actinomycetia;o__Actinomycetales;f__Bifidobacteriaceae;g__Bifidobacterium;s__Bifidobacterium crudilactis	WP_034251825.1	NA	NA	NA	NA
GCF_000741575.1	d__Bacteria;p__Actinomycetota;c__Actinomycetia;o__Actinomycetales;f__Bifidobacteriaceae;g__Bifidobacterium;s__Bifidobacterium cuniculi	WP_033518056.1	NA	NA	NA	NA
GCF_001042595.1	d__Bacteria;p__Actinomycetota;c__Actinomycetia;o__Actinomycetales;f__Bifidobacteriaceae;g__Bifidobacterium;s__Bifidobacterium dentium	WP_003837008.1	NA	NA	NA	NA
GCF_003951975.1	d__Bacteria;p__Actinomycetota;c__Actinomycetia;o__Actinomycetales;f__Bifidobacteriaceae;g__Bifidobacterium;s__Bifidobacterium dolichotidis	WP_125963540.1	NA	NA	NA	NA
GCF_014898155.1	d__Bacteria;p__Actinomycetota;c__Actinomycetia;o__Actinomycetales;f__Bifidobacteriaceae;g__Bifidobacterium;s__Bifidobacterium eulemuris	WP_072725048.1	NA	NA	NA	NA
GCF_002802915.1	d__Bacteria;p__Actinomycetota;c__Actinomycetia;o__Actinomycetales;f__Bifidobacteriaceae;g__Bifidobacterium;s__Bifidobacterium felsineum	WP_033889531.1	NA	NA	NA	NA
GCF_000741205.1	d__Bacteria;p__Actinomycetota;c__Actinomycetia;o__Actinomycetales;f__Bifidobacteriaceae;g__Bifidobacterium;s__Bifidobacterium gallicum	WP_006295059.1	NA	NA	NA	NA
GCF_000741295.1	d__Bacteria;p__Actinomycetota;c__Actinomycetia;o__Actinomycetales;f__Bifidobacteriaceae;g__Bifidobacterium;s__Bifidobacterium globosum	WP_051591974.1	NA	NA	NA	NA
GCF_003951095.1	d__Bacteria;p__Actinomycetota;c__Actinomycetia;o__Actinomycetales;f__Bifidobacteriaceae;g__Bifidobacterium;s__Bifidobacterium goeldii	WP_125981827.1	NA	NA	NA	NA
GCF_002259755.1	d__Bacteria;p__Actinomycetota;c__Actinomycetia;o__Actinomycetales;f__Bifidobacteriaceae;g__Bifidobacterium;s__Bifidobacterium hapali	WP_094729733.1	NA	NA	NA	NA
GCF_002860405.1	d__Bacteria;p__Actinomycetota;c__Actinomycetia;o__Actinomycetales;f__Bifidobacteriaceae;g__Bifidobacterium;s__Bifidobacterium imperatoris	WP_033889531.1	NA	NA	NA	NA
GCF_000706765.1	d__Bacteria;p__Actinomycetota;c__Actinomycetia;o__Actinomycetales;f__Bifidobacteriaceae;g__Bifidobacterium;s__Bifidobacterium indicum	WP_033490497.1	NA	NA	NA	NA
GCF_000269965.1	d__Bacteria;p__Actinomycetota;c__Actinomycetia;o__Actinomycetales;f__Bifidobacteriaceae;g__Bifidobacterium;s__Bifidobacterium infantis	WP_007051292.1	NA	NA	NA	NA
GCF_002286915.1	d__Bacteria;p__Actinomycetota;c__Actinomycetia;o__Actinomycetales;f__Bifidobacteriaceae;g__Bifidobacterium;s__Bifidobacterium italicum	WP_095612617.1	NA	NA	NA	NA
GCF_009078285.1	d__Bacteria;p__Actinomycetota;c__Actinomycetia;o__Actinomycetales;f__Bifidobacteriaceae;g__Bifidobacterium;s__Bifidobacterium jacchi	WP_151917091.1	NA	NA	NA	NA
GCF_001042615.1	d__Bacteria;p__Actinomycetota;c__Actinomycetia;o__Actinomycetales;f__Bifidobacteriaceae;g__Bifidobacterium;s__Bifidobacterium kashiwanohense	WP_004219704.1	NA	NA	NA	NA
GCF_000800455.1	d__Bacteria;p__Actinomycetota;c__Actinomycetia;o__Actinomycetales;f__Bifidobacteriaceae;g__Bifidobacterium;s__Bifidobacterium kashiwanohense_A	WP_004219704.1	NA	NA	NA	NA
GCF_014898175.1	d__Bacteria;p__Actinomycetota;c__Actinomycetia;o__Actinomycetales;f__Bifidobacteriaceae;g__Bifidobacterium;s__Bifidobacterium lemurum	WP_072725048.1	NA	NA	NA	NA
GCF_009193355.1	d__Bacteria;p__Actinomycetota;c__Actinomycetia;o__Actinomycetales;f__Bifidobacteriaceae;g__Bifidobacterium;s__Bifidobacterium leontopitheci	WP_152234358.1	NA	NA	NA	NA
GCF_003293675.1	d__Bacteria;p__Actinomycetota;c__Actinomycetia;o__Actinomycetales;f__Bifidobacteriaceae;g__Bifidobacterium;s__Bifidobacterium leopoldii	WP_004107461.1	NA	NA	NA	NA
GCF_000196555.1	d__Bacteria;p__Actinomycetota;c__Actinomycetia;o__Actinomycetales;f__Bifidobacteriaceae;g__Bifidobacterium;s__Bifidobacterium longum	WP_007051292.1	NA	NA	NA	NA
GCF_000741255.1	d__Bacteria;p__Actinomycetota;c__Actinomycetia;o__Actinomycetales;f__Bifidobacteriaceae;g__Bifidobacterium;s__Bifidobacterium magnum	WP_152593247.1	NA	NA	NA	NA
GCF_900129045.1	d__Bacteria;p__Actinomycetota;c__Actinomycetia;o__Actinomycetales;f__Bifidobacteriaceae;g__Bifidobacterium;s__Bifidobacterium merycicum	WP_033523082.1	NA	NA	NA	NA
GCF_019331735.1	d__Bacteria;p__Actinomycetota;c__Actinomycetia;o__Actinomycetales;f__Bifidobacteriaceae;g__Bifidobacterium;s__Bifidobacterium miconis	WP_219057921.1	NA	NA	NA	NA
GCF_019331675.1	d__Bacteria;p__Actinomycetota;c__Actinomycetia;o__Actinomycetales;f__Bifidobacteriaceae;g__Bifidobacterium;s__Bifidobacterium miconisargentati	WP_109057613.1	NA	NA	NA	NA
GCF_000741645.1	d__Bacteria;p__Actinomycetota;c__Actinomycetia;o__Actinomycetales;f__Bifidobacteriaceae;g__Bifidobacterium;s__Bifidobacterium minimum	WP_022861563.1	NA	NA	NA	NA
GCF_020884755.1	d__Bacteria;p__Actinomycetota;c__Actinomycetia;o__Actinomycetales;f__Bifidobacteriaceae;g__Bifidobacterium;s__Bifidobacterium mizhiense	WP_024626674.1	NA	NA	NA	NA
GCF_000741285.1	d__Bacteria;p__Actinomycetota;c__Actinomycetia;o__Actinomycetales;f__Bifidobacteriaceae;g__Bifidobacterium;s__Bifidobacterium mongoliense	WP_033511728.1	NA	NA	NA	NA
GCF_000522505.1	d__Bacteria;p__Actinomycetota;c__Actinomycetia;o__Actinomycetales;f__Bifidobacteriaceae;g__Bifidobacterium;s__Bifidobacterium moukalabense	WP_034877020.1	NA	NA	NA	NA
GCF_002259745.1	d__Bacteria;p__Actinomycetota;c__Actinomycetia;o__Actinomycetales;f__Bifidobacteriaceae;g__Bifidobacterium;s__Bifidobacterium myosotis	WP_094667113.1	NA	NA	NA	NA
GCF_002860365.1	d__Bacteria;p__Actinomycetota;c__Actinomycetia;o__Actinomycetales;f__Bifidobacteriaceae;g__Bifidobacterium;s__Bifidobacterium parmae	WP_034529256.1	NA	NA	NA	NA
GCF_019331775.1	d__Bacteria;p__Actinomycetota;c__Actinomycetia;o__Actinomycetales;f__Bifidobacteriaceae;g__Bifidobacterium;s__Bifidobacterium phasiani	WP_219081972.1	NA	NA	NA	NA
GCF_003397585.1	d__Bacteria;p__Actinomycetota;c__Actinomycetia;o__Actinomycetales;f__Bifidobacteriaceae;g__Bifidobacterium;s__Bifidobacterium piotii	WP_004130644.1	NA	NA	NA	NA
GCF_010667645.1	d__Bacteria;p__Actinomycetota;c__Actinomycetia;o__Actinomycetales;f__Bifidobacteriaceae;g__Bifidobacterium;s__Bifidobacterium platyrrhinorum	WP_163197956.1	NA	NA	NA	NA
GCF_016101585.1	d__Bacteria;p__Actinomycetota;c__Actinomycetia;o__Actinomycetales;f__Bifidobacteriaceae;g__Bifidobacterium;s__Bifidobacterium polysaccharolyticum	WP_046323204.1	NA	NA	NA	NA
GCF_019331805.1	d__Bacteria;p__Actinomycetota;c__Actinomycetia;o__Actinomycetales;f__Bifidobacteriaceae;g__Bifidobacterium;s__Bifidobacterium pongonis	WP_219056496.1	NA	NA	NA	NA
GCF_001025215.1	d__Bacteria;p__Actinomycetota;c__Actinomycetia;o__Actinomycetales;f__Bifidobacteriaceae;g__Bifidobacterium;s__Bifidobacterium pseudocatenulatum	WP_004219704.1	NA	NA	NA	NA
GCF_000771225.1	d__Bacteria;p__Actinomycetota;c__Actinomycetia;o__Actinomycetales;f__Bifidobacteriaceae;g__Bifidobacterium;s__Bifidobacterium pseudolongum	WP_022858541.1	NA	NA	NA	NA
GCF_004155535.1	d__Bacteria;p__Actinomycetota;c__Actinomycetia;o__Actinomycetales;f__Bifidobacteriaceae;g__Bifidobacterium;s__Bifidobacterium pseudolongum_C	WP_022858541.1	NA	NA	NA	NA
GCF_000741705.1	d__Bacteria;p__Actinomycetota;c__Actinomycetia;o__Actinomycetales;f__Bifidobacteriaceae;g__Bifidobacterium;s__Bifidobacterium psychraerophilum	WP_033498182.1	NA	NA	NA	NA
GCF_000771405.1	d__Bacteria;p__Actinomycetota;c__Actinomycetia;o__Actinomycetales;f__Bifidobacteriaceae;g__Bifidobacterium;s__Bifidobacterium pullorum	WP_033513997.1	NA	NA	NA	NA
GCF_000741215.1	d__Bacteria;p__Actinomycetota;c__Actinomycetia;o__Actinomycetales;f__Bifidobacteriaceae;g__Bifidobacterium;s__Bifidobacterium pullorum_B	WP_033507873.1	NA	NA	NA	NA
GCF_016899725.1	d__Bacteria;p__Actinomycetota;c__Actinomycetia;o__Actinomycetales;f__Bifidobacteriaceae;g__Bifidobacterium;s__Bifidobacterium pullorum_C	WP_204466963.1	NA	NA	NA	NA
GCF_009299505.1	d__Bacteria;p__Actinomycetota;c__Actinomycetia;o__Actinomycetales;f__Bifidobacteriaceae;g__Bifidobacterium;s__Bifidobacterium ramosum	WP_152358144.1	NA	NA	NA	NA
GCF_000741695.1	d__Bacteria;p__Actinomycetota;c__Actinomycetia;o__Actinomycetales;f__Bifidobacteriaceae;g__Bifidobacterium;s__Bifidobacterium reuteri	WP_044090122.1	NA	NA	NA	NA
GCF_008698235.1	d__Bacteria;p__Actinomycetota;c__Actinomycetia;o__Actinomycetales;f__Bifidobacteriaceae;g__Bifidobacterium;s__Bifidobacterium rousetti	WP_107041342.1	NA	NA	NA	NA
GCF_000770925.1	d__Bacteria;p__Actinomycetota;c__Actinomycetia;o__Actinomycetales;f__Bifidobacteriaceae;g__Bifidobacterium;s__Bifidobacterium ruminantium	WP_026646294.1	NA	NA	NA	NA
GCF_000741715.1	d__Bacteria;p__Actinomycetota;c__Actinomycetia;o__Actinomycetales;f__Bifidobacteriaceae;g__Bifidobacterium;s__Bifidobacterium saguini	WP_033889531.1	NA	NA	NA	NA
GCF_019331725.1	d__Bacteria;p__Actinomycetota;c__Actinomycetia;o__Actinomycetales;f__Bifidobacteriaceae;g__Bifidobacterium;s__Bifidobacterium saguinibicoloris	WP_214315574.1	NA	NA	NA	NA
GCF_003952945.1	d__Bacteria;p__Actinomycetota;c__Actinomycetia;o__Actinomycetales;f__Bifidobacteriaceae;g__Bifidobacterium;s__Bifidobacterium samirii	WP_125967357.1	NA	NA	NA	NA
GCF_018555385.1	d__Bacteria;p__Actinomycetota;c__Actinomycetia;o__Actinomycetales;f__Bifidobacteriaceae;g__Bifidobacterium;s__Bifidobacterium santillanense	WP_214357681.1	NA	NA	NA	NA
GCF_002802865.1	d__Bacteria;p__Actinomycetota;c__Actinomycetia;o__Actinomycetales;f__Bifidobacteriaceae;g__Bifidobacterium;s__Bifidobacterium scaligerum	WP_100496829.1	NA	NA	NA	NA
GCF_001042635.1	d__Bacteria;p__Actinomycetota;c__Actinomycetia;o__Actinomycetales;f__Bifidobacteriaceae;g__Bifidobacterium;s__Bifidobacterium scardovii	WP_033518906.1	NA	NA	NA	NA
GCF_019331715.1	d__Bacteria;p__Actinomycetota;c__Actinomycetia;o__Actinomycetales;f__Bifidobacteriaceae;g__Bifidobacterium;s__Bifidobacterium simiiventris	WP_214374204.1	NA	NA	NA	NA
GCF_000499285.1	d__Bacteria;p__Actinomycetota;c__Actinomycetia;o__Actinomycetales;f__Bifidobacteriaceae;g__Bifidobacterium;s__Bifidobacterium sp000499285	WP_029678685.1	NA	NA	NA	NA
GCF_002742445.1	d__Bacteria;p__Actinomycetota;c__Actinomycetia;o__Actinomycetales;f__Bifidobacteriaceae;g__Bifidobacterium;s__Bifidobacterium sp002742445	WP_004219704.1	NA	NA	NA	NA
GCA_003585735.1	d__Bacteria;p__Actinomycetota;c__Actinomycetia;o__Actinomycetales;f__Bifidobacteriaceae;g__Bifidobacterium;s__Bifidobacterium sp003585735	RIY16373.1	NA	NA	NA	NA
GCA_003585845.1	d__Bacteria;p__Actinomycetota;c__Actinomycetia;o__Actinomycetales;f__Bifidobacteriaceae;g__Bifidobacterium;s__Bifidobacterium sp003585845	RIY24967.1	NA	NA	NA	NA
GCF_012932365.1	d__Bacteria;p__Actinomycetota;c__Actinomycetia;o__Actinomycetales;f__Bifidobacteriaceae;g__Bifidobacterium;s__Bifidobacterium sp012932365	WP_169276318.1	NA	NA	NA	NA
GCF_012932375.1	d__Bacteria;p__Actinomycetota;c__Actinomycetia;o__Actinomycetales;f__Bifidobacteriaceae;g__Bifidobacterium;s__Bifidobacterium sp012932375	WP_100496829.1	NA	NA	NA	NA
GCF_012932425.1	d__Bacteria;p__Actinomycetota;c__Actinomycetia;o__Actinomycetales;f__Bifidobacteriaceae;g__Bifidobacterium;s__Bifidobacterium sp012932425	WP_169172174.1	NA	NA	NA	NA
GCF_012932445.1	d__Bacteria;p__Actinomycetota;c__Actinomycetia;o__Actinomycetales;f__Bifidobacteriaceae;g__Bifidobacterium;s__Bifidobacterium sp012932445	WP_172144364.1	NA	NA	NA	NA
GCF_012932675.1	d__Bacteria;p__Actinomycetota;c__Actinomycetia;o__Actinomycetales;f__Bifidobacteriaceae;g__Bifidobacterium;s__Bifidobacterium sp012932675	WP_169078832.1	NA	NA	NA	NA
GCA_022640915.1	d__Bacteria;p__Actinomycetota;c__Actinomycetia;o__Actinomycetales;f__Bifidobacteriaceae;g__Bifidobacterium;s__Bifidobacterium sp022640915	MCI1219274.1	NA	NA	NA	NA
GCA_022640935.1	d__Bacteria;p__Actinomycetota;c__Actinomycetia;o__Actinomycetales;f__Bifidobacteriaceae;g__Bifidobacterium;s__Bifidobacterium sp022640935	MCI1225096.1	NA	NA	NA	NA
GCA_022647885.1	d__Bacteria;p__Actinomycetota;c__Actinomycetia;o__Actinomycetales;f__Bifidobacteriaceae;g__Bifidobacterium;s__Bifidobacterium sp022647885	MCI1635434.1	NA	NA	NA	NA
GCA_022649135.1	d__Bacteria;p__Actinomycetota;c__Actinomycetia;o__Actinomycetales;f__Bifidobacteriaceae;g__Bifidobacterium;s__Bifidobacterium sp022649135	MCI1832376.1	NA	NA	NA	NA
GCA_024104275.1	d__Bacteria;p__Actinomycetota;c__Actinomycetia;o__Actinomycetales;f__Bifidobacteriaceae;g__Bifidobacterium;s__Bifidobacterium sp024104275	MCO6557868.1	NA	NA	NA	NA
GCF_000741785.1	d__Bacteria;p__Actinomycetota;c__Actinomycetia;o__Actinomycetales;f__Bifidobacteriaceae;g__Bifidobacterium;s__Bifidobacterium stellenboschense	WP_034529256.1	NA	NA	NA	NA
GCF_000741775.1	d__Bacteria;p__Actinomycetota;c__Actinomycetia;o__Actinomycetales;f__Bifidobacteriaceae;g__Bifidobacterium;s__Bifidobacterium subtile	WP_024463413.1	NA	NA	NA	NA
GCF_003397705.1	d__Bacteria;p__Actinomycetota;c__Actinomycetia;o__Actinomycetales;f__Bifidobacteriaceae;g__Bifidobacterium;s__Bifidobacterium swidsinskii	WP_116440496.1	NA	NA	NA	NA
GCA_000741495.1	d__Bacteria;p__Actinomycetota;c__Actinomycetia;o__Actinomycetales;f__Bifidobacteriaceae;g__Bifidobacterium;s__Bifidobacterium thermophilum_A	KFJ07769.1	NA	NA	NA	NA
GCF_009371885.1	d__Bacteria;p__Actinomycetota;c__Actinomycetia;o__Actinomycetales;f__Bifidobacteriaceae;g__Bifidobacterium;s__Bifidobacterium tibiigranuli	WP_152580972.1	NA	NA	NA	NA
GCF_000741765.1	d__Bacteria;p__Actinomycetota;c__Actinomycetia;o__Actinomycetales;f__Bifidobacteriaceae;g__Bifidobacterium;s__Bifidobacterium tsurumiense	WP_026641832.1	NA	NA	NA	NA
GCF_001042655.1	d__Bacteria;p__Actinomycetota;c__Actinomycetia;o__Actinomycetales;f__Bifidobacteriaceae;g__Bifidobacterium;s__Bifidobacterium vaginale	WP_004113499.1	NA	NA	NA	NA
GCF_001563665.1	d__Bacteria;p__Actinomycetota;c__Actinomycetia;o__Actinomycetales;f__Bifidobacteriaceae;g__Bifidobacterium;s__Bifidobacterium vaginale_A	WP_075523101.1	NA	NA	NA	NA
GCF_001546455.1	d__Bacteria;p__Actinomycetota;c__Actinomycetia;o__Actinomycetales;f__Bifidobacteriaceae;g__Bifidobacterium;s__Bifidobacterium vaginale_B	WP_004130644.1	NA	NA	NA	NA
GCF_000263635.1	d__Bacteria;p__Actinomycetota;c__Actinomycetia;o__Actinomycetales;f__Bifidobacteriaceae;g__Bifidobacterium;s__Bifidobacterium vaginale_C	WP_004135576.1	NA	NA	NA	NA
GCF_001546485.1	d__Bacteria;p__Actinomycetota;c__Actinomycetia;o__Actinomycetales;f__Bifidobacteriaceae;g__Bifidobacterium;s__Bifidobacterium vaginale_D	WP_016637147.1	NA	NA	NA	NA
GCF_000263595.1	d__Bacteria;p__Actinomycetota;c__Actinomycetia;o__Actinomycetales;f__Bifidobacteriaceae;g__Bifidobacterium;s__Bifidobacterium vaginale_E	WP_004129482.1	NA	NA	NA	NA
GCF_002896555.1	d__Bacteria;p__Actinomycetota;c__Actinomycetia;o__Actinomycetales;f__Bifidobacteriaceae;g__Bifidobacterium;s__Bifidobacterium vaginale_F	WP_103084797.1	NA	NA	NA	NA
GCF_003408845.1	d__Bacteria;p__Actinomycetota;c__Actinomycetia;o__Actinomycetales;f__Bifidobacteriaceae;g__Bifidobacterium;s__Bifidobacterium vaginale_H	WP_116711925.1	NA	NA	NA	NA
GCF_008698145.1	d__Bacteria;p__Actinomycetota;c__Actinomycetia;o__Actinomycetales;f__Bifidobacteriaceae;g__Bifidobacterium;s__Bifidobacterium vespertilionis	WP_150354036.1	NA	NA	NA	NA
GCF_003315615.1	d__Bacteria;p__Actinomycetota;c__Actinomycetia;o__Actinomycetales;f__Bifidobacteriaceae;g__Bifidobacterium;s__Bifidobacterium xylocopae	WP_113852964.1	NA	NA	NA	NA
GCF_003952005.1	d__Bacteria;p__Actinomycetota;c__Actinomycetia;o__Actinomycetales;f__Bifidobacteriaceae;g__Galliscardovia;s__Galliscardovia callimiconis	WP_126030402.1	NA	NA	NA	NA
GCF_003129925.1	d__Bacteria;p__Actinomycetota;c__Actinomycetia;o__Actinomycetales;f__Bifidobacteriaceae;g__Galliscardovia;s__Galliscardovia catulorum	WP_109137230.1	NA	NA	NA	NA
GCF_014635685.1	d__Bacteria;p__Actinomycetota;c__Actinomycetia;o__Actinomycetales;f__Bifidobacteriaceae;g__Galliscardovia;s__Galliscardovia ingluviei	WP_188354286.1	NA	NA	NA	NA
GCF_002860355.1	d__Bacteria;p__Actinomycetota;c__Actinomycetia;o__Actinomycetales;f__Bifidobacteriaceae;g__Galliscardovia;s__Galliscardovia margollesii	WP_101615891.1	NA	NA	NA	NA
GCF_019331695.1	d__Bacteria;p__Actinomycetota;c__Actinomycetia;o__Actinomycetales;f__Bifidobacteriaceae;g__Galliscardovia;s__Galliscardovia pluvialisilvae	WP_219100361.1	NA	NA	NA	NA
GCF_002802875.1	d__Bacteria;p__Actinomycetota;c__Actinomycetia;o__Actinomycetales;f__Bifidobacteriaceae;g__Galliscardovia;s__Galliscardovia primatium	WP_100509961.1	NA	NA	NA	NA
GCF_010667655.1	d__Bacteria;p__Actinomycetota;c__Actinomycetia;o__Actinomycetales;f__Bifidobacteriaceae;g__Galliscardovia;s__Galliscardovia saimiriisciurei	WP_163200124.1	NA	NA	NA	NA
GCF_002802905.1	d__Bacteria;p__Actinomycetota;c__Actinomycetia;o__Actinomycetales;f__Bifidobacteriaceae;g__Galliscardovia;s__Galliscardovia simiarum	WP_100512565.1	NA	NA	NA	NA
GCF_002259645.1	d__Bacteria;p__Actinomycetota;c__Actinomycetia;o__Actinomycetales;f__Bifidobacteriaceae;g__Galliscardovia;s__Galliscardovia tissieri	WP_094662477.1	NA	NA	NA	NA
GCF_002234915.1	d__Bacteria;p__Actinomycetota;c__Actinomycetia;o__Actinomycetales;f__Bifidobacteriaceae;g__Galliscardovia;s__Galliscardovia vansinderenii	WP_093959566.1	NA	NA	NA	NA
GCA_022649925.1	d__Bacteria;p__Actinomycetota;c__Actinomycetia;o__Actinomycetales;f__Bifidobacteriaceae;g__JALCQC01;s__JALCQC01 sp022649925	MCI1915303.1	NA	NA	NA	NA
GCA_022650895.1	d__Bacteria;p__Actinomycetota;c__Actinomycetia;o__Actinomycetales;f__Bifidobacteriaceae;g__JALCQC01;s__JALCQC01 sp022650895	MCI1979088.1	NA	NA	NA	NA
GCA_022651005.1	d__Bacteria;p__Actinomycetota;c__Actinomycetia;o__Actinomycetales;f__Bifidobacteriaceae;g__JALCQC01;s__JALCQC01 sp022651005	MCI1983542.1	NA	NA	NA	NA
GCF_001042675.1	d__Bacteria;p__Actinomycetota;c__Actinomycetia;o__Actinomycetales;f__Bifidobacteriaceae;g__Parascardovia;s__Parascardovia denticolens	WP_006290288.1	NA	NA	NA	NA
GCF_002259605.1	d__Bacteria;p__Actinomycetota;c__Actinomycetia;o__Actinomycetales;f__Bifidobacteriaceae;g__Pseudoscardovia;s__Pseudoscardovia radai	WP_094661352.1	NA	NA	NA	NA
GCF_002797875.1	d__Bacteria;p__Actinomycetota;c__Actinomycetia;o__Actinomycetales;f__Bifidobacteriaceae;g__Pseudoscardovia;s__Pseudoscardovia suis	WP_094691904.1	NA	NA	NA	NA
GCA_017413255.1	d__Bacteria;p__Actinomycetota;c__Actinomycetia;o__Actinomycetales;f__Bifidobacteriaceae;g__RGIG1476;s__RGIG1476 sp017413255	MBQ3829232.1	NA	NA	NA	NA
GCA_017537945.1	d__Bacteria;p__Actinomycetota;c__Actinomycetia;o__Actinomycetales;f__Bifidobacteriaceae;g__RGIG1476;s__RGIG1476 sp017537945	MBR4399319.1	NA	NA	NA	NA
GCA_017538865.1	d__Bacteria;p__Actinomycetota;c__Actinomycetia;o__Actinomycetales;f__Bifidobacteriaceae;g__RGIG1476;s__RGIG1476 sp017538865	MBR6439863.1	NA	NA	NA	NA
GCA_017632535.1	d__Bacteria;p__Actinomycetota;c__Actinomycetia;o__Actinomycetales;f__Bifidobacteriaceae;g__RGIG1476;s__RGIG1476 sp017632535	MBO6003414.1;MBO6003576.1	NA	NA	NA	NA
GCA_017632855.1	d__Bacteria;p__Actinomycetota;c__Actinomycetia;o__Actinomycetales;f__Bifidobacteriaceae;g__RGIG1476;s__RGIG1476 sp017632855	MBO6020673.1	NA	NA	NA	NA
GCA_017632945.1	d__Bacteria;p__Actinomycetota;c__Actinomycetia;o__Actinomycetales;f__Bifidobacteriaceae;g__RGIG1476;s__RGIG1476 sp017632945	MBO6019351.1	NA	NA	NA	NA
GCA_017965665.1	d__Bacteria;p__Actinomycetota;c__Actinomycetia;o__Actinomycetales;f__Bifidobacteriaceae;g__RGIG1476;s__RGIG1476 sp017965665	MBP5786034.1	NA	NA	NA	NA
GCA_017386585.1	d__Bacteria;p__Actinomycetota;c__Actinomycetia;o__Actinomycetales;f__Bifidobacteriaceae;g__RGIG7107;s__RGIG7107 sp017386585	MBQ5557607.1	NA	NA	NA	NA
GCA_017405305.1	d__Bacteria;p__Actinomycetota;c__Actinomycetia;o__Actinomycetales;f__Bifidobacteriaceae;g__RGIG7107;s__RGIG7107 sp017405305	MBQ3308939.1	NA	NA	NA	NA
GCA_017538895.1	d__Bacteria;p__Actinomycetota;c__Actinomycetia;o__Actinomycetales;f__Bifidobacteriaceae;g__RGIG7107;s__RGIG7107 sp017538895	MBR4414697.1	NA	NA	NA	NA
GCF_001042695.1	d__Bacteria;p__Actinomycetota;c__Actinomycetia;o__Actinomycetales;f__Bifidobacteriaceae;g__Scardovia;s__Scardovia inopinata	WP_006292927.1	NA	NA	NA	NA
GCF_000269605.1	d__Bacteria;p__Actinomycetota;c__Actinomycetia;o__Actinomycetales;f__Bifidobacteriaceae;g__Scardovia;s__Scardovia wiggsiae	WP_007147439.1	NA	NA	NA	NA
GCF_000426445.1	d__Bacteria;p__Actinomycetota;c__Actinomycetia;o__Actinomycetales;f__Brevibacteriaceae;g__Brevibacterium;s__Brevibacterium album	WP_029087988.1	NA	NA	WP_029089925.1	NA
GCF_016107655.1	d__Bacteria;p__Actinomycetota;c__Actinomycetia;o__Actinomycetales;f__Brevibacteriaceae;g__Brevibacterium;s__Brevibacterium antiquum	WP_198396913.1	NA	NA	NA	NA
GCF_900169145.1	d__Bacteria;p__Actinomycetota;c__Actinomycetia;o__Actinomycetales;f__Brevibacteriaceae;g__Brevibacterium;s__Brevibacterium antiquum_A	WP_101620989.1	NA	NA	WP_101619720.1	NA
GCF_011617245.1	d__Bacteria;p__Actinomycetota;c__Actinomycetia;o__Actinomycetales;f__Brevibacteriaceae;g__Brevibacterium;s__Brevibacterium atlanticum	WP_166973083.1	NA	NA	WP_166972686.1	NA
GCF_900169065.1	d__Bacteria;p__Actinomycetota;c__Actinomycetia;o__Actinomycetales;f__Brevibacteriaceae;g__Brevibacterium;s__Brevibacterium aurantiacum	WP_009881955.1	NA	NA	WP_069600448.1	NA
GCF_007558825.1	d__Bacteria;p__Actinomycetota;c__Actinomycetia;o__Actinomycetales;f__Brevibacteriaceae;g__Brevibacterium;s__Brevibacterium aurantiacum_A	WP_143923455.1	NA	NA	WP_143922516.1	NA
GCF_900169275.1	d__Bacteria;p__Actinomycetota;c__Actinomycetia;o__Actinomycetales;f__Brevibacteriaceae;g__Brevibacterium;s__Brevibacterium casei	WP_009379549.1	NA	NA	WP_009378365.1	NA
GCF_003315415.1	d__Bacteria;p__Actinomycetota;c__Actinomycetia;o__Actinomycetales;f__Brevibacteriaceae;g__Brevibacterium;s__Brevibacterium celere_A	WP_113902528.1	NA	NA	WP_113902728.1	NA
GCF_021729135.1	d__Bacteria;p__Actinomycetota;c__Actinomycetia;o__Actinomycetales;f__Brevibacteriaceae;g__Brevibacterium;s__Brevibacterium daeguense	WP_236865042.1	NA	NA	WP_236862932.1	NA
GCF_001570805.1	d__Bacteria;p__Actinomycetota;c__Actinomycetia;o__Actinomycetales;f__Brevibacteriaceae;g__Brevibacterium;s__Brevibacterium epidermidis	WP_062243535.1	NA	NA	WP_062243958.1	NA
GCF_014836885.1	d__Bacteria;p__Actinomycetota;c__Actinomycetia;o__Actinomycetales;f__Brevibacteriaceae;g__Brevibacterium;s__Brevibacterium gallinarum	WP_175294086.1	NA	NA	WP_191725156.1	NA
GCF_900184225.1	d__Bacteria;p__Actinomycetota;c__Actinomycetia;o__Actinomycetales;f__Brevibacteriaceae;g__Brevibacterium;s__Brevibacterium ihuae	WP_245873769.1	NA	NA	WP_101651752.1	NA
GCA_019117545.1	d__Bacteria;p__Actinomycetota;c__Actinomycetia;o__Actinomycetales;f__Brevibacteriaceae;g__Brevibacterium;s__Brevibacterium intestinavium	HJA59603.1	NA	NA	HJA61583.1	NA
GCA_019117325.1	d__Bacteria;p__Actinomycetota;c__Actinomycetia;o__Actinomycetales;f__Brevibacteriaceae;g__Brevibacterium;s__Brevibacterium intestinigallinarum	HJA37627.1	NA	NA	HJA39794.1	NA
GCF_900169265.1	d__Bacteria;p__Actinomycetota;c__Actinomycetia;o__Actinomycetales;f__Brevibacteriaceae;g__Brevibacterium;s__Brevibacterium iodinum	WP_101547462.1	NA	NA	WP_101544662.1	NA
GCF_900169175.1	d__Bacteria;p__Actinomycetota;c__Actinomycetia;o__Actinomycetales;f__Brevibacteriaceae;g__Brevibacterium;s__Brevibacterium jeotgali	WP_101589151.1	NA	NA	WP_101588075.1	NA
GCF_011617705.1	d__Bacteria;p__Actinomycetota;c__Actinomycetia;o__Actinomycetales;f__Brevibacteriaceae;g__Brevibacterium;s__Brevibacterium limosum	WP_152348062.1	NA	NA	WP_166823645.1	NA
GCF_900169165.1	d__Bacteria;p__Actinomycetota;c__Actinomycetia;o__Actinomycetales;f__Brevibacteriaceae;g__Brevibacterium;s__Brevibacterium linens	WP_025780801.1	NA	NA	WP_025777291.1	NA
GCF_013004595.1	d__Bacteria;p__Actinomycetota;c__Actinomycetia;o__Actinomycetales;f__Brevibacteriaceae;g__Brevibacterium;s__Brevibacterium luteolum	WP_102162974.1	NA	NA	WP_165884725.1	NA
GCF_011927955.1	d__Bacteria;p__Actinomycetota;c__Actinomycetia;o__Actinomycetales;f__Brevibacteriaceae;g__Brevibacterium;s__Brevibacterium marinum	WP_167950532.1	NA	NA	WP_167953060.1	NA
GCF_000178455.1	d__Bacteria;p__Actinomycetota;c__Actinomycetia;o__Actinomycetales;f__Brevibacteriaceae;g__Brevibacterium;s__Brevibacterium mcbrellneri	WP_005883228.1	NA	NA	WP_040348949.1	NA
GCF_013623835.1	d__Bacteria;p__Actinomycetota;c__Actinomycetia;o__Actinomycetales;f__Brevibacteriaceae;g__Brevibacterium;s__Brevibacterium oceani	WP_166973083.1	NA	NA	WP_181275820.1	NA
GCF_016907735.1	d__Bacteria;p__Actinomycetota;c__Actinomycetia;o__Actinomycetales;f__Brevibacteriaceae;g__Brevibacterium;s__Brevibacterium paucivorans	NA	NA	NA	WP_239271650.1	NA
GCF_013280495.1	d__Bacteria;p__Actinomycetota;c__Actinomycetia;o__Actinomycetales;f__Brevibacteriaceae;g__Brevibacterium;s__Brevibacterium permense	WP_101547462.1	NA	NA	WP_139468792.1	NA
GCF_011617465.1	d__Bacteria;p__Actinomycetota;c__Actinomycetia;o__Actinomycetales;f__Brevibacteriaceae;g__Brevibacterium;s__Brevibacterium pigmentatum	WP_167198126.1	NA	NA	WP_167197367.1	NA
GCF_001584615.1	d__Bacteria;p__Actinomycetota;c__Actinomycetia;o__Actinomycetales;f__Brevibacteriaceae;g__Brevibacterium;s__Brevibacterium ravenspurgense	WP_019175988.1	NA	NA	WP_019174854.1	NA
GCF_017808105.1	d__Bacteria;p__Actinomycetota;c__Actinomycetia;o__Actinomycetales;f__Brevibacteriaceae;g__Brevibacterium;s__Brevibacterium renqingii	WP_025780801.1	NA	NA	WP_209371124.1	NA
GCF_009857845.1	d__Bacteria;p__Actinomycetota;c__Actinomycetia;o__Actinomycetales;f__Brevibacteriaceae;g__Brevibacterium;s__Brevibacterium rongguiense	WP_160952169.1	NA	NA	WP_160953776.1	NA
GCF_900105045.1	d__Bacteria;p__Actinomycetota;c__Actinomycetia;o__Actinomycetales;f__Brevibacteriaceae;g__Brevibacterium;s__Brevibacterium sandarakinum	WP_092106870.1	NA	NA	WP_092107304.1	NA
GCF_013623905.1	d__Bacteria;p__Actinomycetota;c__Actinomycetia;o__Actinomycetales;f__Brevibacteriaceae;g__Brevibacterium;s__Brevibacterium sediminis	WP_101547462.1	NA	NA	WP_139468792.1	NA
GCF_000285835.1	d__Bacteria;p__Actinomycetota;c__Actinomycetia;o__Actinomycetales;f__Brevibacteriaceae;g__Brevibacterium;s__Brevibacterium senegalense	WP_019157903.1	NA	NA	WP_019158837.1	NA
GCA_020743695.1	d__Bacteria;p__Actinomycetota;c__Actinomycetia;o__Actinomycetales;f__Brevibacteriaceae;g__Brevibacterium;s__Brevibacterium senegalense_A	NA	NA	NA	HJG79061.1	NA
GCF_900105315.1	d__Bacteria;p__Actinomycetota;c__Actinomycetia;o__Actinomycetales;f__Brevibacteriaceae;g__Brevibacterium;s__Brevibacterium siliguriense	WP_092011869.1	NA	NA	WP_092012443.1	NA
GCF_001815905.1	d__Bacteria;p__Actinomycetota;c__Actinomycetia;o__Actinomycetales;f__Brevibacteriaceae;g__Brevibacterium;s__Brevibacterium sp001815905	WP_070574513.1	NA	NA	WP_070574282.1	NA
GCF_004745075.1	d__Bacteria;p__Actinomycetota;c__Actinomycetia;o__Actinomycetales;f__Brevibacteriaceae;g__Brevibacterium;s__Brevibacterium sp004745075	WP_135541470.1	NA	NA	WP_135539413.1	NA
GCF_004745485.1	d__Bacteria;p__Actinomycetota;c__Actinomycetia;o__Actinomycetales;f__Brevibacteriaceae;g__Brevibacterium;s__Brevibacterium sp004745485	WP_135811036.1	NA	NA	WP_135810261.1	NA
GCF_005280295.1	d__Bacteria;p__Actinomycetota;c__Actinomycetia;o__Actinomycetales;f__Brevibacteriaceae;g__Brevibacterium;s__Brevibacterium sp005280295	WP_137319077.1	NA	NA	WP_137320115.1	NA
GCF_006489205.2	d__Bacteria;p__Actinomycetota;c__Actinomycetia;o__Actinomycetales;f__Brevibacteriaceae;g__Brevibacterium;s__Brevibacterium sp006489205	WP_137826747.1	NA	NA	NA	NA
GCF_012844365.1	d__Bacteria;p__Actinomycetota;c__Actinomycetia;o__Actinomycetales;f__Brevibacteriaceae;g__Brevibacterium;s__Brevibacterium sp012844365	WP_169252832.1	NA	NA	WP_169252663.1	NA
GCF_016892625.1	d__Bacteria;p__Actinomycetota;c__Actinomycetia;o__Actinomycetales;f__Brevibacteriaceae;g__Brevibacterium;s__Brevibacterium sp016892625	WP_198396913.1	NA	NA	NA	NA
GCF_018137945.1	d__Bacteria;p__Actinomycetota;c__Actinomycetia;o__Actinomycetales;f__Brevibacteriaceae;g__Brevibacterium;s__Brevibacterium sp018137945	WP_211978916.1	NA	NA	WP_198499135.1	NA
GCF_021023135.1	d__Bacteria;p__Actinomycetota;c__Actinomycetia;o__Actinomycetales;f__Brevibacteriaceae;g__Brevibacterium;s__Brevibacterium sp021023135	WP_230744865.1	NA	NA	WP_230745193.1	NA
GCF_021117425.1	d__Bacteria;p__Actinomycetota;c__Actinomycetia;o__Actinomycetales;f__Brevibacteriaceae;g__Brevibacterium;s__Brevibacterium sp021117425	WP_009881955.1	NA	NA	WP_231441688.1	NA
GCF_021532275.1	d__Bacteria;p__Actinomycetota;c__Actinomycetia;o__Actinomycetales;f__Brevibacteriaceae;g__Brevibacterium;s__Brevibacterium sp021532275	WP_101573034.1	NA	NA	NA	NA
GCF_022748595.1	d__Bacteria;p__Actinomycetota;c__Actinomycetia;o__Actinomycetales;f__Brevibacteriaceae;g__Brevibacterium;s__Brevibacterium sp022748595	WP_242783776.1	NA	NA	WP_242781723.1	NA
GCF_024580735.1	d__Bacteria;p__Actinomycetota;c__Actinomycetia;o__Actinomycetales;f__Brevibacteriaceae;g__Brevibacterium;s__Brevibacterium sp024580735	WP_257047101.1	NA	NA	WP_257047443.1	NA
GCA_025144725.1	d__Bacteria;p__Actinomycetota;c__Actinomycetia;o__Actinomycetales;f__Brevibacteriaceae;g__Brevibacterium;s__Brevibacterium sp025144725	MCT1690154.1	NA	NA	MCT1691891.1	NA
GCF_900169365.1	d__Bacteria;p__Actinomycetota;c__Actinomycetia;o__Actinomycetales;f__Brevibacteriaceae;g__Brevibacterium;s__Brevibacterium sp900169365	WP_101573034.1	NA	NA	WP_101571205.1	NA
GCF_016107685.1	d__Bacteria;p__Actinomycetota;c__Actinomycetia;o__Actinomycetales;f__Brevibacteriaceae;g__Brevibacterium;s__Brevibacterium yomogidense	NA	NA	NA	WP_198393665.1	NA
GCF_900163715.1	d__Bacteria;p__Actinomycetota;c__Actinomycetia;o__Actinomycetales;f__Brevibacteriaceae;g__Brevibacterium;s__Brevibacterium yomogidense_A	WP_087005043.1	NA	NA	WP_087008211.1	NA
GCF_014639315.1	d__Bacteria;p__Actinomycetota;c__Actinomycetia;o__Actinomycetales;f__Brevibacteriaceae;g__Sediminivirga;s__Sediminivirga luteola	WP_188550556.1	NA	NA	WP_188551851.1	NA
GCF_013409065.1	d__Bacteria;p__Actinomycetota;c__Actinomycetia;o__Actinomycetales;f__Brevibacteriaceae;g__Spelaeicoccus;s__Spelaeicoccus albus	WP_179429508.1	NA	NA	WP_179427429.1	NA
GCF_000767165.1	d__Bacteria;p__Actinomycetota;c__Actinomycetia;o__Actinomycetales;f__Cellulomonadaceae;g__Actinotalea;s__Actinotalea bogoriensis	WP_035059605.1	NA	NA	WP_035060633.1	NA
GCF_014636275.1	d__Bacteria;p__Actinomycetota;c__Actinomycetia;o__Actinomycetales;f__Cellulomonadaceae;g__Actinotalea;s__Actinotalea carbonis	WP_043608552.1	NA	NA	WP_043605624.1	NA
GCA_000767215.1	d__Bacteria;p__Actinomycetota;c__Actinomycetia;o__Actinomycetales;f__Cellulomonadaceae;g__Actinotalea;s__Actinotalea fermentans	KGM17527.1	NA	NA	KGM16195.1	NA
GCF_000603945.1	d__Bacteria;p__Actinomycetota;c__Actinomycetia;o__Actinomycetales;f__Cellulomonadaceae;g__Actinotalea;s__Actinotalea ferrariae	WP_034228322.1	NA	NA	WP_052023158.1	NA
GCF_019733465.1	d__Bacteria;p__Actinomycetota;c__Actinomycetia;o__Actinomycetales;f__Cellulomonadaceae;g__Actinotalea;s__Actinotalea ferrariae_A	WP_221652128.1	NA	NA	WP_308121809.1	NA
GCF_016464425.1	d__Bacteria;p__Actinomycetota;c__Actinomycetia;o__Actinomycetales;f__Cellulomonadaceae;g__Actinotalea;s__Actinotalea solisilvae	WP_199424017.1	NA	NA	WP_233404402.1	NA
GCF_000526515.1	d__Bacteria;p__Actinomycetota;c__Actinomycetia;o__Actinomycetales;f__Cellulomonadaceae;g__Actinotalea;s__Actinotalea sp000526515	WP_024288990.1	NA	NA	WP_029662897.1	NA
GCF_009996735.1	d__Bacteria;p__Actinomycetota;c__Actinomycetia;o__Actinomycetales;f__Cellulomonadaceae;g__Actinotalea;s__Actinotalea sp009996735	WP_161917797.1	NA	NA	WP_161917311.1	NA
GCA_012514545.1	d__Bacteria;p__Actinomycetota;c__Actinomycetia;o__Actinomycetales;f__Cellulomonadaceae;g__Actinotalea;s__Actinotalea sp012514545	NLE72396.1	NA	NA	NLE71901.1	NA
GCF_014042015.1	d__Bacteria;p__Actinomycetota;c__Actinomycetia;o__Actinomycetales;f__Cellulomonadaceae;g__Actinotalea;s__Actinotalea sp014042015	WP_182113433.1	NA	NA	WP_182114058.1	NA
GCA_014360395.1	d__Bacteria;p__Actinomycetota;c__Actinomycetia;o__Actinomycetales;f__Cellulomonadaceae;g__Actinotalea;s__Actinotalea sp014360395	MBC7290658.1	NA	NA	MBC7290721.1	NA
GCF_017565425.1	d__Bacteria;p__Actinomycetota;c__Actinomycetia;o__Actinomycetales;f__Cellulomonadaceae;g__Actinotalea;s__Actinotalea sp017565425	WP_208055409.1	NA	NA	WP_307793816.1	NA
GCA_020444245.1	d__Bacteria;p__Actinomycetota;c__Actinomycetia;o__Actinomycetales;f__Cellulomonadaceae;g__Actinotalea;s__Actinotalea sp020444245	MCB2176675.1	NA	NA	MCB2176586.1	NA
GCF_023369855.1	d__Bacteria;p__Actinomycetota;c__Actinomycetia;o__Actinomycetales;f__Cellulomonadaceae;g__Actinotalea;s__Actinotalea sp023369855	WP_249382749.1	NA	NA	WP_249382656.1	NA
GCF_023630195.1	d__Bacteria;p__Actinomycetota;c__Actinomycetia;o__Actinomycetales;f__Cellulomonadaceae;g__Actinotalea;s__Actinotalea sp023630195	WP_208055409.1	NA	NA	WP_250444473.1	NA
GCF_916618755.1	d__Bacteria;p__Actinomycetota;c__Actinomycetia;o__Actinomycetales;f__Cellulomonadaceae;g__Actinotalea;s__Actinotalea sp916618755	WP_225753956.1	NA	NA	WP_225753889.1	NA
GCF_008364845.1	d__Bacteria;p__Actinomycetota;c__Actinomycetia;o__Actinomycetales;f__Cellulomonadaceae;g__Actinotalea;s__Actinotalea subterranea	WP_149202147.1	NA	NA	WP_149202212.1	NA
GCF_003946865.1	d__Bacteria;p__Actinomycetota;c__Actinomycetia;o__Actinomycetales;f__Cellulomonadaceae;g__Antribacter;s__Antribacter gilvus	WP_125774118.1	NA	NA	WP_125777906.1	NA
GCF_021568775.1	d__Bacteria;p__Actinomycetota;c__Actinomycetia;o__Actinomycetales;f__Cellulomonadaceae;g__Antribacter;s__Antribacter sp021568775	WP_236087522.1	NA	NA	WP_236091390.1	NA
GCF_003851725.1	d__Bacteria;p__Actinomycetota;c__Actinomycetia;o__Actinomycetales;f__Cellulomonadaceae;g__Cellulomonas;s__Cellulomonas algicola	WP_124342253.1	NA	NA	WP_124344457.1	NA
GCF_014836445.1	d__Bacteria;p__Actinomycetota;c__Actinomycetia;o__Actinomycetales;f__Cellulomonadaceae;g__Cellulomonas;s__Cellulomonas avistercoris	WP_191781062.1	NA	NA	WP_191781164.1	NA
GCF_004306155.1	d__Bacteria;p__Actinomycetota;c__Actinomycetia;o__Actinomycetales;f__Cellulomonadaceae;g__Cellulomonas;s__Cellulomonas biazotea	WP_130781017.1	NA	NA	WP_130779598.1	NA
GCF_007679345.1	d__Bacteria;p__Actinomycetota;c__Actinomycetia;o__Actinomycetales;f__Cellulomonadaceae;g__Cellulomonas;s__Cellulomonas cellulans_A	WP_158372417.1	NA	NA	WP_158372533.1	NA
GCF_016862675.1	d__Bacteria;p__Actinomycetota;c__Actinomycetia;o__Actinomycetales;f__Cellulomonadaceae;g__Cellulomonas;s__Cellulomonas chitinilytica	WP_203757271.1	NA	NA	WP_203757788.1	NA
GCF_009829685.1	d__Bacteria;p__Actinomycetota;c__Actinomycetia;o__Actinomycetales;f__Cellulomonadaceae;g__Cellulomonas;s__Cellulomonas citrea	WP_159809825.1	NA	NA	WP_159809934.1	NA
GCF_007990245.1	d__Bacteria;p__Actinomycetota;c__Actinomycetia;o__Actinomycetales;f__Cellulomonadaceae;g__Cellulomonas;s__Cellulomonas composti	WP_146842747.1	NA	NA	WP_146842453.1	NA
GCF_012396125.1	d__Bacteria;p__Actinomycetota;c__Actinomycetia;o__Actinomycetales;f__Cellulomonadaceae;g__Cellulomonas;s__Cellulomonas denverensis	WP_168629717.1	NA	NA	WP_168629777.1	NA
GCF_004123805.1	d__Bacteria;p__Actinomycetota;c__Actinomycetia;o__Actinomycetales;f__Cellulomonadaceae;g__Cellulomonas;s__Cellulomonas endophytica	WP_129337495.1	NA	NA	WP_129337361.1	NA
GCF_000212695.1	d__Bacteria;p__Actinomycetota;c__Actinomycetia;o__Actinomycetales;f__Cellulomonadaceae;g__Cellulomonas;s__Cellulomonas fimi	WP_013771752.1	NA	NA	WP_013770489.1	NA
GCF_000092865.1	d__Bacteria;p__Actinomycetota;c__Actinomycetia;o__Actinomycetales;f__Cellulomonadaceae;g__Cellulomonas;s__Cellulomonas flavigena	WP_013116481.1	NA	NA	WP_013116540.1	NA
GCF_018531375.1	d__Bacteria;p__Actinomycetota;c__Actinomycetia;o__Actinomycetales;f__Cellulomonadaceae;g__Cellulomonas;s__Cellulomonas fulva	WP_214352521.1	NA	NA	WP_214352664.1	NA
GCF_006538725.1	d__Bacteria;p__Actinomycetota;c__Actinomycetia;o__Actinomycetales;f__Cellulomonadaceae;g__Cellulomonas;s__Cellulomonas gelida	WP_141368630.1	NA	NA	WP_048341408.1	NA
GCF_000218545.1	d__Bacteria;p__Actinomycetota;c__Actinomycetia;o__Actinomycetales;f__Cellulomonadaceae;g__Cellulomonas;s__Cellulomonas gilvus	WP_013884324.1	NA	NA	WP_013884271.1	NA
GCF_014201095.1	d__Bacteria;p__Actinomycetota;c__Actinomycetia;o__Actinomycetales;f__Cellulomonadaceae;g__Cellulomonas;s__Cellulomonas hominis	WP_146832183.1	NA	NA	WP_146839305.1	NA
GCF_005239125.1	d__Bacteria;p__Actinomycetota;c__Actinomycetia;o__Actinomycetales;f__Cellulomonadaceae;g__Cellulomonas;s__Cellulomonas hominis_A	WP_154728081.1	NA	NA	WP_154729595.1	NA
GCF_901521055.1	d__Bacteria;p__Actinomycetota;c__Actinomycetia;o__Actinomycetales;f__Cellulomonadaceae;g__Cellulomonas;s__Cellulomonas hominis_C	WP_213282042.1	NA	NA	WP_213281232.1	NA
GCF_013359775.1	d__Bacteria;p__Actinomycetota;c__Actinomycetia;o__Actinomycetales;f__Cellulomonadaceae;g__Cellulomonas;s__Cellulomonas humilata	NA	NA	NA	NA	NA
GCF_001552375.1	d__Bacteria;p__Actinomycetota;c__Actinomycetia;o__Actinomycetales;f__Cellulomonadaceae;g__Cellulomonas;s__Cellulomonas iranensis	WP_082131306.1	NA	NA	WP_046527981.1	NA
GCF_900111925.1	d__Bacteria;p__Actinomycetota;c__Actinomycetia;o__Actinomycetales;f__Cellulomonadaceae;g__Cellulomonas;s__Cellulomonas marina	WP_090030384.1	NA	NA	WP_090029879.1	NA
GCF_000312005.1	d__Bacteria;p__Actinomycetota;c__Actinomycetia;o__Actinomycetales;f__Cellulomonadaceae;g__Cellulomonas;s__Cellulomonas massiliensis	WP_019137732.1	NA	NA	WP_019137665.1	NA
GCF_013409875.1	d__Bacteria;p__Actinomycetota;c__Actinomycetia;o__Actinomycetales;f__Cellulomonadaceae;g__Cellulomonas;s__Cellulomonas oligotrophica	WP_140460137.1	NA	NA	WP_140460301.1	NA
GCF_016862755.1	d__Bacteria;p__Actinomycetota;c__Actinomycetia;o__Actinomycetales;f__Cellulomonadaceae;g__Cellulomonas;s__Cellulomonas pakistanensis	WP_203668190.1	NA	NA	WP_203668833.1	NA
GCF_021590045.1	d__Bacteria;p__Actinomycetota;c__Actinomycetia;o__Actinomycetales;f__Cellulomonadaceae;g__Cellulomonas;s__Cellulomonas palmilyticum	WP_236123415.1	NA	NA	WP_236120192.1	NA
GCF_007989825.1	d__Bacteria;p__Actinomycetota;c__Actinomycetia;o__Actinomycetales;f__Cellulomonadaceae;g__Cellulomonas;s__Cellulomonas persica	WP_146804814.1	NA	NA	WP_146804741.1	NA
GCF_016862775.1	d__Bacteria;p__Actinomycetota;c__Actinomycetia;o__Actinomycetales;f__Cellulomonadaceae;g__Cellulomonas;s__Cellulomonas phragmiteti	WP_203673658.1	NA	NA	WP_203670351.1	NA
GCF_003470205.1	d__Bacteria;p__Actinomycetota;c__Actinomycetia;o__Actinomycetales;f__Cellulomonadaceae;g__Cellulomonas;s__Cellulomonas rhizosphaerae	WP_118767617.1	NA	NA	WP_118765814.1	NA
GCF_012396155.1	d__Bacteria;p__Actinomycetota;c__Actinomycetia;o__Actinomycetales;f__Cellulomonadaceae;g__Cellulomonas;s__Cellulomonas septica	NA	NA	NA	NA	NA
GCF_004798685.1	d__Bacteria;p__Actinomycetota;c__Actinomycetia;o__Actinomycetales;f__Cellulomonadaceae;g__Cellulomonas;s__Cellulomonas shaoxiangyii	WP_135971886.1	NA	NA	WP_135975386.1	NA
GCF_013409305.1	d__Bacteria;p__Actinomycetota;c__Actinomycetia;o__Actinomycetales;f__Cellulomonadaceae;g__Cellulomonas;s__Cellulomonas soli	WP_146954794.1	NA	NA	WP_146952108.1	NA
GCF_000426185.1	d__Bacteria;p__Actinomycetota;c__Actinomycetia;o__Actinomycetales;f__Cellulomonadaceae;g__Cellulomonas;s__Cellulomonas sp000426185	WP_028048941.1	NA	NA	WP_028049104.1	NA
GCF_000688475.1	d__Bacteria;p__Actinomycetota;c__Actinomycetia;o__Actinomycetales;f__Cellulomonadaceae;g__Cellulomonas;s__Cellulomonas sp000688475	WP_028047638.1	NA	NA	WP_028047186.1	NA
GCF_000708885.1	d__Bacteria;p__Actinomycetota;c__Actinomycetia;o__Actinomycetales;f__Cellulomonadaceae;g__Cellulomonas;s__Cellulomonas sp000708885	WP_029291379.1	NA	NA	WP_029289593.1	NA
GCF_001424125.1	d__Bacteria;p__Actinomycetota;c__Actinomycetia;o__Actinomycetales;f__Cellulomonadaceae;g__Cellulomonas;s__Cellulomonas sp001424125	WP_056022147.1	NA	NA	WP_056021601.1	NA
GCF_001424195.1	d__Bacteria;p__Actinomycetota;c__Actinomycetia;o__Actinomycetales;f__Cellulomonadaceae;g__Cellulomonas;s__Cellulomonas sp001424195	WP_056592414.1	NA	NA	WP_056591923.1	NA
GCF_001426705.1	d__Bacteria;p__Actinomycetota;c__Actinomycetia;o__Actinomycetales;f__Cellulomonadaceae;g__Cellulomonas;s__Cellulomonas sp001426705	WP_055921678.1	NA	NA	WP_082570996.1	NA
GCA_001429255.1	d__Bacteria;p__Actinomycetota;c__Actinomycetia;o__Actinomycetales;f__Cellulomonadaceae;g__Cellulomonas;s__Cellulomonas sp001429255	KRD41288.1	NA	NA	KRD41478.1	NA
GCF_001462455.1	d__Bacteria;p__Actinomycetota;c__Actinomycetia;o__Actinomycetales;f__Cellulomonadaceae;g__Cellulomonas;s__Cellulomonas sp001462455	WP_082659935.1	NA	NA	WP_062102308.1	NA
GCA_001898175.1	d__Bacteria;p__Actinomycetota;c__Actinomycetia;o__Actinomycetales;f__Cellulomonadaceae;g__Cellulomonas;s__Cellulomonas sp001898175	OJV78948.1	NA	NA	OJV78875.1	NA
GCA_001898185.1	d__Bacteria;p__Actinomycetota;c__Actinomycetia;o__Actinomycetales;f__Cellulomonadaceae;g__Cellulomonas;s__Cellulomonas sp001898185	OJV57856.1	NA	NA	OJV57920.1	NA
GCF_003696205.1	d__Bacteria;p__Actinomycetota;c__Actinomycetia;o__Actinomycetales;f__Cellulomonadaceae;g__Cellulomonas;s__Cellulomonas sp003696205	WP_122150764.1	NA	NA	NA	NA
GCF_003755175.1	d__Bacteria;p__Actinomycetota;c__Actinomycetia;o__Actinomycetales;f__Cellulomonadaceae;g__Cellulomonas;s__Cellulomonas sp003755175	WP_123370849.1	NA	NA	WP_123371274.1	NA
GCF_006715865.1	d__Bacteria;p__Actinomycetota;c__Actinomycetia;o__Actinomycetales;f__Cellulomonadaceae;g__Cellulomonas;s__Cellulomonas sp006715865	WP_142157236.1	NA	NA	WP_140460301.1	NA
GCF_008033115.1	d__Bacteria;p__Actinomycetota;c__Actinomycetia;o__Actinomycetales;f__Cellulomonadaceae;g__Cellulomonas;s__Cellulomonas sp008033115	WP_147794009.1	NA	NA	WP_210417418.1	NA
GCF_009720485.1	d__Bacteria;p__Actinomycetota;c__Actinomycetia;o__Actinomycetales;f__Cellulomonadaceae;g__Cellulomonas;s__Cellulomonas sp009720485	NA	NA	NA	WP_155377854.1	NA
GCA_009777345.1	d__Bacteria;p__Actinomycetota;c__Actinomycetia;o__Actinomycetales;f__Cellulomonadaceae;g__Cellulomonas;s__Cellulomonas sp009777345	MCL2089987.1	NA	NA	MCL2089719.1	NA
GCA_009779195.1	d__Bacteria;p__Actinomycetota;c__Actinomycetia;o__Actinomycetales;f__Cellulomonadaceae;g__Cellulomonas;s__Cellulomonas sp009779195	MCL2468123.1	NA	NA	MCL2468216.1	NA
GCA_009783975.1	d__Bacteria;p__Actinomycetota;c__Actinomycetia;o__Actinomycetales;f__Cellulomonadaceae;g__Cellulomonas;s__Cellulomonas sp009783975	MCL2849099.1	NA	NA	MCL2850638.1	NA
GCA_009785115.1	d__Bacteria;p__Actinomycetota;c__Actinomycetia;o__Actinomycetales;f__Cellulomonadaceae;g__Cellulomonas;s__Cellulomonas sp009785115	MCL2454681.1	NA	NA	MCL2453794.1	NA
GCF_011603975.1	d__Bacteria;p__Actinomycetota;c__Actinomycetia;o__Actinomycetales;f__Cellulomonadaceae;g__Cellulomonas;s__Cellulomonas sp011603975	WP_166937936.1	NA	NA	NA	NA
GCA_014763765.1	d__Bacteria;p__Actinomycetota;c__Actinomycetia;o__Actinomycetales;f__Cellulomonadaceae;g__Cellulomonas;s__Cellulomonas sp014763765	MBD3779372.1	NA	NA	NA	NA
GCF_014837175.1	d__Bacteria;p__Actinomycetota;c__Actinomycetia;o__Actinomycetales;f__Cellulomonadaceae;g__Cellulomonas;s__Cellulomonas sp014837175	WP_191787906.1	NA	NA	WP_191788011.1	NA
GCA_015234515.1	d__Bacteria;p__Actinomycetota;c__Actinomycetia;o__Actinomycetales;f__Cellulomonadaceae;g__Cellulomonas;s__Cellulomonas sp015234515	MBF0687796.1	NA	NA	MBF0687748.1	NA
GCA_017744555.1	d__Bacteria;p__Actinomycetota;c__Actinomycetia;o__Actinomycetales;f__Cellulomonadaceae;g__Cellulomonas;s__Cellulomonas sp017744555	NA	NA	NA	MBO9554758.1	NA
GCF_018388445.1	d__Bacteria;p__Actinomycetota;c__Actinomycetia;o__Actinomycetales;f__Cellulomonadaceae;g__Cellulomonas;s__Cellulomonas sp018388445	WP_089801352.1	NA	NA	WP_207340670.1	NA
GCF_018388465.1	d__Bacteria;p__Actinomycetota;c__Actinomycetia;o__Actinomycetales;f__Cellulomonadaceae;g__Cellulomonas;s__Cellulomonas sp018388465	WP_208214549.1	NA	NA	WP_208289314.1	NA
GCF_018623035.1	d__Bacteria;p__Actinomycetota;c__Actinomycetia;o__Actinomycetales;f__Cellulomonadaceae;g__Cellulomonas;s__Cellulomonas sp018623035	WP_208197446.1	NA	NA	WP_208197485.1	NA
GCA_018898235.1	d__Bacteria;p__Actinomycetota;c__Actinomycetia;o__Actinomycetales;f__Cellulomonadaceae;g__Cellulomonas;s__Cellulomonas sp018898235	MBU4213230.1;MBU4213324.1	NA	NA	MBU4213857.1	NA
GCF_019797765.1	d__Bacteria;p__Actinomycetota;c__Actinomycetia;o__Actinomycetales;f__Cellulomonadaceae;g__Cellulomonas;s__Cellulomonas sp019797765	WP_222169891.1	NA	NA	WP_222169820.1	NA
GCA_022013895.1	d__Bacteria;p__Actinomycetota;c__Actinomycetia;o__Actinomycetales;f__Cellulomonadaceae;g__Cellulomonas;s__Cellulomonas sp022013895	MCG2797013.1;MCG2799627.1	NA	NA	MCG2797088.1	NA
GCF_022346185.1	d__Bacteria;p__Actinomycetota;c__Actinomycetia;o__Actinomycetales;f__Cellulomonadaceae;g__Cellulomonas;s__Cellulomonas sp022346185	WP_154728081.1	NA	NA	WP_210417418.1	NA
GCF_024508275.1	d__Bacteria;p__Actinomycetota;c__Actinomycetia;o__Actinomycetales;f__Cellulomonadaceae;g__Cellulomonas;s__Cellulomonas sp024508275	WP_227564499.1	NA	NA	WP_227564448.1	NA
GCF_024508315.1	d__Bacteria;p__Actinomycetota;c__Actinomycetia;o__Actinomycetales;f__Cellulomonadaceae;g__Cellulomonas;s__Cellulomonas sp024508315	WP_227577352.1	NA	NA	WP_227577395.1	NA
GCF_900114185.1	d__Bacteria;p__Actinomycetota;c__Actinomycetia;o__Actinomycetales;f__Cellulomonadaceae;g__Cellulomonas;s__Cellulomonas sp900114185	WP_089801352.1	NA	NA	WP_089801438.1	NA
GCF_012931845.1	d__Bacteria;p__Actinomycetota;c__Actinomycetia;o__Actinomycetales;f__Cellulomonadaceae;g__Cellulomonas;s__Cellulomonas taurus	WP_169166071.1	NA	NA	WP_206155868.1	NA
GCF_004886325.1	d__Bacteria;p__Actinomycetota;c__Actinomycetia;o__Actinomycetales;f__Cellulomonadaceae;g__Cellulomonas;s__Cellulomonas telluris	WP_136520623.1	NA	NA	WP_136520562.1	NA
GCF_007990265.1	d__Bacteria;p__Actinomycetota;c__Actinomycetia;o__Actinomycetales;f__Cellulomonadaceae;g__Cellulomonas;s__Cellulomonas terrae	WP_056592414.1	NA	NA	WP_082570996.1	NA
GCF_006538705.1	d__Bacteria;p__Actinomycetota;c__Actinomycetia;o__Actinomycetales;f__Cellulomonadaceae;g__Cellulomonas;s__Cellulomonas uda	WP_094179558.1	NA	NA	WP_174773859.1	NA
GCF_007989805.1	d__Bacteria;p__Actinomycetota;c__Actinomycetia;o__Actinomycetales;f__Cellulomonadaceae;g__Cellulomonas;s__Cellulomonas xylanilytica	WP_146929622.1	NA	NA	WP_082570996.1	NA
GCF_006538745.1	d__Bacteria;p__Actinomycetota;c__Actinomycetia;o__Actinomycetales;f__Cellulomonadaceae;g__Cellulomonas_A;s__Cellulomonas_A cellasea	WP_034624648.1	NA	NA	WP_034631101.1	NA
GCF_003115775.1	d__Bacteria;p__Actinomycetota;c__Actinomycetia;o__Actinomycetales;f__Cellulomonadaceae;g__Cellulomonas_A;s__Cellulomonas_A sp003115775	WP_109130399.1	NA	NA	WP_109130319.1	NA
GCA_012927595.1	d__Bacteria;p__Actinomycetota;c__Actinomycetia;o__Actinomycetales;f__Cellulomonadaceae;g__Cellulomonas_A;s__Cellulomonas_A sp012927595	NMM31450.1	NA	NA	NMM31195.1	NA
GCF_024508335.1	d__Bacteria;p__Actinomycetota;c__Actinomycetia;o__Actinomycetales;f__Cellulomonadaceae;g__Cellulomonas_A;s__Cellulomonas_A sp024508335	WP_066582580.1	NA	NA	WP_227569589.1	NA
GCF_024757985.1	d__Bacteria;p__Actinomycetota;c__Actinomycetia;o__Actinomycetales;f__Cellulomonadaceae;g__Cellulomonas_A;s__Cellulomonas_A sp024757985	WP_258726475.1	NA	NA	WP_258724343.1	NA
GCF_900046455.1	d__Bacteria;p__Actinomycetota;c__Actinomycetia;o__Actinomycetales;f__Cellulomonadaceae;g__Cellulomonas_A;s__Cellulomonas_A timonensis	WP_066582580.1	NA	NA	WP_066582798.1	NA
GCF_014837295.1	d__Bacteria;p__Actinomycetota;c__Actinomycetia;o__Actinomycetales;f__Cellulomonadaceae;g__Cellulosimicrobium;s__Cellulosimicrobium arenosum	WP_191827634.1	NA	NA	WP_191828319.1	NA
GCF_006539945.1	d__Bacteria;p__Actinomycetota;c__Actinomycetia;o__Actinomycetales;f__Cellulomonadaceae;g__Cellulosimicrobium;s__Cellulosimicrobium cellulans	WP_047234045.1	NA	NA	WP_141388992.1	NA
GCF_001722485.1	d__Bacteria;p__Actinomycetota;c__Actinomycetia;o__Actinomycetales;f__Cellulomonadaceae;g__Cellulosimicrobium;s__Cellulosimicrobium cellulans_A	WP_069385969.1	NA	NA	NA	NA
GCF_016907755.1	d__Bacteria;p__Actinomycetota;c__Actinomycetia;o__Actinomycetales;f__Cellulomonadaceae;g__Cellulosimicrobium;s__Cellulosimicrobium cellulans_D	WP_047234045.1	NA	NA	WP_087470047.1	NA
GCF_001019615.1	d__Bacteria;p__Actinomycetota;c__Actinomycetia;o__Actinomycetales;f__Cellulomonadaceae;g__Cellulosimicrobium;s__Cellulosimicrobium cellulans_E	WP_047234045.1	NA	NA	WP_047233644.1	NA
GCF_016921195.1	d__Bacteria;p__Actinomycetota;c__Actinomycetia;o__Actinomycetales;f__Cellulomonadaceae;g__Cellulosimicrobium;s__Cellulosimicrobium cellulans_F	WP_047234045.1	NA	NA	WP_205206886.1	NA
GCF_024124905.1	d__Bacteria;p__Actinomycetota;c__Actinomycetia;o__Actinomycetales;f__Cellulomonadaceae;g__Cellulosimicrobium;s__Cellulosimicrobium cellulans_G	WP_047234045.1	NA	NA	WP_253054170.1	NA
GCA_003052455.1	d__Bacteria;p__Actinomycetota;c__Actinomycetia;o__Actinomycetales;f__Cellulomonadaceae;g__Cellulosimicrobium;s__Cellulosimicrobium cinnabarinum	PTU56689.1	NA	NA	PTU55455.1	NA
GCF_009711085.1	d__Bacteria;p__Actinomycetota;c__Actinomycetia;o__Actinomycetales;f__Cellulomonadaceae;g__Cellulosimicrobium;s__Cellulosimicrobium composti	WP_024842005.1	NA	NA	WP_115943320.1	NA
GCF_004519295.1	d__Bacteria;p__Actinomycetota;c__Actinomycetia;o__Actinomycetales;f__Cellulomonadaceae;g__Cellulosimicrobium;s__Cellulosimicrobium funkei	WP_021482407.1	NA	NA	WP_034651673.1	NA
GCF_020551945.1	d__Bacteria;p__Actinomycetota;c__Actinomycetia;o__Actinomycetales;f__Cellulomonadaceae;g__Cellulosimicrobium;s__Cellulosimicrobium marinum	WP_229243123.1	NA	NA	WP_229242806.1	NA
GCF_001942335.1	d__Bacteria;p__Actinomycetota;c__Actinomycetia;o__Actinomycetales;f__Cellulomonadaceae;g__Cellulosimicrobium;s__Cellulosimicrobium sp001942335	NA	NA	NA	WP_075828468.1	NA
GCF_009708005.2	d__Bacteria;p__Actinomycetota;c__Actinomycetia;o__Actinomycetales;f__Cellulomonadaceae;g__Cellulosimicrobium;s__Cellulosimicrobium sp009708005	WP_047234045.1	NA	NA	WP_168731490.1	NA
GCF_943181405.1	d__Bacteria;p__Actinomycetota;c__Actinomycetia;o__Actinomycetales;f__Cellulomonadaceae;g__Cellulosimicrobium;s__Cellulosimicrobium sp943181405	WP_251153318.1	NA	NA	WP_251149892.1	NA
GCA_014803435.1	d__Bacteria;p__Actinomycetota;c__Actinomycetia;o__Actinomycetales;f__Cellulomonadaceae;g__Cellulosimicrobium;s__Cellulosimicrobium terreum	MBD5787156.1	NA	NA	MBD5785987.1	NA
GCA_012396185.1	d__Bacteria;p__Actinomycetota;c__Actinomycetia;o__Actinomycetales;f__Cellulomonadaceae;g__Flavimobilis;s__Flavimobilis hominis	NKX91932.1	NA	NA	NKX91922.1	NA
GCF_900113055.1	d__Bacteria;p__Actinomycetota;c__Actinomycetia;o__Actinomycetales;f__Cellulomonadaceae;g__Flavimobilis;s__Flavimobilis marinus	WP_093375112.1	NA	NA	WP_093375125.1	NA
GCF_014852685.1	d__Bacteria;p__Actinomycetota;c__Actinomycetia;o__Actinomycetales;f__Cellulomonadaceae;g__Flavimobilis;s__Flavimobilis rhizosphaerae	WP_210767073.1	NA	NA	WP_192278833.1	NA
GCF_002564025.1	d__Bacteria;p__Actinomycetota;c__Actinomycetia;o__Actinomycetales;f__Cellulomonadaceae;g__Flavimobilis;s__Flavimobilis soli	WP_245854886.1	NA	NA	WP_098457295.1	NA
GCF_011300875.1	d__Bacteria;p__Actinomycetota;c__Actinomycetia;o__Actinomycetales;f__Cellulomonadaceae;g__Flavimobilis;s__Flavimobilis sp011300875	WP_166413394.1	NA	NA	WP_166413429.1	NA
GCF_013149805.1	d__Bacteria;p__Actinomycetota;c__Actinomycetia;o__Actinomycetales;f__Cellulomonadaceae;g__Isoptericola;s__Isoptericola chiayiensis	NA	NA	NA	WP_172152159.1	NA
GCF_014635665.1	d__Bacteria;p__Actinomycetota;c__Actinomycetia;o__Actinomycetales;f__Cellulomonadaceae;g__Isoptericola;s__Isoptericola cucumis	WP_188523722.1	NA	NA	WP_188522045.1	NA
GCF_001636295.1	d__Bacteria;p__Actinomycetota;c__Actinomycetia;o__Actinomycetales;f__Cellulomonadaceae;g__Isoptericola;s__Isoptericola dokdonensis	WP_068202223.1	NA	NA	WP_068203475.1	NA
GCF_900167525.1	d__Bacteria;p__Actinomycetota;c__Actinomycetia;o__Actinomycetales;f__Cellulomonadaceae;g__Isoptericola;s__Isoptericola flavus	WP_079576040.1	NA	NA	WP_079571412.1	NA
GCF_013149785.1	d__Bacteria;p__Actinomycetota;c__Actinomycetia;o__Actinomycetales;f__Cellulomonadaceae;g__Isoptericola;s__Isoptericola halotolerans	WP_171782754.1	NA	NA	WP_171783266.1	NA
GCF_003003075.1	d__Bacteria;p__Actinomycetota;c__Actinomycetia;o__Actinomycetales;f__Cellulomonadaceae;g__Isoptericola;s__Isoptericola halotolerans_A	WP_106266678.1	NA	NA	WP_106269666.1	NA
GCF_002563715.1	d__Bacteria;p__Actinomycetota;c__Actinomycetia;o__Actinomycetales;f__Cellulomonadaceae;g__Isoptericola;s__Isoptericola jiangsuensis	WP_098463046.1	NA	NA	WP_098464797.1	NA
GCF_013085345.1	d__Bacteria;p__Actinomycetota;c__Actinomycetia;o__Actinomycetales;f__Cellulomonadaceae;g__Isoptericola;s__Isoptericola sediminis	NA	NA	NA	WP_171248383.1	NA
GCF_011634835.1	d__Bacteria;p__Actinomycetota;c__Actinomycetia;o__Actinomycetales;f__Cellulomonadaceae;g__Isoptericola;s__Isoptericola sp011634835	WP_166846382.1	NA	NA	WP_166851221.1	NA
GCF_020297055.1	d__Bacteria;p__Actinomycetota;c__Actinomycetia;o__Actinomycetales;f__Cellulomonadaceae;g__Isoptericola;s__Isoptericola sp020297055	WP_225565148.1	NA	NA	WP_225566035.1	NA
GCA_023241745.1	d__Bacteria;p__Actinomycetota;c__Actinomycetia;o__Actinomycetales;f__Cellulomonadaceae;g__Isoptericola;s__Isoptericola sp023241745	MCK9792162.1	NA	NA	MCK9795426.1	NA
GCF_000215105.1	d__Bacteria;p__Actinomycetota;c__Actinomycetia;o__Actinomycetales;f__Cellulomonadaceae;g__Isoptericola;s__Isoptericola variabilis_A	WP_013838187.1	NA	NA	WP_013839884.1	NA
GCA_012514835.1	d__Bacteria;p__Actinomycetota;c__Actinomycetia;o__Actinomycetales;f__Cellulomonadaceae;g__JAAYZM01;s__JAAYZM01 sp012514835	NLF04126.1	NA	NA	NLF03632.1	NA
GCF_024704385.1	d__Bacteria;p__Actinomycetota;c__Actinomycetia;o__Actinomycetales;f__Cellulomonadaceae;g__JAJDFX01;s__JAJDFX01 sp002441315	WP_259307321.1	NA	NA	WP_259307195.1	NA
GCF_000024065.1	d__Bacteria;p__Actinomycetota;c__Actinomycetia;o__Actinomycetales;f__Cellulomonadaceae;g__Jonesia;s__Jonesia denitrificans	WP_049754510.1	NA	NA	WP_015771169.1	NA
GCF_000423205.1	d__Bacteria;p__Actinomycetota;c__Actinomycetia;o__Actinomycetales;f__Cellulomonadaceae;g__Jonesia;s__Jonesia quinghaiensis	WP_051196738.1	NA	NA	WP_029068690.1	NA
GCF_002798015.1	d__Bacteria;p__Actinomycetota;c__Actinomycetia;o__Actinomycetales;f__Cellulomonadaceae;g__Luteimicrobium;s__Luteimicrobium subarcticum	WP_100348558.1	NA	NA	WP_100350706.1	NA
GCF_009429125.1	d__Bacteria;p__Actinomycetota;c__Actinomycetia;o__Actinomycetales;f__Cellulomonadaceae;g__Luteimicrobium;s__Luteimicrobium xylanilyticum	WP_036951801.1	NA	NA	WP_036944467.1	NA
GCF_016742955.1	d__Bacteria;p__Actinomycetota;c__Actinomycetia;o__Actinomycetales;f__Cellulomonadaceae;g__Myceligenerans;s__Myceligenerans indicum	WP_201844841.1	NA	NA	WP_201849232.1	NA
GCF_017349295.1	d__Bacteria;p__Actinomycetota;c__Actinomycetia;o__Actinomycetales;f__Cellulomonadaceae;g__Myceligenerans;s__Myceligenerans salitolerans	WP_207273815.1	NA	NA	WP_207277070.1	NA
GCF_014892515.1	d__Bacteria;p__Actinomycetota;c__Actinomycetia;o__Actinomycetales;f__Cellulomonadaceae;g__Myceligenerans;s__Myceligenerans sp014892515	WP_192863717.1	NA	NA	WP_192862460.1	NA
GCF_003814695.1	d__Bacteria;p__Actinomycetota;c__Actinomycetia;o__Actinomycetales;f__Cellulomonadaceae;g__Myceligenerans;s__Myceligenerans xiligouense	WP_123815345.1	NA	NA	WP_123812919.1	NA
GCF_015142735.1	d__Bacteria;p__Actinomycetota;c__Actinomycetia;o__Actinomycetales;f__Cellulomonadaceae;g__Oerskovia;s__Oerskovia douganii	WP_193719300.1	NA	NA	WP_227748918.1	NA
GCF_001692445.1	d__Bacteria;p__Actinomycetota;c__Actinomycetia;o__Actinomycetales;f__Cellulomonadaceae;g__Oerskovia;s__Oerskovia enterophila	WP_056650441.1	NA	NA	WP_068626931.1	NA
GCF_016907235.1	d__Bacteria;p__Actinomycetota;c__Actinomycetia;o__Actinomycetales;f__Cellulomonadaceae;g__Oerskovia;s__Oerskovia jenensis	WP_205308459.1	NA	NA	WP_205307622.1	NA
GCF_014836755.1	d__Bacteria;p__Actinomycetota;c__Actinomycetia;o__Actinomycetales;f__Cellulomonadaceae;g__Oerskovia;s__Oerskovia merdavium	WP_056650441.1	NA	NA	WP_068626931.1	NA
GCF_016907365.1	d__Bacteria;p__Actinomycetota;c__Actinomycetia;o__Actinomycetales;f__Cellulomonadaceae;g__Oerskovia;s__Oerskovia paurometabola	WP_030151535.1	NA	NA	WP_191789728.1	NA
GCF_014836555.1	d__Bacteria;p__Actinomycetota;c__Actinomycetia;o__Actinomycetales;f__Cellulomonadaceae;g__Oerskovia;s__Oerskovia rustica	WP_191794347.1	NA	NA	WP_030150200.1	NA
GCF_000718325.1	d__Bacteria;p__Actinomycetota;c__Actinomycetia;o__Actinomycetales;f__Cellulomonadaceae;g__Oerskovia;s__Oerskovia turbata	WP_030151535.1	NA	NA	WP_030150200.1	NA
GCF_000701465.1	d__Bacteria;p__Actinomycetota;c__Actinomycetia;o__Actinomycetales;f__Cellulomonadaceae;g__Paraoerskovia;s__Paraoerskovia marina	WP_029252432.1	NA	NA	WP_081829673.1	NA
GCF_007991755.1	d__Bacteria;p__Actinomycetota;c__Actinomycetia;o__Actinomycetales;f__Cellulomonadaceae;g__Pengzhenrongella;s__Pengzhenrongella aerilata	WP_146903714.1	NA	NA	WP_146901584.1	NA
GCF_012952065.1	d__Bacteria;p__Actinomycetota;c__Actinomycetia;o__Actinomycetales;f__Cellulomonadaceae;g__Pengzhenrongella;s__Pengzhenrongella fimi_A	WP_169325366.1	NA	NA	WP_169325753.1	NA
GCF_017569225.1	d__Bacteria;p__Actinomycetota;c__Actinomycetia;o__Actinomycetales;f__Cellulomonadaceae;g__Pengzhenrongella;s__Pengzhenrongella sicca	WP_227424694.1	NA	NA	WP_227423563.1	NA
GCF_004168625.1	d__Bacteria;p__Actinomycetota;c__Actinomycetia;o__Actinomycetales;f__Cellulomonadaceae;g__Pengzhenrongella;s__Pengzhenrongella sp004168625	WP_130104059.1	NA	NA	WP_130102002.1	NA
GCF_013004695.1	d__Bacteria;p__Actinomycetota;c__Actinomycetia;o__Actinomycetales;f__Cellulomonadaceae;g__Promicromonospora;s__Promicromonospora citrea	WP_171103452.1	NA	NA	WP_171104654.1	NA
GCF_000515355.1	d__Bacteria;p__Actinomycetota;c__Actinomycetia;o__Actinomycetales;f__Cellulomonadaceae;g__Promicromonospora;s__Promicromonospora kroppenstedtii	WP_020013299.1	NA	NA	WP_036960899.1	NA
GCF_900608595.1	d__Bacteria;p__Actinomycetota;c__Actinomycetia;o__Actinomycetales;f__Cellulomonadaceae;g__Promicromonospora;s__Promicromonospora panici	WP_129787004.1	NA	NA	WP_129786335.1	NA
GCF_014653785.1	d__Bacteria;p__Actinomycetota;c__Actinomycetia;o__Actinomycetales;f__Cellulomonadaceae;g__Promicromonospora;s__Promicromonospora soli	WP_108491525.1	NA	NA	WP_189671708.1	NA
GCF_003058225.1	d__Bacteria;p__Actinomycetota;c__Actinomycetia;o__Actinomycetales;f__Cellulomonadaceae;g__Promicromonospora;s__Promicromonospora sp003058225	WP_108491525.1	NA	NA	WP_108493499.1	NA
GCF_014137995.1	d__Bacteria;p__Actinomycetota;c__Actinomycetia;o__Actinomycetales;f__Cellulomonadaceae;g__Promicromonospora;s__Promicromonospora sukumoe	WP_182614146.1	NA	NA	WP_182619659.1	NA
GCF_000385135.1	d__Bacteria;p__Actinomycetota;c__Actinomycetia;o__Actinomycetales;f__Cellulomonadaceae;g__Promicromonospora;s__Promicromonospora sukumoe_B	WP_020013299.1	NA	NA	WP_020017784.1	NA
GCF_024171955.1	d__Bacteria;p__Actinomycetota;c__Actinomycetia;o__Actinomycetales;f__Cellulomonadaceae;g__Promicromonospora;s__Promicromonospora thailandica	WP_253832016.1	NA	NA	WP_253837979.1	NA
GCF_024171995.1	d__Bacteria;p__Actinomycetota;c__Actinomycetia;o__Actinomycetales;f__Cellulomonadaceae;g__Promicromonospora;s__Promicromonospora umidemergens	WP_253869876.1	NA	NA	WP_253870920.1	NA
GCF_006716265.1	d__Bacteria;p__Actinomycetota;c__Actinomycetia;o__Actinomycetales;f__Cellulomonadaceae;g__Rarobacter;s__Rarobacter faecitabidus	WP_142120859.1	NA	NA	WP_142121861.1	NA
GCF_006715765.1	d__Bacteria;p__Actinomycetota;c__Actinomycetia;o__Actinomycetales;f__Cellulomonadaceae;g__Rarobacter;s__Rarobacter incanus	WP_246043720.1	NA	NA	WP_142111802.1	NA
GCA_900188465.1	d__Bacteria;p__Actinomycetota;c__Actinomycetia;o__Actinomycetales;f__Cellulomonadaceae;g__Rarobacter;s__Rarobacter sp900188465	SNT09590.1	NA	NA	SNS66564.1	NA
GCF_002564005.1	d__Bacteria;p__Actinomycetota;c__Actinomycetia;o__Actinomycetales;f__Cellulomonadaceae;g__Sanguibacter;s__Sanguibacter antarcticus	WP_098456423.1	NA	NA	WP_098454854.1	NA
GCF_900096585.1	d__Bacteria;p__Actinomycetota;c__Actinomycetia;o__Actinomycetales;f__Cellulomonadaceae;g__Sanguibacter;s__Sanguibacter gelidistatuariae	WP_093182833.1	NA	NA	WP_245701022.1	NA
GCF_013415325.1	d__Bacteria;p__Actinomycetota;c__Actinomycetia;o__Actinomycetales;f__Cellulomonadaceae;g__Sanguibacter;s__Sanguibacter inulinus	WP_218928841.1	NA	NA	WP_179913362.1	NA
GCF_000024925.1	d__Bacteria;p__Actinomycetota;c__Actinomycetia;o__Actinomycetales;f__Cellulomonadaceae;g__Sanguibacter;s__Sanguibacter keddieii	WP_012867489.1	NA	NA	WP_012867622.1	NA
GCF_016342785.1	d__Bacteria;p__Actinomycetota;c__Actinomycetia;o__Actinomycetales;f__Cellulomonadaceae;g__Sanguibacter;s__Sanguibacter suaedae	WP_198733795.1	NA	NA	WP_198733668.1	NA
GCF_001552735.1	d__Bacteria;p__Actinomycetota;c__Actinomycetia;o__Actinomycetales;f__Cellulomonadaceae;g__Sanguibacter;s__Sanguibacter suarezii	WP_083942135.1	NA	NA	WP_066464428.1	NA
GCF_002797595.1	d__Bacteria;p__Actinomycetota;c__Actinomycetia;o__Actinomycetales;f__Cellulomonadaceae;g__Sediminihabitans;s__Sediminihabitans luteus	WP_100421395.1	NA	NA	WP_100423410.1	NA
GCF_003752595.1	d__Bacteria;p__Actinomycetota;c__Actinomycetia;o__Actinomycetales;f__Cellulomonadaceae;g__Sediminihabitans;s__Sediminihabitans sp003752595	WP_123307400.1	NA	NA	WP_123309218.1	NA
GCF_000312125.1	d__Bacteria;p__Actinomycetota;c__Actinomycetia;o__Actinomycetales;f__Cellulomonadaceae;g__Timonella;s__Timonella senegalensis	WP_051009811.1	NA	NA	WP_019148423.1	NA
GCF_004135345.1	d__Bacteria;p__Actinomycetota;c__Actinomycetia;o__Actinomycetales;f__Cellulomonadaceae;g__Xylanimonas;s__Xylanimonas allomyrinae	WP_211340943.1	NA	NA	WP_129205285.1	NA
GCF_000024965.1	d__Bacteria;p__Actinomycetota;c__Actinomycetia;o__Actinomycetales;f__Cellulomonadaceae;g__Xylanimonas;s__Xylanimonas cellulosilytica	WP_281041965.1	NA	NA	WP_012876972.1	NA
GCF_003244315.1	d__Bacteria;p__Actinomycetota;c__Actinomycetia;o__Actinomycetales;f__Cellulomonadaceae;g__Xylanimonas;s__Xylanimonas oleitrophica	WP_111249503.1	NA	NA	WP_111251728.1	NA
GCF_004135385.1	d__Bacteria;p__Actinomycetota;c__Actinomycetia;o__Actinomycetales;f__Cellulomonadaceae;g__Xylanimonas;s__Xylanimonas protaetiae	WP_207207393.1	NA	NA	WP_129187098.1	NA
GCF_009846865.1	d__Bacteria;p__Actinomycetota;c__Actinomycetia;o__Actinomycetales;f__Cellulomonadaceae;g__Xylanimonas;s__Xylanimonas puerhi	WP_159792455.1	NA	NA	WP_159797733.1	NA
GCA_009780755.1	d__Bacteria;p__Actinomycetota;c__Actinomycetia;o__Actinomycetales;f__Cellulomonadaceae;g__Xylanimonas;s__Xylanimonas sp009780755	MCL2594360.1	NA	NA	MCL2594519.1	NA
GCA_009782865.1	d__Bacteria;p__Actinomycetota;c__Actinomycetia;o__Actinomycetales;f__Cellulomonadaceae;g__Xylanimonas;s__Xylanimonas sp009782865	NA	NA	NA	MCL1899144.1	NA
GCA_009783295.1	d__Bacteria;p__Actinomycetota;c__Actinomycetia;o__Actinomycetales;f__Cellulomonadaceae;g__Xylanimonas;s__Xylanimonas sp009783295	MCL1868931.1	NA	NA	MCL1871437.1	NA
GCF_004216535.1	d__Bacteria;p__Actinomycetota;c__Actinomycetia;o__Actinomycetales;f__Cellulomonadaceae;g__Xylanimonas;s__Xylanimonas ulmi	WP_207216608.1	NA	NA	WP_130416253.1	NA
GCF_016862815.1	d__Bacteria;p__Actinomycetota;c__Actinomycetia;o__Actinomycetales;f__Demequinaceae;g__Demequina;s__Demequina activiva	WP_203652953.1	NA	NA	WP_203653644.1	NA
GCF_000975095.1	d__Bacteria;p__Actinomycetota;c__Actinomycetia;o__Actinomycetales;f__Demequinaceae;g__Demequina;s__Demequina aestuarii	WP_062135598.1	NA	NA	WP_062130698.1	NA
GCF_000975135.1	d__Bacteria;p__Actinomycetota;c__Actinomycetia;o__Actinomycetales;f__Demequinaceae;g__Demequina;s__Demequina aurantiaca	WP_061964050.1	NA	NA	WP_061963204.1	NA
GCF_000975035.1	d__Bacteria;p__Actinomycetota;c__Actinomycetia;o__Actinomycetales;f__Demequinaceae;g__Demequina;s__Demequina flava	WP_061960687.1	NA	NA	WP_061961334.1	NA
GCF_000971115.1	d__Bacteria;p__Actinomycetota;c__Actinomycetia;o__Actinomycetales;f__Demequinaceae;g__Demequina;s__Demequina gelatinilytica	WP_062516556.1	NA	NA	WP_082096830.1	NA
GCF_000975155.1	d__Bacteria;p__Actinomycetota;c__Actinomycetia;o__Actinomycetales;f__Demequinaceae;g__Demequina;s__Demequina globuliformis	WP_062076675.1	NA	NA	WP_062077282.1	NA
GCF_000971395.1	d__Bacteria;p__Actinomycetota;c__Actinomycetia;o__Actinomycetales;f__Demequinaceae;g__Demequina;s__Demequina iriomotensis	WP_062387169.1	NA	NA	WP_062389221.1	NA
GCF_013409005.1	d__Bacteria;p__Actinomycetota;c__Actinomycetia;o__Actinomycetales;f__Demequinaceae;g__Demequina;s__Demequina lutea	WP_062076184.1	NA	NA	WP_062075436.1	NA
GCF_000759715.1	d__Bacteria;p__Actinomycetota;c__Actinomycetia;o__Actinomycetales;f__Demequinaceae;g__Demequina;s__Demequina mangrovi	WP_042214960.1	NA	NA	WP_042216630.1	NA
GCF_000971155.1	d__Bacteria;p__Actinomycetota;c__Actinomycetia;o__Actinomycetales;f__Demequinaceae;g__Demequina;s__Demequina maris	WP_062296827.1	NA	NA	WP_062299094.1	NA
GCF_000975115.1	d__Bacteria;p__Actinomycetota;c__Actinomycetia;o__Actinomycetales;f__Demequinaceae;g__Demequina;s__Demequina oxidasica	WP_062208720.1	NA	NA	WP_062210397.1	NA
GCF_000971175.1	d__Bacteria;p__Actinomycetota;c__Actinomycetia;o__Actinomycetales;f__Demequinaceae;g__Demequina;s__Demequina pelophila	WP_062380019.1	NA	NA	WP_062381035.1	NA
GCF_000971135.1	d__Bacteria;p__Actinomycetota;c__Actinomycetia;o__Actinomycetales;f__Demequinaceae;g__Demequina;s__Demequina phytophila	WP_062287875.1	NA	NA	WP_062290520.1	NA
GCF_000971255.1	d__Bacteria;p__Actinomycetota;c__Actinomycetia;o__Actinomycetales;f__Demequinaceae;g__Demequina;s__Demequina rhizosphaerae	WP_062310643.1	NA	NA	WP_062313386.1	NA
GCF_000974805.1	d__Bacteria;p__Actinomycetota;c__Actinomycetia;o__Actinomycetales;f__Demequinaceae;g__Demequina;s__Demequina salsinemoris	WP_062204111.1	NA	NA	WP_062206440.1	NA
GCF_000975055.1	d__Bacteria;p__Actinomycetota;c__Actinomycetia;o__Actinomycetales;f__Demequinaceae;g__Demequina;s__Demequina sediminicola	WP_062069365.1	NA	NA	WP_062071064.1	NA
GCF_000971215.1	d__Bacteria;p__Actinomycetota;c__Actinomycetia;o__Actinomycetales;f__Demequinaceae;g__Demequina;s__Demequina silvatica	WP_062287875.1	NA	NA	WP_062519317.1	NA
GCF_000971195.1	d__Bacteria;p__Actinomycetota;c__Actinomycetia;o__Actinomycetales;f__Demequinaceae;g__Demequina;s__Demequina soli	WP_062461288.1	NA	NA	WP_062465018.1	NA
GCF_002090055.1	d__Bacteria;p__Actinomycetota;c__Actinomycetia;o__Actinomycetales;f__Demequinaceae;g__Demequina;s__Demequina sp002090055	WP_084100642.1	NA	NA	WP_200809006.1	NA
GCF_002090075.1	d__Bacteria;p__Actinomycetota;c__Actinomycetia;o__Actinomycetales;f__Demequinaceae;g__Demequina;s__Demequina sp002090075	WP_084074964.1	NA	NA	WP_084074387.1	NA
GCF_002090095.1	d__Bacteria;p__Actinomycetota;c__Actinomycetia;o__Actinomycetales;f__Demequinaceae;g__Demequina;s__Demequina sp002090095	WP_084039451.1	NA	NA	WP_084039065.1	NA
GCF_002090115.1	d__Bacteria;p__Actinomycetota;c__Actinomycetia;o__Actinomycetales;f__Demequinaceae;g__Demequina;s__Demequina sp002090115	WP_084125821.1	NA	NA	WP_084125191.1	NA
GCF_002090135.1	d__Bacteria;p__Actinomycetota;c__Actinomycetia;o__Actinomycetales;f__Demequinaceae;g__Demequina;s__Demequina sp002090135	WP_084129475.1	NA	NA	WP_084128481.1	NA
GCF_002090155.1	d__Bacteria;p__Actinomycetota;c__Actinomycetia;o__Actinomycetales;f__Demequinaceae;g__Demequina;s__Demequina sp002090155	WP_084106117.1	NA	NA	WP_084106340.1	NA
GCF_002090175.1	d__Bacteria;p__Actinomycetota;c__Actinomycetia;o__Actinomycetales;f__Demequinaceae;g__Demequina;s__Demequina sp002090175	WP_084078800.1	NA	NA	WP_084079455.1	NA
GCA_002841315.1	d__Bacteria;p__Actinomycetota;c__Actinomycetia;o__Actinomycetales;f__Demequinaceae;g__Demequina;s__Demequina sp002841315	PKQ25964.1	NA	NA	NA	NA
GCF_020447105.2	d__Bacteria;p__Actinomycetota;c__Actinomycetia;o__Actinomycetales;f__Demequinaceae;g__Demequina;s__Demequina sp020447105	WP_226094962.1	NA	NA	WP_226096751.1	NA
GCA_024707205.1	d__Bacteria;p__Actinomycetota;c__Actinomycetia;o__Actinomycetales;f__Demequinaceae;g__Demequina;s__Demequina sp024707205	MCR6711564.1	NA	NA	MCR6712152.1	NA
GCF_000971235.1	d__Bacteria;p__Actinomycetota;c__Actinomycetia;o__Actinomycetales;f__Demequinaceae;g__Demequina;s__Demequina subtropica	WP_062307456.1	NA	NA	WP_062304057.1	NA
GCA_016933155.1	d__Bacteria;p__Actinomycetota;c__Actinomycetia;o__Actinomycetales;f__Demequinaceae;g__JAFGBM01;s__JAFGBM01 sp016933155	MBN2177689.1	NA	NA	NA	NA
GCF_002332425.1	d__Bacteria;p__Actinomycetota;c__Actinomycetia;o__Actinomycetales;f__Dermabacteraceae;g__Brachybacterium;s__Brachybacterium alimentarium	WP_096163503.1	NA	NA	WP_096166319.1	NA
GCF_014204755.1	d__Bacteria;p__Actinomycetota;c__Actinomycetia;o__Actinomycetales;f__Dermabacteraceae;g__Brachybacterium;s__Brachybacterium aquaticum	WP_184324526.1	NA	NA	WP_312857709.1	NA
GCF_002216795.1	d__Bacteria;p__Actinomycetota;c__Actinomycetia;o__Actinomycetales;f__Dermabacteraceae;g__Brachybacterium;s__Brachybacterium avium	WP_089064134.1	NA	NA	WP_089066464.1	NA
GCF_003130585.1	d__Bacteria;p__Actinomycetota;c__Actinomycetia;o__Actinomycetales;f__Dermabacteraceae;g__Brachybacterium;s__Brachybacterium endophyticum	WP_109276698.1	NA	NA	WP_109275502.1	NA
GCF_015209585.1	d__Bacteria;p__Actinomycetota;c__Actinomycetia;o__Actinomycetales;f__Dermabacteraceae;g__Brachybacterium;s__Brachybacterium epidermidis	WP_228018478.1	NA	NA	WP_193865771.1	NA
GCF_000023405.1	d__Bacteria;p__Actinomycetota;c__Actinomycetia;o__Actinomycetales;f__Dermabacteraceae;g__Brachybacterium;s__Brachybacterium faecium	WP_015776046.1	NA	NA	WP_012804865.1	NA
GCF_017876515.1	d__Bacteria;p__Actinomycetota;c__Actinomycetia;o__Actinomycetales;f__Dermabacteraceae;g__Brachybacterium;s__Brachybacterium fresconis	WP_209888236.1	NA	NA	WP_209895383.1	NA
GCF_002407065.1	d__Bacteria;p__Actinomycetota;c__Actinomycetia;o__Actinomycetales;f__Dermabacteraceae;g__Brachybacterium;s__Brachybacterium ginsengisoli	WP_096798925.1	NA	NA	WP_096801044.1	NA
GCF_016623465.1	d__Bacteria;p__Actinomycetota;c__Actinomycetia;o__Actinomycetales;f__Dermabacteraceae;g__Brachybacterium;s__Brachybacterium halotolerans	WP_200503118.1	NA	NA	NA	NA
GCF_003711805.1	d__Bacteria;p__Actinomycetota;c__Actinomycetia;o__Actinomycetales;f__Dermabacteraceae;g__Brachybacterium;s__Brachybacterium intestinipullorum	WP_122941956.1	NA	NA	WP_164518608.1	NA
GCF_023373525.1	d__Bacteria;p__Actinomycetota;c__Actinomycetia;o__Actinomycetales;f__Dermabacteraceae;g__Brachybacterium;s__Brachybacterium kimchii	WP_249479281.1	NA	NA	WP_249481096.1	NA
GCF_900184245.1	d__Bacteria;p__Actinomycetota;c__Actinomycetia;o__Actinomycetales;f__Dermabacteraceae;g__Brachybacterium;s__Brachybacterium massiliense	WP_087483582.1	NA	NA	WP_087483415.1	NA
GCA_019118275.1	d__Bacteria;p__Actinomycetota;c__Actinomycetia;o__Actinomycetales;f__Dermabacteraceae;g__Brachybacterium;s__Brachybacterium merdavium	HJB10770.1	NA	NA	HJB11786.1	NA
GCA_019115335.1	d__Bacteria;p__Actinomycetota;c__Actinomycetia;o__Actinomycetales;f__Dermabacteraceae;g__Brachybacterium;s__Brachybacterium merdigallinarum	HIY23758.1	NA	NA	HIY25425.1	NA
GCF_016907455.1	d__Bacteria;p__Actinomycetota;c__Actinomycetia;o__Actinomycetales;f__Dermabacteraceae;g__Brachybacterium;s__Brachybacterium muris	WP_204409858.1	NA	NA	WP_083871715.1	NA
GCF_900163655.1	d__Bacteria;p__Actinomycetota;c__Actinomycetia;o__Actinomycetales;f__Dermabacteraceae;g__Brachybacterium;s__Brachybacterium nesterenkovii	WP_087103575.1	NA	NA	WP_234992023.1	NA
GCF_003994255.1	d__Bacteria;p__Actinomycetota;c__Actinomycetia;o__Actinomycetales;f__Dermabacteraceae;g__Brachybacterium;s__Brachybacterium paraconglomeratum	WP_126988157.1	NA	NA	WP_126985047.1	NA
GCF_000576425.1	d__Bacteria;p__Actinomycetota;c__Actinomycetia;o__Actinomycetales;f__Dermabacteraceae;g__Brachybacterium;s__Brachybacterium phenoliresistens	WP_038372914.1	NA	NA	WP_084148643.1	NA
GCF_005490785.1	d__Bacteria;p__Actinomycetota;c__Actinomycetia;o__Actinomycetales;f__Dermabacteraceae;g__Brachybacterium;s__Brachybacterium rhamnosum	WP_137770408.1	NA	NA	WP_240811311.1	NA
GCF_017876545.1	d__Bacteria;p__Actinomycetota;c__Actinomycetia;o__Actinomycetales;f__Dermabacteraceae;g__Brachybacterium;s__Brachybacterium sacelli	WP_209904382.1	NA	NA	WP_209902184.1	NA
GCF_003355475.1	d__Bacteria;p__Actinomycetota;c__Actinomycetia;o__Actinomycetales;f__Dermabacteraceae;g__Brachybacterium;s__Brachybacterium saurashtrense	WP_115413234.1	NA	NA	WP_115412542.1	NA
GCF_001969445.1	d__Bacteria;p__Actinomycetota;c__Actinomycetia;o__Actinomycetales;f__Dermabacteraceae;g__Brachybacterium;s__Brachybacterium sp001969445	WP_076807480.1	NA	NA	WP_076810614.1	NA
GCF_002871795.1	d__Bacteria;p__Actinomycetota;c__Actinomycetia;o__Actinomycetales;f__Dermabacteraceae;g__Brachybacterium;s__Brachybacterium sp002871795	WP_102235114.1	NA	NA	WP_255407891.1	NA
GCF_003347015.1	d__Bacteria;p__Actinomycetota;c__Actinomycetia;o__Actinomycetales;f__Dermabacteraceae;g__Brachybacterium;s__Brachybacterium sp003347015	WP_114855900.1	NA	NA	WP_114855079.1	NA
GCA_012799425.1	d__Bacteria;p__Actinomycetota;c__Actinomycetia;o__Actinomycetales;f__Dermabacteraceae;g__Brachybacterium;s__Brachybacterium sp012799425	NMA76414.1	NA	NA	NMA77107.1	NA
GCA_014400405.1	d__Bacteria;p__Actinomycetota;c__Actinomycetia;o__Actinomycetales;f__Dermabacteraceae;g__Brachybacterium;s__Brachybacterium sp014400405	QNN81813.1	NA	NA	QNN83266.1	NA
GCF_014897705.1	d__Bacteria;p__Actinomycetota;c__Actinomycetia;o__Actinomycetales;f__Dermabacteraceae;g__Brachybacterium;s__Brachybacterium sp014897705	WP_193105335.1	NA	NA	WP_193107227.1	NA
GCF_023509525.1	d__Bacteria;p__Actinomycetota;c__Actinomycetia;o__Actinomycetales;f__Dermabacteraceae;g__Brachybacterium;s__Brachybacterium sp023509525	WP_249737988.1	NA	NA	WP_283774585.1	NA
GCF_025028335.1	d__Bacteria;p__Actinomycetota;c__Actinomycetia;o__Actinomycetales;f__Dermabacteraceae;g__Brachybacterium;s__Brachybacterium sp025028335	WP_259557230.1	NA	NA	WP_259559208.1	NA
GCF_000225825.1	d__Bacteria;p__Actinomycetota;c__Actinomycetia;o__Actinomycetales;f__Dermabacteraceae;g__Brachybacterium;s__Brachybacterium squillarum	WP_010535049.1	NA	NA	WP_029362784.1	NA
GCF_009299795.1	d__Bacteria;p__Actinomycetota;c__Actinomycetia;o__Actinomycetales;f__Dermabacteraceae;g__Brachybacterium;s__Brachybacterium subflavum	WP_152354347.1	NA	NA	WP_152353393.1	NA
GCF_900258505.1	d__Bacteria;p__Actinomycetota;c__Actinomycetia;o__Actinomycetales;f__Dermabacteraceae;g__Brachybacterium;s__Brachybacterium timonense	WP_106507096.1	NA	NA	WP_106506498.1	NA
GCF_014897585.1	d__Bacteria;p__Actinomycetota;c__Actinomycetia;o__Actinomycetales;f__Dermabacteraceae;g__Brachybacterium;s__Brachybacterium tyrofermentans	WP_193118384.1	NA	NA	WP_193118641.1	NA
GCF_002407185.1	d__Bacteria;p__Actinomycetota;c__Actinomycetia;o__Actinomycetales;f__Dermabacteraceae;g__Brachybacterium;s__Brachybacterium vulturis	WP_096802737.1	NA	NA	WP_096804361.1	NA
GCF_001570785.1	d__Bacteria;p__Actinomycetota;c__Actinomycetia;o__Actinomycetales;f__Dermabacteraceae;g__Dermabacter;s__Dermabacter hominis	WP_016664971.1	NA	NA	WP_061211389.1	NA
GCA_025147465.1	d__Bacteria;p__Actinomycetota;c__Actinomycetia;o__Actinomycetales;f__Dermabacteraceae;g__Dermabacter;s__Dermabacter sp025147465	MCT1866757.1	NA	NA	MCT1867403.1	NA
GCF_001678905.1	d__Bacteria;p__Actinomycetota;c__Actinomycetia;o__Actinomycetales;f__Dermabacteraceae;g__Dermabacter;s__Dermabacter vaginalis	WP_065248097.1	NA	NA	NA	NA
GCF_900070355.1	d__Bacteria;p__Actinomycetota;c__Actinomycetia;o__Actinomycetales;f__Dermabacteraceae;g__Devriesea;s__Devriesea agamarum	WP_058233803.1	NA	NA	WP_231928269.1	NA
GCF_014191425.1	d__Bacteria;p__Actinomycetota;c__Actinomycetia;o__Actinomycetales;f__Dermabacteraceae;g__Helcobacillus;s__Helcobacillus massiliensis	WP_221187132.1	NA	NA	WP_183374934.1	NA
GCA_022803075.1	d__Bacteria;p__Actinomycetota;c__Actinomycetia;o__Actinomycetales;f__Dermabacteraceae;g__JAFFTF01;s__JAFFTF01 sp022803075	MCI9889682.1	NA	NA	NA	NA
GCA_019218375.1	d__Bacteria;p__Actinomycetota;c__Actinomycetia;o__Actinomycetales;f__Dermabacteraceae;g__TAE3-ERU5;s__TAE3-ERU5 sp019218375	MBV7432706.1	NA	NA	NA	NA
GCA_019218415.1	d__Bacteria;p__Actinomycetota;c__Actinomycetia;o__Actinomycetales;f__Dermabacteraceae;g__TAE3-ERU5;s__TAE3-ERU5 sp019218415	MBV7412365.1	NA	NA	NA	NA
GCF_014857905.1	d__Bacteria;p__Actinomycetota;c__Actinomycetia;o__Actinomycetales;f__Dermatophilaceae;g__Agilicoccus;s__Agilicoccus flavus	WP_226345205.1	NA	NA	WP_226345433.1	NA
GCF_013410455.1	d__Bacteria;p__Actinomycetota;c__Actinomycetia;o__Actinomycetales;f__Dermatophilaceae;g__Allobranchiibius;s__Allobranchiibius huperziae	NA	NA	NA	NA	NA
GCF_017565405.1	d__Bacteria;p__Actinomycetota;c__Actinomycetia;o__Actinomycetales;f__Dermatophilaceae;g__Allobranchiibius;s__Allobranchiibius sp017565405	WP_179479408.1	NA	NA	NA	NA
GCF_000426385.1	d__Bacteria;p__Actinomycetota;c__Actinomycetia;o__Actinomycetales;f__Dermatophilaceae;g__Arsenicicoccus;s__Arsenicicoccus bolidensis	WP_019287690.1	NA	NA	NA	NA
GCF_009707125.1	d__Bacteria;p__Actinomycetota;c__Actinomycetia;o__Actinomycetales;f__Dermatophilaceae;g__Arsenicicoccus;s__Arsenicicoccus cauae	WP_154592653.1	NA	NA	NA	NA
GCF_022568795.1	d__Bacteria;p__Actinomycetota;c__Actinomycetia;o__Actinomycetales;f__Dermatophilaceae;g__Arsenicicoccus;s__Arsenicicoccus dermatophilus	WP_241452532.1	NA	NA	NA	NA
GCF_022568835.1	d__Bacteria;p__Actinomycetota;c__Actinomycetia;o__Actinomycetales;f__Dermatophilaceae;g__Arsenicicoccus;s__Arsenicicoccus piscis	WP_241444378.1	NA	NA	NA	NA
GCF_001189535.1	d__Bacteria;p__Actinomycetota;c__Actinomycetia;o__Actinomycetales;f__Dermatophilaceae;g__Arsenicicoccus;s__Arsenicicoccus sp001189535	WP_050348034.1	NA	NA	NA	NA
GCF_000298175.1	d__Bacteria;p__Actinomycetota;c__Actinomycetia;o__Actinomycetales;f__Dermatophilaceae;g__Austwickia;s__Austwickia chelonae	WP_006503146.1	NA	NA	WP_006503901.1	NA
GCF_003391095.1	d__Bacteria;p__Actinomycetota;c__Actinomycetia;o__Actinomycetales;f__Dermatophilaceae;g__Austwickia;s__Austwickia chelonae_A	WP_116114067.1	NA	NA	WP_116111878.1	NA
GCA_016699675.1	d__Bacteria;p__Actinomycetota;c__Actinomycetia;o__Actinomycetales;f__Dermatophilaceae;g__Austwickia;s__Austwickia sp016699675	QQS00164.1	NA	NA	QQR99625.1	NA
GCF_019331795.1	d__Bacteria;p__Actinomycetota;c__Actinomycetia;o__Actinomycetales;f__Dermatophilaceae;g__Austwickia;s__Austwickia sp019331795	WP_219108085.1	NA	NA	WP_219107753.1	NA
GCA_020161845.1	d__Bacteria;p__Actinomycetota;c__Actinomycetia;o__Actinomycetales;f__Dermatophilaceae;g__Austwickia;s__Austwickia sp020161845	MCA0437066.1	NA	NA	MCA0437921.1	NA
GCF_006716095.1	d__Bacteria;p__Actinomycetota;c__Actinomycetia;o__Actinomycetales;f__Dermatophilaceae;g__Barrientosiimonas;s__Barrientosiimonas humi	WP_142005810.1	NA	NA	NA	NA
GCF_900108585.1	d__Bacteria;p__Actinomycetota;c__Actinomycetia;o__Actinomycetales;f__Dermatophilaceae;g__Branchiibius;s__Branchiibius hedensis	WP_109683940.1	NA	NA	NA	NA
GCA_001594145.1	d__Bacteria;p__Actinomycetota;c__Actinomycetia;o__Actinomycetales;f__Dermatophilaceae;g__Branchiibius;s__Branchiibius sp001594145	KYH45903.1	NA	NA	NA	NA
GCF_000376825.1	d__Bacteria;p__Actinomycetota;c__Actinomycetia;o__Actinomycetales;f__Dermatophilaceae;g__Demetria;s__Demetria terragena	WP_018155412.1	NA	NA	NA	NA
GCF_003515945.1	d__Bacteria;p__Actinomycetota;c__Actinomycetia;o__Actinomycetales;f__Dermatophilaceae;g__Dermacoccus;s__Dermacoccus abyssi	WP_047311934.1	NA	NA	WP_118912138.1	NA
GCF_900447535.1	d__Bacteria;p__Actinomycetota;c__Actinomycetia;o__Actinomycetales;f__Dermatophilaceae;g__Dermacoccus;s__Dermacoccus nishinomiyaensis	WP_006943848.1	NA	NA	WP_144708223.1	NA
GCF_900187045.1	d__Bacteria;p__Actinomycetota;c__Actinomycetia;o__Actinomycetales;f__Dermatophilaceae;g__Dermatophilus;s__Dermatophilus congolensis	WP_028327904.1	NA	NA	WP_028327444.1	NA
GCF_900447215.1	d__Bacteria;p__Actinomycetota;c__Actinomycetia;o__Actinomycetales;f__Dermatophilaceae;g__Dermatophilus;s__Dermatophilus congolensis_A	WP_115029871.1	NA	NA	WP_115032887.1	NA
GCF_009184895.1	d__Bacteria;p__Actinomycetota;c__Actinomycetia;o__Actinomycetales;f__Dermatophilaceae;g__F2B08;s__F2B08 sp009184895	WP_152179063.1	NA	NA	NA	NA
GCA_012518475.1	d__Bacteria;p__Actinomycetota;c__Actinomycetia;o__Actinomycetales;f__Dermatophilaceae;g__F2B08;s__F2B08 sp012518475	NA	NA	NA	NA	NA
GCA_012729695.1	d__Bacteria;p__Actinomycetota;c__Actinomycetia;o__Actinomycetales;f__Dermatophilaceae;g__F2B08;s__F2B08 sp012729695	NLX00305.1	NA	NA	NA	NA
GCA_012838445.1	d__Bacteria;p__Actinomycetota;c__Actinomycetia;o__Actinomycetales;f__Dermatophilaceae;g__F2B08;s__F2B08 sp012838445	HHU09917.1	NA	NA	NA	NA
GCF_013002715.1	d__Bacteria;p__Actinomycetota;c__Actinomycetia;o__Actinomycetales;f__Dermatophilaceae;g__Flexivirga;s__Flexivirga aerilata	WP_171153777.1	NA	NA	NA	NA
GCF_003724155.1	d__Bacteria;p__Actinomycetota;c__Actinomycetia;o__Actinomycetales;f__Dermatophilaceae;g__Flexivirga;s__Flexivirga caeni	WP_123271852.1	NA	NA	NA	NA
GCF_014640635.1	d__Bacteria;p__Actinomycetota;c__Actinomycetia;o__Actinomycetales;f__Dermatophilaceae;g__Flexivirga;s__Flexivirga endophytica	WP_188834963.1	NA	NA	NA	NA
GCF_014190805.1	d__Bacteria;p__Actinomycetota;c__Actinomycetia;o__Actinomycetales;f__Dermatophilaceae;g__Flexivirga;s__Flexivirga oryzae	WP_183317879.1	NA	NA	NA	NA
GCF_006716675.1	d__Bacteria;p__Actinomycetota;c__Actinomycetia;o__Actinomycetales;f__Dermatophilaceae;g__Humibacillus;s__Humibacillus xanthopallidus	WP_141841562.1	NA	NA	NA	NA
GCF_006717145.1	d__Bacteria;p__Actinomycetota;c__Actinomycetia;o__Actinomycetales;f__Dermatophilaceae;g__Humibacillus;s__Humibacillus xanthopallidus_A	WP_141821522.1	NA	NA	NA	NA
GCF_000576595.1	d__Bacteria;p__Actinomycetota;c__Actinomycetia;o__Actinomycetales;f__Dermatophilaceae;g__Humihabitans;s__Humihabitans oryzae	WP_034808815.1	NA	NA	NA	NA
GCF_000184685.1	d__Bacteria;p__Actinomycetota;c__Actinomycetia;o__Actinomycetales;f__Dermatophilaceae;g__Intrasporangium;s__Intrasporangium calvum	WP_013492132.1	NA	NA	NA	NA
GCF_000576575.1	d__Bacteria;p__Actinomycetota;c__Actinomycetia;o__Actinomycetales;f__Dermatophilaceae;g__Intrasporangium_A;s__Intrasporangium_A chromatireducens	WP_034715841.1	NA	NA	NA	NA
GCA_016711265.1	d__Bacteria;p__Actinomycetota;c__Actinomycetia;o__Actinomycetales;f__Dermatophilaceae;g__JADJTI01;s__JADJTI01 sp016711265	MBK8435840.1	NA	NA	NA	NA
GCA_016716625.1	d__Bacteria;p__Actinomycetota;c__Actinomycetia;o__Actinomycetales;f__Dermatophilaceae;g__JADJVJ01;s__JADJVJ01 sp016716625	MBK9475353.1	NA	NA	NA	NA
GCA_017993715.1	d__Bacteria;p__Actinomycetota;c__Actinomycetia;o__Actinomycetales;f__Dermatophilaceae;g__JAGOME01;s__JAGOME01 sp017993715	MBP6994892.1	NA	NA	NA	NA
GCA_021287075.1	d__Bacteria;p__Actinomycetota;c__Actinomycetia;o__Actinomycetales;f__Dermatophilaceae;g__JAJTBD01;s__JAJTBD01 sp021287075	MCE1178501.1	NA	NA	NA	NA
GCF_013408565.1	d__Bacteria;p__Actinomycetota;c__Actinomycetia;o__Actinomycetales;f__Dermatophilaceae;g__Janibacter;s__Janibacter alkaliphilus	WP_179463821.1	NA	NA	NA	NA
GCF_001570945.1	d__Bacteria;p__Actinomycetota;c__Actinomycetia;o__Actinomycetales;f__Dermatophilaceae;g__Janibacter;s__Janibacter anophelis	WP_068313451.1	NA	NA	NA	NA
GCF_001570965.1	d__Bacteria;p__Actinomycetota;c__Actinomycetia;o__Actinomycetales;f__Dermatophilaceae;g__Janibacter;s__Janibacter corallicola	WP_068257056.1	NA	NA	NA	NA
GCF_013409205.1	d__Bacteria;p__Actinomycetota;c__Actinomycetia;o__Actinomycetales;f__Dermatophilaceae;g__Janibacter;s__Janibacter cremeus	WP_185991905.1	NA	NA	NA	NA
GCF_000297495.1	d__Bacteria;p__Actinomycetota;c__Actinomycetia;o__Actinomycetales;f__Dermatophilaceae;g__Janibacter;s__Janibacter hoylei	WP_007924617.1	NA	NA	NA	NA
GCF_900176385.1	d__Bacteria;p__Actinomycetota;c__Actinomycetia;o__Actinomycetales;f__Dermatophilaceae;g__Janibacter;s__Janibacter indicus	WP_072625115.1	NA	NA	NA	NA
GCF_001570985.1	d__Bacteria;p__Actinomycetota;c__Actinomycetia;o__Actinomycetales;f__Dermatophilaceae;g__Janibacter;s__Janibacter limosus	WP_068258932.1	NA	NA	NA	NA
GCF_004295485.1	d__Bacteria;p__Actinomycetota;c__Actinomycetia;o__Actinomycetales;f__Dermatophilaceae;g__Janibacter;s__Janibacter limosus_A	WP_130628658.1	NA	NA	NA	NA
GCA_019116945.1	d__Bacteria;p__Actinomycetota;c__Actinomycetia;o__Actinomycetales;f__Dermatophilaceae;g__Janibacter;s__Janibacter merdipullorum	HIZ97666.1	NA	NA	NA	NA
GCF_001428305.1	d__Bacteria;p__Actinomycetota;c__Actinomycetia;o__Actinomycetales;f__Dermatophilaceae;g__Janibacter;s__Janibacter sp001428305	WP_055993624.1	NA	NA	NA	NA
GCF_024362365.1	d__Bacteria;p__Actinomycetota;c__Actinomycetia;o__Actinomycetales;f__Dermatophilaceae;g__Janibacter;s__Janibacter sp024362365	WP_255183955.1	NA	NA	NA	NA
GCF_001591405.1	d__Bacteria;p__Actinomycetota;c__Actinomycetia;o__Actinomycetales;f__Dermatophilaceae;g__Janibacter;s__Janibacter terrae	WP_068322283.1	NA	NA	NA	NA
GCF_900289115.1	d__Bacteria;p__Actinomycetota;c__Actinomycetia;o__Actinomycetales;f__Dermatophilaceae;g__Janibacter_A;s__Janibacter_A massiliensis	WP_106818187.1	NA	NA	NA	NA
GCF_000298215.1	d__Bacteria;p__Actinomycetota;c__Actinomycetia;o__Actinomycetales;f__Dermatophilaceae;g__Kineosphaera;s__Kineosphaera limosa	WP_006594481.1	NA	NA	WP_040563904.1	NA
GCF_000768695.1	d__Bacteria;p__Actinomycetota;c__Actinomycetia;o__Actinomycetales;f__Dermatophilaceae;g__Knoellia;s__Knoellia aerolata	WP_052113226.1	NA	NA	NA	NA
GCF_000768675.1	d__Bacteria;p__Actinomycetota;c__Actinomycetia;o__Actinomycetales;f__Dermatophilaceae;g__Knoellia;s__Knoellia flava	WP_035950647.1	NA	NA	NA	NA
GCF_007992835.1	d__Bacteria;p__Actinomycetota;c__Actinomycetia;o__Actinomycetales;f__Dermatophilaceae;g__Knoellia;s__Knoellia locipacati	WP_147067160.1	NA	NA	NA	NA
GCF_003002895.1	d__Bacteria;p__Actinomycetota;c__Actinomycetia;o__Actinomycetales;f__Dermatophilaceae;g__Knoellia;s__Knoellia remsis	WP_106296402.1	NA	NA	NA	NA
GCF_000768705.1	d__Bacteria;p__Actinomycetota;c__Actinomycetia;o__Actinomycetales;f__Dermatophilaceae;g__Knoellia;s__Knoellia sinensis	WP_156971233.1	NA	NA	NA	NA
GCF_000152705.1	d__Bacteria;p__Actinomycetota;c__Actinomycetia;o__Actinomycetales;f__Dermatophilaceae;g__Knoellia;s__Knoellia sp000152705	WP_148232336.1	NA	NA	NA	NA
GCF_001427985.1	d__Bacteria;p__Actinomycetota;c__Actinomycetia;o__Actinomycetales;f__Dermatophilaceae;g__Knoellia;s__Knoellia sp001427985	WP_056138386.1	NA	NA	NA	NA
GCF_000768685.1	d__Bacteria;p__Actinomycetota;c__Actinomycetia;o__Actinomycetales;f__Dermatophilaceae;g__Knoellia;s__Knoellia subterranea	WP_035902648.1	NA	NA	NA	NA
GCF_001552435.1	d__Bacteria;p__Actinomycetota;c__Actinomycetia;o__Actinomycetales;f__Dermatophilaceae;g__Kribbia;s__Kribbia dieselivorans	WP_068398571.1	NA	NA	NA	NA
GCF_900187395.1	d__Bacteria;p__Actinomycetota;c__Actinomycetia;o__Actinomycetales;f__Dermatophilaceae;g__Kytococcus;s__Kytococcus aerolatus	WP_088818636.1	NA	NA	NA	NA
GCF_002847825.1	d__Bacteria;p__Actinomycetota;c__Actinomycetia;o__Actinomycetales;f__Dermatophilaceae;g__Kytococcus;s__Kytococcus schroeteri	WP_101849403.1	NA	NA	NA	NA
GCF_000023925.1	d__Bacteria;p__Actinomycetota;c__Actinomycetia;o__Actinomycetales;f__Dermatophilaceae;g__Kytococcus;s__Kytococcus sedentarius	WP_015779035.1	NA	NA	NA	NA
GCF_006715055.1	d__Bacteria;p__Actinomycetota;c__Actinomycetia;o__Actinomycetales;f__Dermatophilaceae;g__Lapillicoccus;s__Lapillicoccus jejuensis	WP_141846055.1	NA	NA	NA	NA
GCF_007845645.1	d__Bacteria;p__Actinomycetota;c__Actinomycetia;o__Actinomycetales;f__Dermatophilaceae;g__Leekyejoonella;s__Leekyejoonella antrihumi	WP_146317584.1	NA	NA	NA	NA
GCF_001247745.1	d__Bacteria;p__Actinomycetota;c__Actinomycetia;o__Actinomycetales;f__Dermatophilaceae;g__Luteipulveratus;s__Luteipulveratus halotolerans	WP_050670069.1	NA	NA	NA	NA
GCF_001190945.1	d__Bacteria;p__Actinomycetota;c__Actinomycetia;o__Actinomycetales;f__Dermatophilaceae;g__Luteipulveratus;s__Luteipulveratus mongoliensis	WP_052596850.1	NA	NA	NA	NA
GCA_016717165.1	d__Bacteria;p__Actinomycetota;c__Actinomycetia;o__Actinomycetales;f__Dermatophilaceae;g__Lutibacillus;s__Lutibacillus vidarii	MBK9725563.1	NA	NA	NA	NA
GCF_007828725.1	d__Bacteria;p__Actinomycetota;c__Actinomycetia;o__Actinomycetales;f__Dermatophilaceae;g__Marihabitans;s__Marihabitans asiaticum	WP_144857869.1	NA	NA	NA	NA
GCF_016888335.1	d__Bacteria;p__Actinomycetota;c__Actinomycetia;o__Actinomycetales;f__Dermatophilaceae;g__Marihabitans;s__Marihabitans endophyticus	WP_204144710.1	NA	NA	NA	NA
GCF_020567375.1	d__Bacteria;p__Actinomycetota;c__Actinomycetia;o__Actinomycetales;f__Dermatophilaceae;g__Marihabitans;s__Marihabitans melonis	WP_068273613.1	NA	NA	NA	NA
GCF_011440275.1	d__Bacteria;p__Actinomycetota;c__Actinomycetia;o__Actinomycetales;f__Dermatophilaceae;g__Metallococcus;s__Metallococcus carri	WP_166197107.1	NA	NA	NA	NA
GCF_012277275.1	d__Bacteria;p__Actinomycetota;c__Actinomycetia;o__Actinomycetales;f__Dermatophilaceae;g__Mobilicoccus;s__Mobilicoccus aptenodytis	WP_168581895.1	NA	NA	WP_168583665.1	NA
GCF_000826525.2	d__Bacteria;p__Actinomycetota;c__Actinomycetia;o__Actinomycetales;f__Dermatophilaceae;g__Mobilicoccus;s__Mobilicoccus massiliensis	WP_040155825.1	NA	NA	WP_040156087.1	NA
GCF_000247995.1	d__Bacteria;p__Actinomycetota;c__Actinomycetia;o__Actinomycetales;f__Dermatophilaceae;g__Mobilicoccus;s__Mobilicoccus pelagius	WP_009482397.1	NA	NA	WP_040633326.1	NA
GCF_001956915.1	d__Bacteria;p__Actinomycetota;c__Actinomycetia;o__Actinomycetales;f__Dermatophilaceae;g__Monashia;s__Monashia flava	WP_076259224.1	NA	NA	NA	NA
GCF_009858245.1	d__Bacteria;p__Actinomycetota;c__Actinomycetia;o__Actinomycetales;f__Dermatophilaceae;g__Ornithinibacter;s__Ornithinibacter aureus	WP_159904025.1	NA	NA	NA	NA
GCA_017989115.1	d__Bacteria;p__Actinomycetota;c__Actinomycetia;o__Actinomycetales;f__Dermatophilaceae;g__Ornithinibacter;s__Ornithinibacter sp017989115	MBP6525892.1	NA	NA	NA	NA
GCF_003121625.1	d__Bacteria;p__Actinomycetota;c__Actinomycetia;o__Actinomycetales;f__Dermatophilaceae;g__Ornithinicoccus;s__Ornithinicoccus cavernae	WP_109474268.1	NA	NA	NA	NA
GCF_007197575.1	d__Bacteria;p__Actinomycetota;c__Actinomycetia;o__Actinomycetales;f__Dermatophilaceae;g__Ornithinicoccus;s__Ornithinicoccus ciconiae	WP_143783866.1	NA	NA	NA	NA
GCF_006716185.1	d__Bacteria;p__Actinomycetota;c__Actinomycetia;o__Actinomycetales;f__Dermatophilaceae;g__Ornithinicoccus;s__Ornithinicoccus hortensis	WP_141784788.1	NA	NA	NA	NA
GCF_003352835.1	d__Bacteria;p__Actinomycetota;c__Actinomycetia;o__Actinomycetales;f__Dermatophilaceae;g__Ornithinicoccus;s__Ornithinicoccus muralis	WP_114905391.1	NA	NA	NA	NA
GCA_012515595.1	d__Bacteria;p__Actinomycetota;c__Actinomycetia;o__Actinomycetales;f__Dermatophilaceae;g__Ornithinicoccus;s__Ornithinicoccus sp012515595	NLG19958.1	NA	NA	NA	NA
GCF_023015765.1	d__Bacteria;p__Actinomycetota;c__Actinomycetia;o__Actinomycetales;f__Dermatophilaceae;g__Ornithinicoccus;s__Ornithinicoccus sp023015765	WP_247088409.1	NA	NA	NA	NA
GCF_023923205.1	d__Bacteria;p__Actinomycetota;c__Actinomycetia;o__Actinomycetales;f__Dermatophilaceae;g__Ornithinicoccus;s__Ornithinicoccus sp023923205	WP_252619485.1	NA	NA	NA	NA
GCF_023923225.1	d__Bacteria;p__Actinomycetota;c__Actinomycetia;o__Actinomycetales;f__Dermatophilaceae;g__Ornithinicoccus;s__Ornithinicoccus sp023923225	WP_252591467.1	NA	NA	NA	NA
GCF_009602535.1	d__Bacteria;p__Actinomycetota;c__Actinomycetia;o__Actinomycetales;f__Dermatophilaceae;g__Ornithinicoccus_A;s__Ornithinicoccus_A halotolerans	WP_153393479.1	NA	NA	NA	NA
GCF_003351765.1	d__Bacteria;p__Actinomycetota;c__Actinomycetia;o__Actinomycetales;f__Dermatophilaceae;g__Ornithinimicrobium;s__Ornithinimicrobium avium	WP_114926593.1	NA	NA	NA	NA
GCF_003702705.1	d__Bacteria;p__Actinomycetota;c__Actinomycetia;o__Actinomycetales;f__Dermatophilaceae;g__Ornithinimicrobium;s__Ornithinimicrobium cerasi	WP_122263342.1	NA	NA	NA	NA
GCF_006716885.1	d__Bacteria;p__Actinomycetota;c__Actinomycetia;o__Actinomycetales;f__Dermatophilaceae;g__Ornithinimicrobium;s__Ornithinimicrobium humiphilum	WP_141818821.1	NA	NA	NA	NA
GCF_000421185.1	d__Bacteria;p__Actinomycetota;c__Actinomycetia;o__Actinomycetales;f__Dermatophilaceae;g__Ornithinimicrobium;s__Ornithinimicrobium pekingense	WP_022920461.1	NA	NA	NA	NA
GCF_001942405.1	d__Bacteria;p__Actinomycetota;c__Actinomycetia;o__Actinomycetales;f__Dermatophilaceae;g__Ornithinimicrobium;s__Ornithinimicrobium sp001942405	NA	NA	NA	NA	NA
GCA_003577095.1	d__Bacteria;p__Actinomycetota;c__Actinomycetia;o__Actinomycetales;f__Dermatophilaceae;g__Ornithinimicrobium;s__Ornithinimicrobium sp003577095	NA	NA	NA	NA	NA
GCF_014636495.1	d__Bacteria;p__Actinomycetota;c__Actinomycetia;o__Actinomycetales;f__Dermatophilaceae;g__Ornithinimicrobium;s__Ornithinimicrobium tianjinense	WP_188430037.1	NA	NA	NA	NA
GCF_021272345.1	d__Bacteria;p__Actinomycetota;c__Actinomycetia;o__Actinomycetales;f__Dermatophilaceae;g__Ornithinimicrobium_A;s__Ornithinimicrobium_A sp021272345	WP_232746622.1	NA	NA	NA	NA
GCF_021535045.1	d__Bacteria;p__Actinomycetota;c__Actinomycetia;o__Actinomycetales;f__Dermatophilaceae;g__Ornithinimicrobium_A;s__Ornithinimicrobium_A sp021535045	WP_235245559.1	NA	NA	NA	NA
GCF_006716205.1	d__Bacteria;p__Actinomycetota;c__Actinomycetia;o__Actinomycetales;f__Dermatophilaceae;g__Oryzihumus;s__Oryzihumus leptocrescens	WP_141787500.1	NA	NA	NA	NA
GCF_013408925.1	d__Bacteria;p__Actinomycetota;c__Actinomycetia;o__Actinomycetales;f__Dermatophilaceae;g__Pedococcus;s__Pedococcus badiiscoriae	NA	NA	NA	NA	NA
GCF_006438965.1	d__Bacteria;p__Actinomycetota;c__Actinomycetia;o__Actinomycetales;f__Dermatophilaceae;g__Pedococcus;s__Pedococcus bigeumensis	WP_194150738.1	NA	NA	NA	NA
GCF_900111375.1	d__Bacteria;p__Actinomycetota;c__Actinomycetia;o__Actinomycetales;f__Dermatophilaceae;g__Pedococcus;s__Pedococcus cremeus	WP_091757576.1	NA	NA	NA	NA
GCF_900104525.1	d__Bacteria;p__Actinomycetota;c__Actinomycetia;o__Actinomycetales;f__Dermatophilaceae;g__Pedococcus;s__Pedococcus dokdonensis	WP_091784134.1	NA	NA	NA	NA
GCF_001426245.1	d__Bacteria;p__Actinomycetota;c__Actinomycetia;o__Actinomycetales;f__Dermatophilaceae;g__Pedococcus;s__Pedococcus sp001426245	WP_056917014.1	NA	NA	NA	NA
GCF_001428025.1	d__Bacteria;p__Actinomycetota;c__Actinomycetia;o__Actinomycetales;f__Dermatophilaceae;g__Pedococcus;s__Pedococcus sp001428025	WP_056882676.1	NA	NA	NA	NA
GCF_001429605.1	d__Bacteria;p__Actinomycetota;c__Actinomycetia;o__Actinomycetales;f__Dermatophilaceae;g__Pedococcus;s__Pedococcus sp001429605	WP_200961350.1	NA	NA	NA	NA
GCF_009707485.1	d__Bacteria;p__Actinomycetota;c__Actinomycetia;o__Actinomycetales;f__Dermatophilaceae;g__Pedococcus;s__Pedococcus sp009707485	WP_154683064.1	NA	NA	NA	NA
GCF_013041615.1	d__Bacteria;p__Actinomycetota;c__Actinomycetia;o__Actinomycetales;f__Dermatophilaceae;g__Pedococcus;s__Pedococcus sp013041615	NA	NA	NA	NA	NA
GCA_016704565.1	d__Bacteria;p__Actinomycetota;c__Actinomycetia;o__Actinomycetales;f__Dermatophilaceae;g__Phosphoribacter;s__Phosphoribacter baldrii	MBK6443319.1	NA	NA	NA	NA
GCA_016707175.1	d__Bacteria;p__Actinomycetota;c__Actinomycetia;o__Actinomycetales;f__Dermatophilaceae;g__Phosphoribacter;s__Phosphoribacter hodrii	MBK7273908.1	NA	NA	NA	NA
GCA_002748155.1	d__Bacteria;p__Actinomycetota;c__Actinomycetia;o__Actinomycetales;f__Dermatophilaceae;g__Phosphoribacter;s__Phosphoribacter sp002748155	PID96776.1	NA	NA	NA	NA
GCA_016710385.1	d__Bacteria;p__Actinomycetota;c__Actinomycetia;o__Actinomycetales;f__Dermatophilaceae;g__Phosphoribacter;s__Phosphoribacter sp016710385	MBK8758071.1	NA	NA	NA	NA
GCA_016710645.1	d__Bacteria;p__Actinomycetota;c__Actinomycetia;o__Actinomycetales;f__Dermatophilaceae;g__Phosphoribacter;s__Phosphoribacter sp016710645	MBK8733112.1	NA	NA	NA	NA
GCA_016711095.1	d__Bacteria;p__Actinomycetota;c__Actinomycetia;o__Actinomycetales;f__Dermatophilaceae;g__Phosphoribacter;s__Phosphoribacter sp016711095	MBK8468871.1	NA	NA	NA	NA
GCA_016715285.1	d__Bacteria;p__Actinomycetota;c__Actinomycetia;o__Actinomycetales;f__Dermatophilaceae;g__Phosphoribacter;s__Phosphoribacter sp016715285	MBK8868072.1	NA	NA	NA	NA
GCF_002846495.1	d__Bacteria;p__Actinomycetota;c__Actinomycetia;o__Actinomycetales;f__Dermatophilaceae;g__Phycicoccus;s__Phycicoccus duodecadis	WP_101395591.1	NA	NA	NA	NA
GCF_011326735.1	d__Bacteria;p__Actinomycetota;c__Actinomycetia;o__Actinomycetales;f__Dermatophilaceae;g__Phycicoccus;s__Phycicoccus endophyticus	WP_166102097.1	NA	NA	NA	NA
GCF_004025965.2	d__Bacteria;p__Actinomycetota;c__Actinomycetia;o__Actinomycetales;f__Dermatophilaceae;g__Phycicoccus;s__Phycicoccus flavus	WP_128368550.1	NA	NA	NA	NA
GCF_000720925.1	d__Bacteria;p__Actinomycetota;c__Actinomycetia;o__Actinomycetales;f__Dermatophilaceae;g__Phycicoccus;s__Phycicoccus jejuensis	WP_030527547.1	NA	NA	NA	NA
GCA_001428065.1	d__Bacteria;p__Actinomycetota;c__Actinomycetia;o__Actinomycetales;f__Dermatophilaceae;g__Phycicoccus;s__Phycicoccus sp001428065	KRE62346.1	NA	NA	NA	NA
GCF_011383005.1	d__Bacteria;p__Actinomycetota;c__Actinomycetia;o__Actinomycetales;f__Dermatophilaceae;g__Phycicoccus;s__Phycicoccus sp011383005	WP_166121476.1	NA	NA	NA	NA
GCA_013201035.1	d__Bacteria;p__Actinomycetota;c__Actinomycetia;o__Actinomycetales;f__Dermatophilaceae;g__Phycicoccus;s__Phycicoccus sp013201035	QKE85451.1	NA	NA	NA	NA
GCA_014763705.1	d__Bacteria;p__Actinomycetota;c__Actinomycetia;o__Actinomycetales;f__Dermatophilaceae;g__Phycicoccus;s__Phycicoccus sp014763705	MBD3783762.1	NA	NA	NA	NA
GCF_016887965.1	d__Bacteria;p__Actinomycetota;c__Actinomycetia;o__Actinomycetales;f__Dermatophilaceae;g__Phycicoccus;s__Phycicoccus sp016887965	WP_204131353.1	NA	NA	NA	NA
GCF_016888005.1	d__Bacteria;p__Actinomycetota;c__Actinomycetia;o__Actinomycetales;f__Dermatophilaceae;g__Phycicoccus;s__Phycicoccus sp016888005	WP_204134821.1	NA	NA	NA	NA
GCF_018139485.1	d__Bacteria;p__Actinomycetota;c__Actinomycetia;o__Actinomycetales;f__Dermatophilaceae;g__Phycicoccus;s__Phycicoccus sp018139485	WP_211602135.1	NA	NA	NA	NA
GCF_000367525.1	d__Bacteria;p__Actinomycetota;c__Actinomycetia;o__Actinomycetales;f__Dermatophilaceae;g__Phycicoccus_A;s__Phycicoccus_A elongatus	WP_010851988.1	NA	NA	NA	NA
GCA_020161815.1	d__Bacteria;p__Actinomycetota;c__Actinomycetia;o__Actinomycetales;f__Dermatophilaceae;g__Phycicoccus_A;s__Phycicoccus_A sp020161815	MCA0337614.1	NA	NA	NA	NA
GCF_001515525.1	d__Bacteria;p__Actinomycetota;c__Actinomycetia;o__Actinomycetales;f__Dermatophilaceae;g__Piscicoccus;s__Piscicoccus intestinalis	WP_068429192.1	NA	NA	WP_068431342.1	NA
GCF_007829035.1	d__Bacteria;p__Actinomycetota;c__Actinomycetia;o__Actinomycetales;f__Dermatophilaceae;g__Rudaeicoccus;s__Rudaeicoccus suwonensis	WP_145230079.1	NA	NA	NA	NA
GCF_009192725.1	d__Bacteria;p__Actinomycetota;c__Actinomycetia;o__Actinomycetales;f__Dermatophilaceae;g__Segeticoccus;s__Segeticoccus rhizosphaerae	WP_137122594.1	NA	NA	NA	NA
GCF_006337125.1	d__Bacteria;p__Actinomycetota;c__Actinomycetia;o__Actinomycetales;f__Dermatophilaceae;g__Serinicoccus;s__Serinicoccus chungangensis	WP_139721928.1	NA	NA	NA	NA
GCF_001483745.1	d__Bacteria;p__Actinomycetota;c__Actinomycetia;o__Actinomycetales;f__Dermatophilaceae;g__Serinicoccus;s__Serinicoccus chungangensis_A	WP_058889716.1	NA	NA	NA	NA
GCF_004526345.1	d__Bacteria;p__Actinomycetota;c__Actinomycetia;o__Actinomycetales;f__Dermatophilaceae;g__Serinicoccus;s__Serinicoccus flavus	WP_134773766.1	NA	NA	NA	NA
GCF_001685415.1	d__Bacteria;p__Actinomycetota;c__Actinomycetia;o__Actinomycetales;f__Dermatophilaceae;g__Serinicoccus;s__Serinicoccus hydrothermalis	WP_066642049.1	NA	NA	NA	NA
GCF_008919445.1	d__Bacteria;p__Actinomycetota;c__Actinomycetia;o__Actinomycetales;f__Dermatophilaceae;g__Serinicoccus;s__Serinicoccus kebangsaanensis	WP_151526266.1	NA	NA	NA	NA
GCF_008386315.1	d__Bacteria;p__Actinomycetota;c__Actinomycetia;o__Actinomycetales;f__Dermatophilaceae;g__Serinicoccus;s__Serinicoccus marinus	WP_022924860.1	NA	NA	NA	NA
GCF_008843165.1	d__Bacteria;p__Actinomycetota;c__Actinomycetia;o__Actinomycetales;f__Dermatophilaceae;g__Serinicoccus;s__Serinicoccus pratensis	WP_158061426.1	NA	NA	NA	NA
GCF_008001015.1	d__Bacteria;p__Actinomycetota;c__Actinomycetia;o__Actinomycetales;f__Dermatophilaceae;g__Serinicoccus;s__Serinicoccus profundi	WP_010147767.1	NA	NA	NA	NA
GCF_004153545.1	d__Bacteria;p__Actinomycetota;c__Actinomycetia;o__Actinomycetales;f__Dermatophilaceae;g__Serinicoccus;s__Serinicoccus sediminis	WP_130014296.1	NA	NA	NA	NA
GCF_004322775.1	d__Bacteria;p__Actinomycetota;c__Actinomycetia;o__Actinomycetales;f__Dermatophilaceae;g__Serinicoccus;s__Serinicoccus sp004322775	WP_131105279.1	NA	NA	NA	NA
GCF_007991735.1	d__Bacteria;p__Actinomycetota;c__Actinomycetia;o__Actinomycetales;f__Dermatophilaceae;g__Terrabacter;s__Terrabacter aerolatus	WP_147067463.1	NA	NA	NA	NA
GCF_000383675.1	d__Bacteria;p__Actinomycetota;c__Actinomycetia;o__Actinomycetales;f__Dermatophilaceae;g__Terrabacter;s__Terrabacter sp000383675	WP_020144418.1	NA	NA	NA	NA
GCA_000955875.1	d__Bacteria;p__Actinomycetota;c__Actinomycetia;o__Actinomycetales;f__Dermatophilaceae;g__Terrabacter;s__Terrabacter sp000955875	KJK10771.1	NA	NA	NA	NA
GCF_001428505.1	d__Bacteria;p__Actinomycetota;c__Actinomycetia;o__Actinomycetales;f__Dermatophilaceae;g__Terrabacter;s__Terrabacter sp001428505	WP_056759512.1	NA	NA	NA	NA
GCF_001429185.1	d__Bacteria;p__Actinomycetota;c__Actinomycetia;o__Actinomycetales;f__Dermatophilaceae;g__Terrabacter;s__Terrabacter sp001429185	WP_056775785.1	NA	NA	NA	NA
GCA_013361975.1	d__Bacteria;p__Actinomycetota;c__Actinomycetia;o__Actinomycetales;f__Dermatophilaceae;g__Terrabacter;s__Terrabacter sp013361975	NUR15650.1	NA	NA	NA	NA
GCF_014518425.1	d__Bacteria;p__Actinomycetota;c__Actinomycetia;o__Actinomycetales;f__Dermatophilaceae;g__Terrabacter;s__Terrabacter sp014518425	NA	NA	NA	NA	NA
GCF_024519435.1	d__Bacteria;p__Actinomycetota;c__Actinomycetia;o__Actinomycetales;f__Dermatophilaceae;g__Terrabacter;s__Terrabacter sp024519435	WP_256796086.1	NA	NA	NA	NA
GCF_014646815.1	d__Bacteria;p__Actinomycetota;c__Actinomycetia;o__Actinomycetales;f__Dermatophilaceae;g__Terrabacter;s__Terrabacter tumescens	WP_030202943.1	NA	NA	NA	NA
GCF_003635045.1	d__Bacteria;p__Actinomycetota;c__Actinomycetia;o__Actinomycetales;f__Dermatophilaceae;g__Terracoccus;s__Terracoccus luteus	WP_121030570.1	NA	NA	NA	NA
GCF_001758225.1	d__Bacteria;p__Actinomycetota;c__Actinomycetia;o__Actinomycetales;f__Dermatophilaceae;g__Terracoccus;s__Terracoccus sp001758225	WP_070190452.1	NA	NA	NA	NA
GCF_001046855.1	d__Bacteria;p__Actinomycetota;c__Actinomycetia;o__Actinomycetales;f__Dermatophilaceae;g__Tetrasphaera;s__Tetrasphaera japonica	WP_048554720.1	NA	NA	NA	NA
GCF_001050535.1	d__Bacteria;p__Actinomycetota;c__Actinomycetia;o__Actinomycetales;f__Dermatophilaceae;g__Tetrasphaera_A;s__Tetrasphaera_A australiensis	WP_048701202.1	NA	NA	NA	NA
GCF_001046875.1	d__Bacteria;p__Actinomycetota;c__Actinomycetia;o__Actinomycetales;f__Dermatophilaceae;g__Tetrasphaera_A;s__Tetrasphaera_A jenkinsii	WP_048548547.1	NA	NA	NA	NA
GCA_016702415.1	d__Bacteria;p__Actinomycetota;c__Actinomycetia;o__Actinomycetales;f__Dermatophilaceae;g__Tetrasphaera_A;s__Tetrasphaera_A sp016702415	MBK6886044.1	NA	NA	NA	NA
GCA_020160805.1	d__Bacteria;p__Actinomycetota;c__Actinomycetia;o__Actinomycetales;f__Dermatophilaceae;g__Tetrasphaera_A;s__Tetrasphaera_A sp020160805	MCA0179687.1	NA	NA	NA	NA
GCA_012927555.1	d__Bacteria;p__Actinomycetota;c__Actinomycetia;o__Actinomycetales;f__Dermatophilaceae;g__UBA4719;s__UBA4719 sp012927555	NMM23551.1	NA	NA	NA	NA
GCA_014377705.1	d__Bacteria;p__Actinomycetota;c__Actinomycetia;o__Actinomycetales;f__Dermatophilaceae;g__UBA4719;s__UBA4719 sp014377705	MBC7561002.1	NA	NA	NA	NA
GCF_003386865.1	d__Bacteria;p__Actinomycetota;c__Actinomycetia;o__Actinomycetales;f__Dermatophilaceae;g__Yimella;s__Yimella indica	WP_115923659.1	NA	NA	NA	NA
GCF_006715095.1	d__Bacteria;p__Actinomycetota;c__Actinomycetia;o__Actinomycetales;f__Dermatophilaceae;g__Yimella;s__Yimella lutea	WP_129627308.1	NA	NA	NA	NA
GCF_017654605.1	d__Bacteria;p__Actinomycetota;c__Actinomycetia;o__Actinomycetales;f__Dermatophilaceae;g__Yimella;s__Yimella sp014530045	WP_188059427.1	NA	NA	NA	NA
[truncated: 50,896 more rows]

## Sheet: dcw_cluster_co-localisation
Organism	Phylum	Class	RefSeq Assembly	YlmH	next_to_dcw_cluster
Dictyoglomus thermophilum H-6-12	Dictyoglomota	Dictyoglomia	GCF_000020965.1	WP_012548449.1	No
Dictyoglomus turgidum DSM 6724	Dictyoglomota	Dictyoglomia	GCF_000021645.1	WP_012583318.1	No
Fusobacterium animalis	Fusobacteriota	Fusobacteriia	GCF_001296145.1	WP_005909864.1	No
Fusobacterium canifelinum	Fusobacteriota	Fusobacteriia	GCF_016724785.1	WP_201627674.1	No
Fusobacterium gastrosuis	Fusobacteriota	Fusobacteriia	GCF_900095285.1	WP_241633795.1	No
Fusobacterium gonidiaformans ATCC 25563	Fusobacteriota	Fusobacteriia	GCF_003019695.1	WP_010680123.1	No
Fusobacterium hominis	Fusobacteriota	Fusobacteriia	GCF_014337255.1	WP_101473482.1	No
Fusobacterium hwasookii ChDC F206	Fusobacteriota	Fusobacteriia	GCF_001455085.1	WP_029494201.1	No
Fusobacterium mortiferum ATCC 9817	Fusobacteriota	Fusobacteriia	GCF_003019315.1	WP_005886664.1	No
Fusobacterium nucleatum subsp. nucleatum	Fusobacteriota	Fusobacteriia	GCF_003019295.1	WP_011016203.1	No
Fusobacterium polymorphum	Fusobacteriota	Fusobacteriia	GCF_001457555.1	WP_005895571.1	No
Fusobacterium pseudoperiodonticum	Fusobacteriota	Fusobacteriia	GCF_002763775.1	WP_099990845.1	No
Fusobacterium ulcerans	Fusobacteriota	Fusobacteriia	GCF_003019675.1	WP_005981273.1	No
Fusobacterium varium ATCC 27725	Fusobacteriota	Fusobacteriia	GCF_003019655.1	WP_005947417.1	No
Fusobacterium vincentii	Fusobacteriota	Fusobacteriia	GCF_019552005.1	WP_005911469.1	No
Ilyobacter polytropus DSM 2926	Fusobacteriota	Fusobacteriia	GCF_000165505.1	WP_013387568.1	No
Leptotrichia buccalis C-1013-b	Fusobacteriota	Fusobacteriia	GCF_000023905.1	WP_015769295.1	No
Leptotrichia hofstadii	Fusobacteriota	Fusobacteriia	GCF_007990525.1	WP_026746387.1	No
Leptotrichia hongkongensis	Fusobacteriota	Fusobacteriia	GCF_007990635.1	WP_232052651.1	No
Leptotrichia shahii	Fusobacteriota	Fusobacteriia	GCF_008327825.1	WP_018450040.1	No
Leptotrichia trevisanii	Fusobacteriota	Fusobacteriia	GCF_007990365.1	WP_155282839.1	No
Leptotrichia wadei	Fusobacteriota	Fusobacteriia	GCF_007990545.2	WP_018498017.1	No
Pseudoleptotrichia goodfellowii	Fusobacteriota	Fusobacteriia	GCF_007990505.1	WP_026737764.1	No
Sebaldella termitidis ATCC 33386	Fusobacteriota	Fusobacteriia	GCF_000024405.1	WP_012860551.1	No
Streptobacillus moniliformis DSM 12112	Fusobacteriota	Fusobacteriia	GCF_000024565.1	WP_012859263.1	No
Acetohalobium arabaticum DSM 5501	Terrabacteria group	Bacillota	GCF_000144695.1	WP_013277859.1	No
Acidaminococcus fermentans DSM 20731	Terrabacteria group	Bacillota	GCF_000025305.1	WP_012938344.1	No
Alkalicella caledoniensis	Terrabacteria group	Bacillota	GCF_014467015.1	WP_213166714.1	No
Anoxybacter fermentans	Terrabacteria group	Bacillota	GCF_003991135.1	WP_127016350.1	No
Bacillus cabrialesii	Terrabacteria group	Bacillota	GCF_004124315.2	WP_129505767.1	No
Bacillus inaquosorum	Terrabacteria group	Bacillota	GCF_023238325.1	WP_060398588.1	No
Bacillus tequilensis	Terrabacteria group	Bacillota	GCF_012225885.1	WP_167872313.1	No
Candidatus Contubernalis alkalaceticum	Terrabacteria group	Bacillota	GCF_022558445.1	WP_241420961.1	No
Carboxydothermus hydrogenoformans Z-2901	Terrabacteria group	Bacillota	GCF_000012865.1	WP_011344931.1	No
Dialister hominis	Terrabacteria group	Bacillota	GCF_007164725.1	WP_022382329.1	No
Dialister massiliensis	Terrabacteria group	Bacillota	GCF_900343095.1	WP_108850972.1	No
Halanaerobium hydrogeniformans	Terrabacteria group	Bacillota	GCF_000166415.1	WP_013406098.1	Yes
Halanaerobium praevalens DSM 2228	Terrabacteria group	Bacillota	GCF_000165465.1	WP_014552914.1	Yes
Halobacteroides halobius DSM 5150	Terrabacteria group	Bacillota	GCF_000328625.1	WP_015326544.1	No
Halothermothrix orenii H 168	Terrabacteria group	Bacillota	GCF_000020485.1	WP_012635868.1	No
Iocasia fonsfrigidae	Terrabacteria group	Bacillota	GCF_017751145.1	WP_125990011.1	No
Koleobacter methoxysyntrophicus	Terrabacteria group	Bacillota	GCF_017301615.1	WP_206706712.1	No
Listeria seeligeri serovar 1/2b str. SLCC3954	Terrabacteria group	Bacillota	GCF_000027145.1	WP_012986127.1	Yes
Megamonas funiformis	Terrabacteria group	Bacillota	GCF_019974115.1	WP_008537213.1	No
Megamonas hypermegale	Terrabacteria group	Bacillota	GCF_900187035.1	WP_027889212.1	No
Megasphaera elsdenii	Terrabacteria group	Bacillota	GCF_003006415.1	WP_014015159.1	No
Megasphaera hexanoica	Terrabacteria group	Bacillota	GCF_003315775.1	WP_075581488.1	No
Megasphaera stantonii	Terrabacteria group	Bacillota	GCF_003367905.1	WP_087478238.1	No
Methylomusa anaerophila	Terrabacteria group	Bacillota	GCF_003966895.1	WP_126309891.1	No
Natranaerobius thermophilus JW/NM-WN-LF	Terrabacteria group	Bacillota	GCF_000020005.1	WP_012447776.1	No
Natranaerofaba carboxydovora	Terrabacteria group	Bacillota	GCF_022539405.1	WP_241080222.1	No
Pectinatus frisingensis	Terrabacteria group	Bacillota	GCF_014076555.1	WP_182188185.1	No
Phascolarctobacterium faecium	Terrabacteria group	Bacillota	GCF_003945365.1	WP_021717677.1	No
Selenomonas sputigena ATCC 35185	Terrabacteria group	Bacillota	GCF_000208405.1	WP_006192950.1	No
Sporomusa termitida	Terrabacteria group	Bacillota	GCF_007641255.1	WP_144350286.1	No
Tepidanaerobacter acetatoxydans Re1	Terrabacteria group	Bacillota	GCF_000213235.1	WP_231848345.1	No
Thermosediminibacter oceani DSM 16646	Terrabacteria group	Bacillota	GCF_000144645.1	WP_013274912.1	No
Veillonella dispar	Terrabacteria group	Bacillota	GCF_900637515.1	WP_005385583.1	Yes
Veillonella nakazawae	Terrabacteria group	Bacillota	GCF_013393365.1	WP_005385583.1	Yes
Veillonella parvula	Terrabacteria group	Bacillota	GCF_900186885.1	WP_004695229.1	No
Veillonella rodentium	Terrabacteria group	Bacillota	GCF_900187285.1	WP_095066375.1	No
[Bacillus] selenitireducens MLS10	Terrabacteria group	Bacillota	GCF_000093085.1	WP_232970446.1	Yes
[Clostridium] colinum	Terrabacteria group	Bacillota	GCF_940677205.1	WP_250278922.1	No
[Clostridium] innocuum	Terrabacteria group	Bacillota	GCF_012317185.1	WP_002608796.1	No
[Clostridium] scindens	Terrabacteria group	Bacillota	GCF_020892115.1	WP_009248522.1	No
[Eubacterium] eligens ATCC 27750	Terrabacteria group	Bacillota	GCF_000146185.1	WP_012739168.1	No
[Ruminococcus] gnavus ATCC 29149	Terrabacteria group	Bacillota	GCF_009831375.1	WP_004842892.1	No
[Ruminococcus] lactaris ATCC 29176	Terrabacteria group	Bacillota	GCF_025152405.1	WP_005610054.1	No
Abiotrophia defectiva	Terrabacteria group	Bacillota	GCF_013267415.1	WP_023390937.1	Yes
Abyssicoccus albus	Terrabacteria group	Bacillota	GCF_001989575.1	WP_077140448.1	Yes
Acetilactobacillus jinshanensis	Terrabacteria group	Bacillota	GCF_004359375.1	WP_133441447.1	Yes
Acetivibrio clariflavus DSM 19732	Terrabacteria group	Bacillota	GCF_000237085.1	WP_014255193.1	No
Acetivibrio thermocellus DSM 2360	Terrabacteria group	Bacillota	GCF_001692755.1	WP_003516370.1	No
Acetoanaerobium sticklandii	Terrabacteria group	Bacillota	GCF_000196455.1	WP_013362090.1	No
Acetobacterium woodii DSM 1030	Terrabacteria group	Bacillota	GCF_000247605.1	WP_014356544.1	No
Acidilutibacter cellobiosedens	Terrabacteria group	Bacillota	GCF_004103715.1	WP_128752406.1	No
Aerococcus christensenii	Terrabacteria group	Bacillota	GCF_001543105.1	WP_060776235.1	Yes
Aerococcus urinae	Terrabacteria group	Bacillota	GCF_001543175.1	WP_060778002.1	Yes
Aerococcus urinaeequi	Terrabacteria group	Bacillota	GCF_001518795.1	WP_059349044.1	Yes
Aerococcus urinaehominis	Terrabacteria group	Bacillota	GCF_001543245.1	WP_067979870.1	Yes
Aerococcus viridans	Terrabacteria group	Bacillota	GCF_001543285.1	WP_003143548.1	Yes
Alicyclobacillus acidocaldarius subsp. acidocaldarius DSM 446	Terrabacteria group	Bacillota	GCF_000024285.1	WP_012810662.1	No
Alicyclobacillus acidoterrestris	Terrabacteria group	Bacillota	GCF_022674245.1	WP_021295412.1	No
Alicyclobacillus cycloheptanicus	Terrabacteria group	Bacillota	GCF_028751525.1	WP_274456225.1	No
Alicyclobacillus mengziensis	Terrabacteria group	Bacillota	GCF_017298635.1	WP_206658791.1	No
Alkalibacter rhizosphaerae	Terrabacteria group	Bacillota	GCF_017352215.1	WP_207300100.1	No
Alkaliphilus metalliredigens QYMF	Terrabacteria group	Bacillota	GCF_000016985.1	WP_012063922.1	No
Alkaliphilus oremlandii OhILAs	Terrabacteria group	Bacillota	GCF_000018325.1	WP_012159266.1	No
Allobacillus halotolerans	Terrabacteria group	Bacillota	GCF_028743495.1	WP_216687550.1	No
Allobaculum mucilyticum	Terrabacteria group	Bacillota	GCF_022701195.1	WP_230225650.1	No
Amedibacterium intestinale	Terrabacteria group	Bacillota	GCF_010537335.1	WP_232057301.1	No
Aminipila butyrica	Terrabacteria group	Bacillota	GCF_010669305.1	WP_163064799.1	No
Aminipila luticellarii	Terrabacteria group	Bacillota	GCF_004103735.1	WP_128746686.1	No
Aminipila terrae	Terrabacteria group	Bacillota	GCF_010120715.1	WP_162362095.1	No
Amphibacillus xylanus NBRC 15112	Terrabacteria group	Bacillota	GCF_000307165.1	WP_015010300.1	No
Amylolactobacillus amylophilus DSM 20533 = JCM 1125	Terrabacteria group	Bacillota	GCF_001936335.1	WP_056946069.1	Yes
Anaerobacillus isosaccharinicus	Terrabacteria group	Bacillota	GCF_001866075.3	WP_071316528.1	No
Anaerococcus mediterraneensis	Terrabacteria group	Bacillota	GCF_900128415.1	WP_072537418.1	No
Anaerococcus vaginalis	Terrabacteria group	Bacillota	GCF_016127475.1	WP_004838781.1	No
Anaerocolumna cellulosilytica	Terrabacteria group	Bacillota	GCF_014218335.1	WP_184088511.1	No
Anaerocolumna chitinilytica	Terrabacteria group	Bacillota	GCF_014218355.1	WP_185255473.1	No
Anaerocolumna sedimenticola	Terrabacteria group	Bacillota	GCF_009931695.1	WP_161839084.1	No
Anaeromicropila herbilytica	Terrabacteria group	Bacillota	GCF_016591975.1	WP_271712337.1	No
Anaeropeptidivorans aminofermentans	Terrabacteria group	Bacillota	GCF_940670685.1	WP_250227744.1	No
Anaerostipes caccae	Terrabacteria group	Bacillota	GCF_020181435.1	WP_009290518.1	No
Anaerostipes rhamnosivorans	Terrabacteria group	Bacillota	GCF_005280655.1	WP_137329067.1	No
Anaerotignum propionicum DSM 1682	Terrabacteria group	Bacillota	GCF_001561955.1	WP_066051582.1	No
Anaerotruncus colihominis	Terrabacteria group	Bacillota	GCF_023008305.1	WP_006875682.1	No
Aneurinibacillus soli	Terrabacteria group	Bacillota	GCF_002355375.1	WP_096464902.1	No
Aneurinibacillus thermoaerophilus	Terrabacteria group	Bacillota	GCF_019603355.1	WP_057898325.1	No
Anoxybacillus amylolyticus	Terrabacteria group	Bacillota	GCF_001634285.1	WP_066323617.1	No
Anoxybacillus caldiproteolyticus	Terrabacteria group	Bacillota	GCF_015326725.1	WP_181555001.1	No
Anoxybacillus flavithermus WK1	Terrabacteria group	Bacillota	GCF_000019045.1	WP_012575374.1	No
Anoxybacillus gonensis	Terrabacteria group	Bacillota	GCF_001187595.1	WP_009373552.1	No
Anoxybacillus sediminis	Terrabacteria group	Bacillota	GCF_020923495.1	WP_230077166.1	No
Apilactobacillus apisilvae	Terrabacteria group	Bacillota	GCF_023380225.1	WP_249511514.1	Yes
Apilactobacillus bombintestini	Terrabacteria group	Bacillota	GCF_003627035.1	WP_120784202.1	Yes
Apilactobacillus kunkeei	Terrabacteria group	Bacillota	GCF_019575995.1	WP_054450221.1	Yes
Bacillus altitudinis	Terrabacteria group	Bacillota	GCF_001191605.1	WP_017367204.1	No
Bacillus amyloliquefaciens	Terrabacteria group	Bacillota	GCF_019396925.1	WP_007409722.1	Yes
Bacillus anthracis str. 'Ames Ancestor'	Terrabacteria group	Bacillota	GCF_000008445.1	WP_000029720.1	No
Bacillus badius	Terrabacteria group	Bacillota	GCF_020002245.1	WP_223663133.1	No
Bacillus cereus	Terrabacteria group	Bacillota	GCF_002220285.1	WP_000029713.1	No
Bacillus cytotoxicus	Terrabacteria group	Bacillota	GCF_002250945.2	WP_048721941.1	No
Bacillus dafuensis	Terrabacteria group	Bacillota	GCF_007995155.1	WP_057769699.1	No
Bacillus fonticola	Terrabacteria group	Bacillota	GCF_012955605.1	WP_170006966.1	No
Bacillus glycinifermentans	Terrabacteria group	Bacillota	GCF_004103615.1	WP_046130712.1	No
Bacillus halotolerans	Terrabacteria group	Bacillota	GCF_004006435.1	WP_127695273.1	No
Bacillus haynesii	Terrabacteria group	Bacillota	GCF_014042035.1	WP_182070714.1	No
Bacillus infantis NRRL B-14911	Terrabacteria group	Bacillota	GCF_000473245.1	WP_009791731.1	No
Bacillus licheniformis	Terrabacteria group	Bacillota	GCF_002074095.1	WP_009328544.1	No
Bacillus luti	Terrabacteria group	Bacillota	GCF_009739945.1	WP_156574282.1	No
Bacillus mojavensis	Terrabacteria group	Bacillota	GCF_012648005.1	WP_010334178.1	No
Bacillus mycoides	Terrabacteria group	Bacillota	GCF_018739485.1	WP_002033759.1	No
Bacillus nitratireducens	Terrabacteria group	Bacillota	GCF_018141025.1	WP_000029718.1	No
Bacillus pacificus	Terrabacteria group	Bacillota	GCF_020861345.1	WP_000029727.1	No
Bacillus paralicheniformis	Terrabacteria group	Bacillota	GCF_002993925.1	WP_026579753.1	No
Bacillus paranthracis	Terrabacteria group	Bacillota	GCF_024296885.1	WP_000029725.1	No
Bacillus rugosus	Terrabacteria group	Bacillota	GCF_023238245.1	WP_166853141.1	No
Bacillus safensis	Terrabacteria group	Bacillota	GCF_008244765.1	WP_056766379.1	No
Bacillus shivajii	Terrabacteria group	Bacillota	GCF_020519665.1	WP_226514826.1	No
Bacillus smithii	Terrabacteria group	Bacillota	GCF_001050115.1	WP_003354498.1	No
Bacillus subtilis subsp. spizizenii ATCC 6633 = JCM 2499	Terrabacteria group	Bacillota	GCF_006094475.1	WP_003221465.1	No
Bacillus subtilis subsp. subtilis str. 168	Terrabacteria group	Bacillota	GCF_000009045.1	NP_389424.1	No
Bacillus toyonensis	Terrabacteria group	Bacillota	GCF_016605985.1	WP_000029703.1	No
Bacillus vallismortis	Terrabacteria group	Bacillota	GCF_003667885.1	WP_121642530.1	No
Bacillus velezensis	Terrabacteria group	Bacillota	GCF_000769555.1	WP_007409722.1	Yes
Bacillus weihaiensis	Terrabacteria group	Bacillota	GCF_001889165.1	WP_072580124.1	No
Bacillus wiedmannii	Terrabacteria group	Bacillota	GCF_008807735.1	WP_064459843.1	No
Bacillus xiamenensis	Terrabacteria group	Bacillota	GCF_001857925.1	WP_008354634.1	No
Blautia argi	Terrabacteria group	Bacillota	GCF_003287895.1	WP_111919751.1	No
Blautia hansenii DSM 20583	Terrabacteria group	Bacillota	GCF_002222595.2	WP_004221865.1	No
Blautia liquoris	Terrabacteria group	Bacillota	GCF_015159595.1	WP_230406907.1	No
Blautia massiliensis	Terrabacteria group	Bacillota	GCF_020735365.1	WP_021652062.1	No
Blautia obeum ATCC 29174	Terrabacteria group	Bacillota	GCF_025147765.1	WP_044925583.1	No
Blautia producta ATCC 27340 = DSM 2950	Terrabacteria group	Bacillota	GCF_010669205.1	WP_018593924.1	No
Blautia pseudococcoides	Terrabacteria group	Bacillota	GCF_001689125.2	WP_065541703.1	No
Blautia wexlerae DSM 19850	Terrabacteria group	Bacillota	GCF_025148125.1	WP_025578436.1	No
Bombilactobacillus bombi	Terrabacteria group	Bacillota	GCF_003522965.1	WP_118902084.1	Yes
Bombilactobacillus folatiphilus	Terrabacteria group	Bacillota	GCF_023380265.1	WP_249514987.1	Yes
Bombilactobacillus thymidiniphilus	Terrabacteria group	Bacillota	GCF_023380245.1	WP_249512971.1	Yes
Brevibacillus agri	Terrabacteria group	Bacillota	GCF_004117055.1	WP_007784233.1	No
Brevibacillus brevis	Terrabacteria group	Bacillota	GCF_900637055.1	WP_106653242.1	No
Brevibacillus composti	Terrabacteria group	Bacillota	GCF_016406105.1	WP_198829426.1	No
Brevibacillus humidisoli	Terrabacteria group	Bacillota	GCF_020923435.1	WP_230045566.1	No
Brevibacillus laterosporus DSM 25	Terrabacteria group	Bacillota	GCF_002706795.1	WP_018671843.1	No
Brevibacillus marinus	Terrabacteria group	Bacillota	GCF_003963515.1	WP_126426041.1	No
Brevibacillus parabrevis	Terrabacteria group	Bacillota	GCF_022701015.1	WP_173599286.1	No
Brochothrix thermosphacta	Terrabacteria group	Bacillota	GCF_001703515.1	WP_069118795.1	Yes
Butyrivibrio hungatei	Terrabacteria group	Bacillota	GCF_001858005.1	WP_071177328.1	No
Butyrivibrio proteoclasticus B316	Terrabacteria group	Bacillota	GCF_000145035.1	WP_042257204.1	No
Caldalkalibacillus thermarum TA2.A1	Terrabacteria group	Bacillota	GCF_019856495.1	WP_007505663.1	No
Caldanaerobacter subterraneus subsp. tengcongensis MB4	Terrabacteria group	Bacillota	GCF_000007085.1	WP_011025832.1	No
Caldicellulosiruptor acetigenus I77R1B	Terrabacteria group	Bacillota	GCF_000166695.1	WP_013432623.1	No
Caldicellulosiruptor bescii DSM 6725	Terrabacteria group	Bacillota	GCF_000022325.1	WP_041727145.1	No
Caldicellulosiruptor changbaiensis	Terrabacteria group	Bacillota	GCF_003999255.1	WP_241243653.1	No
Caldicellulosiruptor diazotrophicus	Terrabacteria group	Bacillota	GCF_017347585.1	WP_207182502.1	No
Caldicellulosiruptor hydrothermalis 108	Terrabacteria group	Bacillota	GCF_000166355.1	WP_013403270.1	No
Caldicellulosiruptor kronotskyensis 2002	Terrabacteria group	Bacillota	GCF_000166775.1	WP_013430320.1	No
Caldicellulosiruptor obsidiansis OB47	Terrabacteria group	Bacillota	GCF_000145215.1	WP_013290502.1	No
Caldicellulosiruptor owensensis OL	Terrabacteria group	Bacillota	GCF_000166335.1	WP_238524889.1	No
Caldicellulosiruptor saccharolyticus DSM 8903	Terrabacteria group	Bacillota	GCF_000016545.1	WP_011917431.1	No
Candidatus Formimonas warabiya	Terrabacteria group	Bacillota	GCF_002777255.1	WP_148134182.1	No
Candidatus Syntrophocurvum alkaliphilum	Terrabacteria group	Bacillota	GCF_009734445.1	WP_243140275.1	No
Caproicibacter fermentans	Terrabacteria group	Bacillota	GCF_014303955.1	WP_066642489.1	No
Caproicibacterium amylolyticum	Terrabacteria group	Bacillota	GCF_014467055.1	WP_212508149.1	No
Caproicibacterium lactatifermentans	Terrabacteria group	Bacillota	GCF_013315815.1	WP_086035572.1	No
Carnobacterium divergens	Terrabacteria group	Bacillota	GCF_001703555.1	WP_119908216.1	Yes
Carnobacterium inhibens subsp. gilichinskyi	Terrabacteria group	Bacillota	GCF_000493735.1	WP_023177399.1	Yes
Cellulosilyticum lentocellum DSM 5427	Terrabacteria group	Bacillota	GCF_000178835.2	WP_013657286.1	No
Clostridioides difficile	Terrabacteria group	Bacillota	GCF_018885085.1	WP_004454940.1	No
Clostridium aceticum	Terrabacteria group	Bacillota	GCF_001042715.1	WP_044825122.1	No
Clostridium argentinense	Terrabacteria group	Bacillota	GCF_002074155.1	WP_236887367.1	No
Clostridium autoethanogenum DSM 10061	Terrabacteria group	Bacillota	GCF_001484725.1	WP_023163039.1	No
Clostridium baratii	Terrabacteria group	Bacillota	GCF_001991075.2	WP_077229083.1	No
Clostridium beijerinckii	Terrabacteria group	Bacillota	GCF_018223745.1	WP_011968917.1	Yes
Clostridium bornimense	Terrabacteria group	Bacillota	GCF_000577895.1	WP_044038093.1	No
Clostridium botulinum A str. ATCC 3502	Terrabacteria group	Bacillota	GCF_000063585.1	WP_003358628.1	No
Clostridium butyricum	Terrabacteria group	Bacillota	GCF_001886875.1	WP_003426211.1	No
Clostridium cadaveris	Terrabacteria group	Bacillota	GCF_020911725.1	WP_230028106.1	No
Clostridium carboxidivorans P7	Terrabacteria group	Bacillota	GCF_001038625.1	WP_048030482.1	No
Clostridium cellulovorans 743B	Terrabacteria group	Bacillota	GCF_000145275.1	WP_010077281.1	No
Clostridium chauvoei	Terrabacteria group	Bacillota	GCF_002327205.1	WP_021875831.1	No
Clostridium cochlearium	Terrabacteria group	Bacillota	GCF_900187165.1	WP_095177824.1	No
Clostridium diolis	Terrabacteria group	Bacillota	GCF_008705175.1	WP_011968917.1	Yes
Clostridium drakei	Terrabacteria group	Bacillota	GCF_003096175.1	WP_032076620.1	No
Clostridium estertheticum subsp. estertheticum	Terrabacteria group	Bacillota	GCF_001877035.1	WP_071613401.1	No
Clostridium fermenticellae	Terrabacteria group	Bacillota	GCF_003600355.1	WP_119972670.1	No
Clostridium formicaceticum	Terrabacteria group	Bacillota	GCF_002080475.1	WP_070970753.1	No
Clostridium gasigenes	Terrabacteria group	Bacillota	GCF_017348895.1	WP_167864966.1	No
Clostridium gelidum	Terrabacteria group	Bacillota	GCF_019977655.1	WP_224033399.1	No
Clostridium isatidis	Terrabacteria group	Bacillota	GCF_002285495.1	WP_119864798.1	No
Clostridium kluyveri NBRC 12016	Terrabacteria group	Bacillota	GCF_000010265.1	WP_012101576.1	No
Clostridium ljungdahlii DSM 13528	Terrabacteria group	Bacillota	GCF_000143685.1	WP_013237733.1	No
Clostridium manihotivorum	Terrabacteria group	Bacillota	GCF_004015185.1	WP_128212830.1	No
Clostridium novyi	Terrabacteria group	Bacillota	GCF_003614235.1	WP_003375551.1	No
Clostridium pasteurianum	Terrabacteria group	Bacillota	GCF_001856695.1	WP_003444087.1	No
Clostridium perfringens	Terrabacteria group	Bacillota	GCF_020138775.1	WP_060670840.1	No
Clostridium saccharobutylicum DSM 13864	Terrabacteria group	Bacillota	GCF_000473995.1	WP_022746840.1	No
Clostridium saccharoperbutylacetonicum N1-4(HMT)	Terrabacteria group	Bacillota	GCF_000340885.1	WP_015392721.1	No
Clostridium scatologenes	Terrabacteria group	Bacillota	GCF_000968375.1	WP_029161019.1	No
Clostridium septicum	Terrabacteria group	Bacillota	GCF_003606265.1	WP_120141003.1	No
Clostridium taeniosporum	Terrabacteria group	Bacillota	GCF_001735765.2	WP_069680074.1	No
Clostridium tetani E88	Terrabacteria group	Bacillota	GCF_000007625.1	WP_011099825.1	No
Clostridium thermarum	Terrabacteria group	Bacillota	GCF_006351925.1	WP_139904247.1	No
Clostridium tyrobutyricum	Terrabacteria group	Bacillota	GCF_001642655.1	WP_017750793.1	No
Cohnella abietis	Terrabacteria group	Bacillota	GCF_004295585.1	WP_179952626.1	No
Cohnella candidum	Terrabacteria group	Bacillota	GCF_003713065.1	WP_123039878.1	No
Cohnella cholangitidis	Terrabacteria group	Bacillota	GCF_014107495.1	WP_182301720.1	No
Cohnella herbarum	Terrabacteria group	Bacillota	GCF_012849095.1	WP_169279863.1	No
Companilactobacillus alimentarius DSM 20249	Terrabacteria group	Bacillota	GCF_002849895.1	WP_057739300.1	Yes
Companilactobacillus allii	Terrabacteria group	Bacillota	GCF_001971585.1	WP_076618943.1	Yes
Companilactobacillus crustorum	Terrabacteria group	Bacillota	GCF_001951175.1	WP_075887785.1	Yes
Companilactobacillus farciminis KCTC 3681 = DSM 20184	Terrabacteria group	Bacillota	GCF_002706745.1	WP_010020110.1	Yes
Companilactobacillus futsaii	Terrabacteria group	Bacillota	GCF_006007945.1	WP_057812025.1	Yes
Companilactobacillus ginsenosidimutans	Terrabacteria group	Bacillota	GCF_001050475.1	WP_048702750.1	Yes
Companilactobacillus heilongjiangensis	Terrabacteria group	Bacillota	GCF_000831645.3	WP_048698675.1	Yes
Companilactobacillus pabuli	Terrabacteria group	Bacillota	GCF_014058425.1	WP_059074168.1	Yes
Companilactobacillus zhachilii	Terrabacteria group	Bacillota	GCF_003606365.2	WP_120142247.1	Yes
Coprococcus comes	Terrabacteria group	Bacillota	GCF_016904155.1	WP_008370265.1	No
Coprococcus eutactus ATCC 27759	Terrabacteria group	Bacillota	GCF_020735705.1	WP_044998141.1	No
Crassaminicella indica	Terrabacteria group	Bacillota	GCF_019203185.1	WP_218282544.1	No
Crassaminicella profunda	Terrabacteria group	Bacillota	GCF_019884785.1	WP_223039639.1	No
Crassaminicella thermophila	Terrabacteria group	Bacillota	GCF_008152325.1	WP_148809136.1	No
Cytobacillus gottheilii	Terrabacteria group	Bacillota	GCF_018582665.1	WP_066446815.1	No
Cytobacillus solani	Terrabacteria group	Bacillota	GCF_023823875.1	WP_053475592.1	No
Dehalobacter restrictus	Terrabacteria group	Bacillota	GCF_009796305.1	WP_019226725.1	No
Dehalobacterium formicoaceticum	Terrabacteria group	Bacillota	GCF_002224645.1	WP_089610000.1	No
Desulfitobacterium dehalogenans ATCC 51507	Terrabacteria group	Bacillota	GCF_000243155.2	WP_014795179.1	No
Desulfitobacterium dichloroeliminans LMG P-21439	Terrabacteria group	Bacillota	GCF_000243135.2	WP_015263166.1	No
Desulfitobacterium hafniense DCB-2	Terrabacteria group	Bacillota	GCF_000021925.1	WP_015944980.1	No
Desulfitobacterium metallireducens DSM 15288	Terrabacteria group	Bacillota	GCF_000231405.2	WP_006716625.1	No
Desulfofarcimen acetoxidans DSM 771	Terrabacteria group	Bacillota	GCF_000024205.1	WP_015756687.1	No
Desulforamulus ferrireducens	Terrabacteria group	Bacillota	GCF_002005145.1	WP_077713297.1	No
Desulforamulus reducens MI-1	Terrabacteria group	Bacillota	GCF_000016165.1	WP_041274428.1	No
Desulforamulus ruminis DSM 2154	Terrabacteria group	Bacillota	GCF_000215085.1	WP_013843256.1	No
Desulfoscipio gibsoniae DSM 7213	Terrabacteria group	Bacillota	GCF_000233715.2	WP_006520331.1	No
Desulfosporosinus acidiphilus SJ4	Terrabacteria group	Bacillota	GCF_000255115.2	WP_242833080.1	No
Desulfosporosinus meridiei DSM 13257	Terrabacteria group	Bacillota	GCF_000231385.2	WP_014904574.1	No
Desulfosporosinus orientis DSM 765	Terrabacteria group	Bacillota	GCF_000235605.1	WP_014187007.1	No
Effusibacillus dendaii	Terrabacteria group	Bacillota	GCF_015097055.1	WP_200760097.1	No
endosymbiont 'TC1' of Trimyema compressum	Terrabacteria group	Bacillota	GCF_001584725.1	WP_088369433.1	Yes
Enterococcus casseliflavus EC20	Terrabacteria group	Bacillota	GCF_000157355.2	WP_010749763.1	Yes
Enterococcus cecorum	Terrabacteria group	Bacillota	GCF_900474605.1	WP_016251201.1	Yes
Enterococcus durans	Terrabacteria group	Bacillota	GCF_002277935.1	WP_005881032.1	Yes
Enterococcus faecium	Terrabacteria group	Bacillota	GCF_009734005.1	WP_002286624.1	Yes
Enterococcus gilvus	Terrabacteria group	Bacillota	GCF_003343305.1	WP_086303498.1	Yes
Enterococcus hirae	Terrabacteria group	Bacillota	GCF_002278015.2	WP_010738197.1	Yes
Enterococcus innesii	Terrabacteria group	Bacillota	GCF_022846515.1	WP_016613826.1	Yes
Enterococcus lactis	Terrabacteria group	Bacillota	GCF_019343125.1	WP_002291847.1	Yes
Enterococcus mundtii	Terrabacteria group	Bacillota	GCF_002813755.1	WP_065095675.1	Yes
Enterococcus raffinosus	Terrabacteria group	Bacillota	GCF_019175485.1	WP_010745926.1	Yes
Enterococcus saigonensis	Terrabacteria group	Bacillota	GCF_011397115.1	WP_173102613.1	Yes
Enterococcus thailandicus	Terrabacteria group	Bacillota	GCF_002290025.1	WP_067480574.1	Yes
Enterococcus wangshanyuanii	Terrabacteria group	Bacillota	GCF_002197645.1	WP_088269700.1	Yes
Ethanoligenens harbinense YUAN-3	Terrabacteria group	Bacillota	GCF_000178115.2	WP_013484638.1	No
Eubacterium callanderi	Terrabacteria group	Bacillota	GCF_000152245.2	WP_013381609.1	No
Eubacterium limosum	Terrabacteria group	Bacillota	GCF_000807675.2	WP_038352647.1	No
Eubacterium maltosivorans	Terrabacteria group	Bacillota	GCF_002441855.2	WP_058693937.1	No
Evansella cellulosilytica DSM 2522	Terrabacteria group	Bacillota	GCF_000177235.2	WP_013489168.1	No
Exiguobacterium acetylicum	Terrabacteria group	Bacillota	GCF_018604565.1	WP_029342133.1	Yes
Exiguobacterium alkaliphilum	Terrabacteria group	Bacillota	GCF_018138125.1	WP_211779669.1	Yes
Exiguobacterium sibiricum 255-15	Terrabacteria group	Bacillota	GCF_000019905.1	WP_012370823.1	Yes
Ezakiella massiliensis	Terrabacteria group	Bacillota	GCF_900120165.1	WP_075573526.1	No
Faecalibacillus intestinalis	Terrabacteria group	Bacillota	GCF_015097455.1	WP_227352138.1	Yes
Faecalibacterium duncaniae	Terrabacteria group	Bacillota	GCF_010509575.1	WP_005934373.1	No
Faecalibaculum rodentium	Terrabacteria group	Bacillota	GCF_001564455.1	WP_067556424.1	No
Fenollaria massiliensis	Terrabacteria group	Bacillota	GCF_023347705.1	WP_249243024.1	No
Fervidibacillus albus	Terrabacteria group	Bacillota	GCF_026547225.1	WP_275418446.1	No
Fervidibacillus halotolerans	Terrabacteria group	Bacillota	GCF_026547205.1	WP_275421856.1	No
Fictibacillus phosphorivorans	Terrabacteria group	Bacillota	GCF_001629705.1	WP_066393475.1	No
Filifactor alocis ATCC 35896	Terrabacteria group	Bacillota	GCF_000163895.2	WP_014263052.1	No
Flavonifractor plautii	Terrabacteria group	Bacillota	GCF_010508875.1	WP_007490876.1	No
Fructilactobacillus carniphilus	Terrabacteria group	Bacillota	GCF_024029675.1	WP_252795393.1	Yes
Fructilactobacillus cliffordii	Terrabacteria group	Bacillota	GCF_024029595.1	WP_252767012.1	Yes
Fructilactobacillus hinvesii	Terrabacteria group	Bacillota	GCF_024029435.1	WP_252796558.1	Yes
Fructilactobacillus ixorae	Terrabacteria group	Bacillota	GCF_024029915.1	WP_252779666.1	Yes
Fructilactobacillus lindneri	Terrabacteria group	Bacillota	GCF_001702115.1	WP_054646687.1	Yes
Fructilactobacillus myrtifloralis	Terrabacteria group	Bacillota	GCF_024029335.1	WP_252750414.1	Yes
Fructilactobacillus sanfranciscensis	Terrabacteria group	Bacillota	GCF_009496975.1	WP_056957543.1	Yes
Fructobacillus americanaquae	Terrabacteria group	Bacillota	GCF_024029775.1	WP_252774151.1	Yes
Furfurilactobacillus rossiae	Terrabacteria group	Bacillota	GCF_013394005.1	WP_178914370.1	No
Gemella haemolysans	Terrabacteria group	Bacillota	GCF_900638055.1	WP_003144752.1	No
Gemella morbillorum	Terrabacteria group	Bacillota	GCF_009730315.1	WP_004632220.1	No
Gemella sanguinis	Terrabacteria group	Bacillota	GCF_009730295.1	WP_006364343.1	No
Geobacillus kaustophilus HTA426	Terrabacteria group	Bacillota	GCF_000009785.1	WP_011230634.1	No
Geobacillus subterraneus	Terrabacteria group	Bacillota	GCF_012295505.1	WP_168368353.1	No
Geobacillus thermocatenulatus	Terrabacteria group	Bacillota	GCF_002243665.1	WP_025949775.1	No
Geobacillus thermodenitrificans	Terrabacteria group	Bacillota	GCF_002072065.1	WP_008878667.1	No
Geobacillus zalihae	Terrabacteria group	Bacillota	GCF_014678925.1	WP_013145833.1	No
Geosporobacter ferrireducens	Terrabacteria group	Bacillota	GCF_001750685.1	WP_069973987.1	No
Gottschalkia acidurici 9a	Terrabacteria group	Bacillota	GCF_000299355.1	WP_014967843.1	No
Gracilibacillus salitolerans	Terrabacteria group	Bacillota	GCF_009650095.1	WP_100360721.1	No
Granulicatella adiacens	Terrabacteria group	Bacillota	GCF_019931005.1	WP_005605963.1	Yes
Gudongella oleilytica	Terrabacteria group	Bacillota	GCF_004101785.1	WP_128425822.1	No
Halalkalibacterium halodurans	Terrabacteria group	Bacillota	GCF_005671335.1	WP_053430914.1	No
Halobacillus halophilus DSM 2266	Terrabacteria group	Bacillota	GCF_000284515.1	WP_014643130.1	No
Halobacillus mangrovi	Terrabacteria group	Bacillota	GCF_002097535.1	WP_085030019.1	No
Hathewaya histolytica	Terrabacteria group	Bacillota	GCF_901482605.1	WP_138209852.1	No
Heliomicrobium modesticaldum Ice1	Terrabacteria group	Bacillota	GCF_000019165.1	WP_012283150.1	No
Herbinix luporum	Terrabacteria group	Bacillota	GCF_900070325.1	WP_058258051.1	No
Heyndrickxia vini	Terrabacteria group	Bacillota	GCF_016772275.1	WP_202776845.1	No
Ignavigranum ruoffiae	Terrabacteria group	Bacillota	GCF_023195815.2	WP_092571910.1	Yes
Intestinibaculum porci	Terrabacteria group	Bacillota	GCF_003925875.1	WP_125119295.1	No
Jeotgalibaca arthritidis	Terrabacteria group	Bacillota	GCF_011100465.1	WP_166163114.1	Yes
Jeotgalibaca ciconiae	Terrabacteria group	Bacillota	GCF_003955755.1	WP_126111151.1	Yes
Jeotgalibaca porci	Terrabacteria group	Bacillota	GCF_011299095.1	WP_166062107.1	Yes
Jeotgalibacillus malaysiensis	Terrabacteria group	Bacillota	GCF_000818095.1	WP_039808751.1	No
Keratinibaculum paraultunense	Terrabacteria group	Bacillota	GCF_016767175.1	WP_132027372.1	No
Kroppenstedtia eburnea	Terrabacteria group	Bacillota	GCF_013282215.1	WP_076523338.1	No
Kroppenstedtia pulmonis	Terrabacteria group	Bacillota	GCF_013265585.1	WP_173222761.1	No
Kyrpidia spormannii	Terrabacteria group	Bacillota	GCF_002804065.1	WP_100667552.1	No
Lachnoanaerobaculum umeaense	Terrabacteria group	Bacillota	GCF_003589745.1	WP_111524096.1	No
Lachnoclostridium phocaeense	Terrabacteria group	Bacillota	GCF_900120345.1	WP_076777388.1	No
Lachnoclostridium phytofermentans ISDg	Terrabacteria group	Bacillota	GCF_000018685.1	WP_012200375.1	No
Lacticaseibacillus casei DSM 20011 = JCM 1134 = ATCC 393	Terrabacteria group	Bacillota	GCF_000829055.1	WP_025013178.1	Yes
Lacticaseibacillus chiayiensis	Terrabacteria group	Bacillota	GCF_018363075.1	WP_213224397.1	Yes
Lacticaseibacillus paracasei subsp. paracasei 8700:2	Terrabacteria group	Bacillota	GCF_000155515.2	WP_003565175.1	Yes
Lacticaseibacillus rhamnosus	Terrabacteria group	Bacillota	GCF_006151905.1	WP_005685586.1	Yes
Lacticaseibacillus zeae	Terrabacteria group	Bacillota	GCF_900492555.1	WP_047106041.1	Yes
Lactiplantibacillus pentosus	Terrabacteria group	Bacillota	GCF_003641185.1	WP_056952344.1	Yes
Lactiplantibacillus plantarum	Terrabacteria group	Bacillota	GCF_009913655.1	WP_003640851.1	Yes
Lactobacillus acetotolerans	Terrabacteria group	Bacillota	GCF_008831485.1	WP_056969572.1	Yes
Lactobacillus acidophilus La-14	Terrabacteria group	Bacillota	GCF_000389675.2	WP_003546811.1	Yes
Lactobacillus amylolyticus	Terrabacteria group	Bacillota	GCF_003999355.1	WP_040456825.1	Yes
Lactobacillus amylovorus GRL1118	Terrabacteria group	Bacillota	GCF_000194115.1	WP_013641733.1	Yes
Lactobacillus apis	Terrabacteria group	Bacillota	GCF_003150935.1	WP_109715418.1	Yes
Lactobacillus crispatus	Terrabacteria group	Bacillota	GCF_009769205.1	WP_158181825.1	Yes
Lactobacillus delbrueckii subsp. jakobsenii ZN7a-9 = DSM 26046	Terrabacteria group	Bacillota	GCF_001888925.1	WP_002879125.1	Yes
Lactobacillus helsingborgensis	Terrabacteria group	Bacillota	GCF_003173695.1	WP_233559191.1	Yes
Lactobacillus intestinalis	Terrabacteria group	Bacillota	GCF_024397795.1	WP_057809682.1	Yes
Lactobacillus jensenii	Terrabacteria group	Bacillota	GCF_001936235.1	WP_075362490.1	Yes
Lactobacillus johnsonii FI9785	Terrabacteria group	Bacillota	GCF_000091405.1	WP_012846358.1	Yes
Lactobacillus kefiranofaciens	Terrabacteria group	Bacillota	GCF_014656585.1	WP_056941286.1	Yes
Lactobacillus kullabergensis	Terrabacteria group	Bacillota	GCF_003151025.1	WP_045928936.1	Yes
Lactobacillus panisapium	Terrabacteria group	Bacillota	GCF_019469265.1	WP_220221082.1	Yes
Lactobacillus paragasseri JV-V03	Terrabacteria group	Bacillota	GCF_005886075.1	WP_003648607.1	Yes
Lactobacillus taiwanensis	Terrabacteria group	Bacillota	GCF_017894345.1	WP_210144667.1	Yes
Lactobacillus terrae	Terrabacteria group	Bacillota	GCF_002762335.1	WP_099974645.1	Yes
Lactobacillus ultunensis	Terrabacteria group	Bacillota	GCF_016647595.1	WP_007125393.1	Yes
Lactococcus allomyrinae	Terrabacteria group	Bacillota	GCF_003627095.1	WP_120772311.1	Yes
Lactococcus carnosus	Terrabacteria group	Bacillota	GCF_006770265.1	WP_079507066.1	Yes
Lactococcus cremoris subsp. cremoris KW2	Terrabacteria group	Bacillota	GCF_000468955.1	WP_021037816.1	Yes
Lactococcus garvieae	Terrabacteria group	Bacillota	GCF_016026695.1	WP_042219060.1	Yes
Lactococcus lactis	Terrabacteria group	Bacillota	GCF_020463755.1	WP_058204003.1	Yes
Lactococcus paracarnosus	Terrabacteria group	Bacillota	GCF_006770285.1	WP_109835029.1	Yes
Lactococcus petauri	Terrabacteria group	Bacillota	GCF_023499275.1	WP_019294093.1	Yes
Lactococcus protaetiae	Terrabacteria group	Bacillota	GCF_006965445.1	WP_142767371.1	Yes
Lactococcus raffinolactis	Terrabacteria group	Bacillota	GCF_002310475.1	WP_096039544.1	Yes
Lactococcus taiwanensis	Terrabacteria group	Bacillota	GCF_017068355.1	WP_205272757.1	Yes
Lapidilactobacillus dextrinicus	Terrabacteria group	Bacillota	GCF_008831385.1	WP_057757549.1	Yes
Latilactobacillus curvatus JCM 1096 = DSM 20019	Terrabacteria group	Bacillota	GCF_004101845.1	WP_004270696.1	Yes
Latilactobacillus graminis	Terrabacteria group	Bacillota	GCF_009025875.1	WP_057907813.1	Yes
Latilactobacillus sakei	Terrabacteria group	Bacillota	GCF_009676365.1	WP_016264915.1	Yes
Lederbergia lenta	Terrabacteria group	Bacillota	GCF_900478165.1	WP_066139865.1	No
Lentibacillus amyloliquefaciens	Terrabacteria group	Bacillota	GCF_001307805.1	WP_068440858.1	No
Lentilactobacillus buchneri	Terrabacteria group	Bacillota	GCF_018314255.1	WP_013727519.1	Yes
Lentilactobacillus curieae	Terrabacteria group	Bacillota	GCF_000785105.2	WP_035168567.1	Yes
Lentilactobacillus hilgardii	Terrabacteria group	Bacillota	GCF_009832765.1	WP_003555152.1	Yes
Lentilactobacillus kefiri	Terrabacteria group	Bacillota	GCF_009739535.1	WP_082619739.1	Yes
Lentilactobacillus laojiaonis	Terrabacteria group	Bacillota	GCF_020616595.1	WP_227361333.1	Yes
Lentilactobacillus parabuchneri	Terrabacteria group	Bacillota	GCF_014879295.1	WP_081374748.1	Yes
Leuconostoc carnosum	Terrabacteria group	Bacillota	GCF_007954525.1	WP_014974583.1	Yes
Leuconostoc citreum	Terrabacteria group	Bacillota	GCF_007954785.1	WP_004904253.1	Yes
Leuconostoc gasicomitatum LMG 18811	Terrabacteria group	Bacillota	GCF_000196855.1	WP_013231738.1	Yes
Leuconostoc gelidum JB7	Terrabacteria group	Bacillota	GCF_000298875.1	WP_010687854.1	Yes
Leuconostoc kimchii IMSNU 11154	Terrabacteria group	Bacillota	GCF_000092505.1	WP_013102608.1	Yes
Leuconostoc lactis	Terrabacteria group	Bacillota	GCF_007954605.1	WP_095652455.1	Yes
Leuconostoc mesenteroides	Terrabacteria group	Bacillota	GCF_009913915.1	WP_011680167.1	Yes
Leuconostoc pseudomesenteroides	Terrabacteria group	Bacillota	GCF_016127255.1	WP_010291913.1	Yes
Levilactobacillus brevis	Terrabacteria group	Bacillota	GCF_003813165.1	WP_021741790.1	Yes
Levilactobacillus koreensis	Terrabacteria group	Bacillota	GCF_001050435.1	WP_048735812.1	Yes
Levilactobacillus suantsaii	Terrabacteria group	Bacillota	GCF_014069315.1	WP_129031817.1	No
Ligilactobacillus acidipiscis	Terrabacteria group	Bacillota	GCF_900116935.1	WP_172823863.1	Yes
Ligilactobacillus agilis	Terrabacteria group	Bacillota	GCF_025311475.1	WP_101811710.1	Yes
Ligilactobacillus animalis	Terrabacteria group	Bacillota	GCF_009933595.1	WP_066023900.1	No
Ligilactobacillus murinus	Terrabacteria group	Bacillota	GCF_003288115.1	WP_004048966.1	Yes
Ligilactobacillus ruminis ATCC 27782	Terrabacteria group	Bacillota	GCF_000224985.1	WP_014073714.1	No
Ligilactobacillus salivarius	Terrabacteria group	Bacillota	GCF_900094615.1	WP_041822826.1	Yes
Limosilactobacillus fermentum	Terrabacteria group	Bacillota	GCF_022819245.1	WP_015638733.1	Yes
Limosilactobacillus frumenti	Terrabacteria group	Bacillota	GCF_008876665.1	WP_057752647.1	Yes
Limosilactobacillus oris	Terrabacteria group	Bacillota	GCF_025311495.1	WP_260900488.1	Yes
Limosilactobacillus pontis	Terrabacteria group	Bacillota	GCF_009428965.1	WP_057808111.1	Yes
Limosilactobacillus portuensis	Terrabacteria group	Bacillota	GCF_028607025.1	WP_273645753.1	Yes
Limosilactobacillus vaginalis	Terrabacteria group	Bacillota	GCF_025311515.1	WP_003716841.1	Yes
Liquorilactobacillus mali	Terrabacteria group	Bacillota	GCF_009184705.1	WP_003690351.1	Yes
Listeria grayi	Terrabacteria group	Bacillota	GCF_900638015.1	WP_003758252.1	Yes
Listeria innocua	Terrabacteria group	Bacillota	GCF_009648575.1	WP_153648829.1	Yes
Listeria ivanovii subsp. ivanovii	Terrabacteria group	Bacillota	GCF_000763515.1	WP_014093362.1	Yes
Listeria monocytogenes EGD-e	Terrabacteria group	Bacillota	GCF_000196035.1	NP_465552.1	Yes
Listeria weihenstephanensis	Terrabacteria group	Bacillota	GCF_003534205.1	WP_036062509.1	Yes
Listeria welshimeri	Terrabacteria group	Bacillota	GCF_900187315.1	WP_011702805.1	Yes
Loigolactobacillus backii	Terrabacteria group	Bacillota	GCF_001663675.1	WP_068224839.1	Yes
Loigolactobacillus coryniformis subsp. coryniformis KCTC 3167 = DSM 20001	Terrabacteria group	Bacillota	GCF_002706425.1	WP_003677496.1	Yes
Longicatena caecimuris	Terrabacteria group	Bacillota	GCF_018406465.1	WP_008687965.1	No
Lysinibacillus agricola	Terrabacteria group	Bacillota	GCF_016638705.1	WP_053594627.1	No
Lysinibacillus capsici	Terrabacteria group	Bacillota	GCF_020217405.1	WP_004227327.1	No
Lysinibacillus fusiformis	Terrabacteria group	Bacillota	GCF_000724775.3	WP_036123794.1	No
Lysinibacillus parviboronicapiens	Terrabacteria group	Bacillota	GCF_003049605.2	WP_107923148.1	No
Lysinibacillus varians	Terrabacteria group	Bacillota	GCF_000600105.1	WP_025218758.1	No
Macrococcus armenti	Terrabacteria group	Bacillota	GCF_020097095.1	WP_224188157.1	Yes
Macrococcus bohemicus	Terrabacteria group	Bacillota	GCF_016865215.1	WP_133353503.1	Yes
Macrococcus brunensis	Terrabacteria group	Bacillota	GCF_022343725.1	WP_239035526.1	No
Macrococcus canis	Terrabacteria group	Bacillota	GCF_021650955.1	WP_236366774.1	Yes
Macrococcus caseolyticus	Terrabacteria group	Bacillota	GCF_016028795.1	WP_101143201.1	Yes
Macrococcus epidermidis	Terrabacteria group	Bacillota	GCF_024205965.1	WP_254257475.1	Yes
Macrococcus equipercicus	Terrabacteria group	Bacillota	GCF_024205945.1	WP_254250426.1	Yes
Mammaliicoccus sciuri	Terrabacteria group	Bacillota	GCF_002209165.2	WP_058591344.1	Yes
Mammaliicoccus stepanovicii	Terrabacteria group	Bacillota	GCF_900187075.1	WP_095088492.1	Yes
Mammaliicoccus vitulinus	Terrabacteria group	Bacillota	GCF_016725245.1	WP_142383010.1	Yes
Mangrovibacillus cuniculi	Terrabacteria group	Bacillota	GCF_015482585.1	WP_239673797.1	No
Marvinbryantia formatexigens DSM 14469	Terrabacteria group	Bacillota	GCF_025148285.1	WP_006861046.1	No
Massilistercora timonensis	Terrabacteria group	Bacillota	GCF_900312975.1	WP_106788170.1	No
Metabacillus dongyingensis	Terrabacteria group	Bacillota	GCF_019933155.2	WP_223442123.1	No
Metabacillus sediminilitoris	Terrabacteria group	Bacillota	GCF_009720625.1	WP_136351312.1	No
Miniphocaeibacter halophilus	Terrabacteria group	Bacillota	GCF_016458825.1	WP_243660731.1	No
Mogibacterium diversum	Terrabacteria group	Bacillota	GCF_002998925.1	WP_106057221.1	No
Niallia circulans	Terrabacteria group	Bacillota	GCF_013267435.1	WP_061796768.1	No
Nicoliella spurrieriana	Terrabacteria group	Bacillota	GCF_023380205.1	WP_260116243.1	Yes
Nosocomiicoccus ampullae	Terrabacteria group	Bacillota	GCF_019357495.1	WP_183674151.1	Yes
Novibacillus thermophilus	Terrabacteria group	Bacillota	GCF_002005165.1	WP_077719395.1	No
Novisyntrophococcus fermenticellae	Terrabacteria group	Bacillota	GCF_018866245.1	WP_230399950.1	No
Oceanobacillus iheyensis HTE831	Terrabacteria group	Bacillota	GCF_000011245.1	WP_011065883.1	No
Oceanobacillus zhaokaii	Terrabacteria group	Bacillota	GCF_003352005.1	WP_114916304.1	No
Oenococcus oeni	Terrabacteria group	Bacillota	GCF_020510245.1	WP_002818985.1	Yes
Oenococcus sicerae	Terrabacteria group	Bacillota	GCF_004102045.2	WP_128684797.1	Yes
Paenalkalicoccus suaedae	Terrabacteria group	Bacillota	GCF_006965545.2	WP_176009543.1	No
Paenibacillus agaridevorans	Terrabacteria group	Bacillota	GCF_018604145.1	WP_214629154.1	No
Paenibacillus albicereus	Terrabacteria group	Bacillota	GCF_012676905.1	WP_168908039.1	No
Paenibacillus albus	Terrabacteria group	Bacillota	GCF_003952225.1	WP_126015768.1	No
Paenibacillus algicola	Terrabacteria group	Bacillota	GCF_005577435.1	WP_175415405.1	No
Paenibacillus antarcticus	Terrabacteria group	Bacillota	GCF_008369725.1	WP_188017038.1	No
Paenibacillus azoreducens	Terrabacteria group	Bacillota	GCF_021654775.1	WP_212980101.1	No
Paenibacillus baekrokdamisoli	Terrabacteria group	Bacillota	GCF_003945345.1	WP_125657317.1	No
Paenibacillus barcinonensis	Terrabacteria group	Bacillota	GCF_013347305.1	WP_110898497.1	No
Paenibacillus beijingensis	Terrabacteria group	Bacillota	GCF_000961095.1	WP_045671809.1	No
Paenibacillus borealis	Terrabacteria group	Bacillota	GCF_000758665.1	WP_042216682.1	No
Paenibacillus bovis	Terrabacteria group	Bacillota	GCF_001421015.2	WP_060535780.1	Yes
Paenibacillus brasilensis	Terrabacteria group	Bacillota	GCF_009363115.1	WP_152378805.1	No
Paenibacillus cellulosilyticus	Terrabacteria group	Bacillota	GCF_013347265.1	WP_110047527.1	No
Paenibacillus cellulositrophicus	Terrabacteria group	Bacillota	GCF_009363095.1	WP_116229546.1	No
Paenibacillus chitinolyticus	Terrabacteria group	Bacillota	GCF_004117095.1	WP_042232485.1	No
Paenibacillus crassostreae	Terrabacteria group	Bacillota	GCF_001857945.1	WP_068659556.1	No
Paenibacillus dendritiformis	Terrabacteria group	Bacillota	GCF_021654795.1	WP_168178933.1	No
Paenibacillus donghaensis	Terrabacteria group	Bacillota	GCF_002192415.1	WP_211296524.1	No
Paenibacillus durus	Terrabacteria group	Bacillota	GCF_000756615.1	WP_042207682.1	No
Paenibacillus graminis	Terrabacteria group	Bacillota	GCF_000758705.1	WP_025707245.1	No
Paenibacillus guangzhouensis	Terrabacteria group	Bacillota	GCF_009363075.1	WP_152392215.1	No
Paenibacillus ihbetae	Terrabacteria group	Bacillota	GCF_002741055.1	WP_099476986.1	No
Paenibacillus jilunlii	Terrabacteria group	Bacillota	GCF_010450915.1	WP_062527044.1	No
Paenibacillus kribbensis	Terrabacteria group	Bacillota	GCF_002240415.1	WP_094154501.1	No
Paenibacillus kyungheensis	Terrabacteria group	Bacillota	GCF_028606985.1	WP_273613075.1	Yes
Paenibacillus larvae subsp. larvae	Terrabacteria group	Bacillota	GCF_002951935.1	WP_079940200.1	No
Paenibacillus lentus	Terrabacteria group	Bacillota	GCF_003931855.1	WP_125082945.1	No
Paenibacillus lutimineralis	Terrabacteria group	Bacillota	GCF_003991425.1	WP_126997263.1	No
Paenibacillus lycopersici	Terrabacteria group	Bacillota	GCF_010119935.1	WP_162356525.1	No
Paenibacillus marchantiae	Terrabacteria group	Bacillota	GCF_028771845.1	WP_274567818.1	No
Paenibacillus mucilaginosus K02	Terrabacteria group	Bacillota	GCF_000258535.2	WP_014371623.1	No
Paenibacillus naphthalenovorans	Terrabacteria group	Bacillota	GCF_001465255.1	WP_062407674.1	No
Paenibacillus odorifer	Terrabacteria group	Bacillota	GCF_000758725.1	WP_038572849.1	No
Paenibacillus polymyxa	Terrabacteria group	Bacillota	GCF_006274405.1	WP_102998805.1	No
Paenibacillus protaetiae	Terrabacteria group	Bacillota	GCF_004135365.1	WP_129437995.1	No
Paenibacillus psychroresistens	Terrabacteria group	Bacillota	GCF_009728935.1	WP_155705347.1	No
Paenibacillus rhizovicinus	Terrabacteria group	Bacillota	GCF_010365285.1	WP_162639087.1	No
Paenibacillus riograndensis SBR5	Terrabacteria group	Bacillota	GCF_000981585.1	WP_020427823.1	No
Paenibacillus sabinae T27	Terrabacteria group	Bacillota	GCF_000612505.1	WP_025335850.1	No
Paenibacillus sophorae	Terrabacteria group	Bacillota	GCF_018966525.1	WP_036598792.1	No
Paenibacillus stellifer	Terrabacteria group	Bacillota	GCF_000758685.1	WP_038697608.1	No
Paenibacillus swuensis	Terrabacteria group	Bacillota	GCF_001644605.1	WP_068607950.1	No
Paenibacillus terrae HPL-003	Terrabacteria group	Bacillota	GCF_000235585.1	WP_014282425.1	No
Paenibacillus tianjinensis	Terrabacteria group	Bacillota	GCF_017086365.1	WP_206101464.1	No
Paenibacillus tritici	Terrabacteria group	Bacillota	GCF_018207515.1	WP_211720727.1	No
Paenibacillus urinalis	Terrabacteria group	Bacillota	GCF_028747985.1	WP_274337357.1	No
Paenibacillus xylanexedens	Terrabacteria group	Bacillota	GCF_001908275.1	WP_047843744.1	No
Paenibacillus yonginensis	Terrabacteria group	Bacillota	GCF_001685395.1	WP_068696406.1	No
Paeniclostridium sordellii	Terrabacteria group	Bacillota	GCF_002865995.1	WP_057543860.1	No
Paenisporosarcina antarctica	Terrabacteria group	Bacillota	GCF_004367585.1	WP_134210137.1	No
Paenisporosarcina cavernae	Terrabacteria group	Bacillota	GCF_003595195.1	WP_119882914.1	No
Paraclostridium bifermentans	Terrabacteria group	Bacillota	GCF_019916025.1	WP_021433864.1	No
Parageobacillus caldoxylosilyticus	Terrabacteria group	Bacillota	GCF_019272935.1	WP_017434719.1	No
Parageobacillus thermoglucosidasius	Terrabacteria group	Bacillota	GCF_001700985.1	WP_003251889.1	No
Parageobacillus toebii	Terrabacteria group	Bacillota	GCF_016939435.1	WP_062678258.1	No
Paraliobacillus zengyii	Terrabacteria group	Bacillota	GCF_003268595.1	WP_112180771.1	No
Parvimonas micra	Terrabacteria group	Bacillota	GCF_003454775.1	WP_118058684.1	No
Paucilactobacillus hokkaidonensis JCM 18461	Terrabacteria group	Bacillota	GCF_000829395.1	WP_041093885.1	Yes
Paucilactobacillus nenjiangensis	Terrabacteria group	Bacillota	GCF_008632615.1	WP_150204235.1	Yes
Paucilactobacillus oligofermentans DSM 15707 = LMG 22743	Terrabacteria group	Bacillota	GCF_900015005.1	WP_057890333.1	Yes
Pediococcus acidilactici	Terrabacteria group	Bacillota	GCF_013127755.1	WP_024863067.1	Yes
Pediococcus claussenii	Terrabacteria group	Bacillota	GCF_001702215.1	WP_014215281.1	Yes
Pediococcus damnosus	Terrabacteria group	Bacillota	GCF_001611155.1	WP_046871818.1	Yes
Pediococcus inopinatus	Terrabacteria group	Bacillota	GCF_002982135.1	WP_057773062.1	Yes
Pediococcus pentosaceus ATCC 25745	Terrabacteria group	Bacillota	GCF_000014505.1	WP_011673538.1	Yes
Peptacetobacter hiranonis	Terrabacteria group	Bacillota	GCF_008151785.1	WP_006439984.1	No
Peptoclostridium acidaminophilum DSM 3953	Terrabacteria group	Bacillota	GCF_000597865.1	WP_051489117.1	No
Peptoniphilus harei	Terrabacteria group	Bacillota	GCF_900638565.1	WP_232012756.1	No
Peptoniphilus ivorii	Terrabacteria group	Bacillota	GCF_900638585.1	WP_126465291.1	No
Peribacillus butanolivorans	Terrabacteria group	Bacillota	GCF_003410415.1	WP_098175400.1	No
Peribacillus frigoritolerans	Terrabacteria group	Bacillota	GCF_022394675.1	WP_057278437.1	No
Peribacillus psychrosaccharolyticus	Terrabacteria group	Bacillota	GCF_016724865.1	WP_040374020.1	No
Peribacillus simplex NBRC 15720 = DSM 1321	Terrabacteria group	Bacillota	GCF_002243645.1	WP_063231921.1	No
Periweissella cryptocerci	Terrabacteria group	Bacillota	GCF_004358325.1	WP_243115708.1	Yes
Petrocella atlantisensis	Terrabacteria group	Bacillota	GCF_900538275.1	WP_125135559.1	No
Planococcus antarcticus DSM 14505	Terrabacteria group	Bacillota	GCF_001687565.2	WP_006828824.1	Yes
Planococcus donghaensis	Terrabacteria group	Bacillota	GCF_001687665.2	WP_065525922.1	Yes
Planococcus faecalis	Terrabacteria group	Bacillota	GCF_002009235.1	WP_058384880.1	Yes
Planococcus glaciei	Terrabacteria group	Bacillota	GCF_013368775.1	WP_053166414.1	Yes
Planococcus halocryophilus	Terrabacteria group	Bacillota	GCF_001687585.2	WP_008498007.1	Yes
Planococcus halotolerans	Terrabacteria group	Bacillota	GCF_004785625.2	WP_112222927.1	Yes
Planococcus kocurii	Terrabacteria group	Bacillota	GCF_001465835.2	WP_058384880.1	Yes
Planococcus lenghuensis	Terrabacteria group	Bacillota	GCF_001999905.1	WP_077589688.1	Yes
Planococcus maritimus	Terrabacteria group	Bacillota	GCF_001687625.2	WP_068462954.1	Yes
Planococcus plakortidis	Terrabacteria group	Bacillota	GCF_001687605.2	WP_068869448.1	Yes
Planococcus rifietoensis	Terrabacteria group	Bacillota	GCF_001465795.2	WP_058383520.1	Yes
Planococcus versutus	Terrabacteria group	Bacillota	GCF_001186155.3	WP_049693338.1	Yes
Polycladomyces abyssicola	Terrabacteria group	Bacillota	GCF_018326425.1	WP_212772595.1	No
Priestia aryabhattai	Terrabacteria group	Bacillota	GCF_002688605.1	WP_013058946.1	No
Pseudoclostridium thermosuccinogenes	Terrabacteria group	Bacillota	GCF_002896855.1	WP_103080627.1	No
Psychrobacillus glaciei	Terrabacteria group	Bacillota	GCF_008973485.1	WP_151699336.1	No
Pusillibacter faecalis	Terrabacteria group	Bacillota	GCF_018408705.1	WP_213543913.1	No
Qiania dongpingensis	Terrabacteria group	Bacillota	GCF_014337195.1	WP_249303081.1	No
Radiobacillus deserti	Terrabacteria group	Bacillota	GCF_007301515.1	WP_143893358.1	No
Radiobacillus kanasensis	Terrabacteria group	Bacillota	GCF_021049245.1	WP_231097075.1	No
Roseburia hominis	Terrabacteria group	Bacillota	GCF_902387955.1	WP_014079677.1	No
Roseburia intestinalis L1-82	Terrabacteria group	Bacillota	GCF_900537995.1	WP_006858333.1	No
Ruminiclostridium cellulolyticum H10	Terrabacteria group	Bacillota	GCF_000022065.1	WP_015924149.1	No
Ruminiclostridium herbifermentans	Terrabacteria group	Bacillota	GCF_005473905.2	WP_137696298.1	No
Ruminiclostridium papyrosolvens DSM 2782	Terrabacteria group	Bacillota	GCF_029318685.1	WP_004620249.1	No
Ruminococcus albus 7 = DSM 20455	Terrabacteria group	Bacillota	GCF_000179635.2	WP_013498641.1	No
Ruminococcus bicirculans	Terrabacteria group	Bacillota	GCF_000723465.1	WP_041337182.1	No
Ruminococcus bovis	Terrabacteria group	Bacillota	GCF_005601135.1	WP_138157817.1	No
Ruminococcus gauvreauii	Terrabacteria group	Bacillota	GCF_025151995.1	WP_028529761.1	No
Saccharibacillus brassicae	Terrabacteria group	Bacillota	GCF_006542275.1	WP_141446263.1	Yes
Salicibibacter cibarius	Terrabacteria group	Bacillota	GCF_016495725.1	WP_200123848.1	No
Salicibibacter cibi	Terrabacteria group	Bacillota	GCF_016495865.1	WP_200084967.1	No
Salicibibacter halophilus	Terrabacteria group	Bacillota	GCF_006740705.1	WP_142087820.1	No
Salicibibacter kimchii	Terrabacteria group	Bacillota	GCF_003336365.1	WP_114371464.1	No
Salimicrobium jeotgali	Terrabacteria group	Bacillota	GCF_001685435.2	WP_008589774.1	Yes
Salinicoccus halodurans	Terrabacteria group	Bacillota	GCF_001005905.1	WP_052749839.1	Yes
Salisediminibacterium beveridgei	Terrabacteria group	Bacillota	GCF_001721685.1	WP_069365262.1	Yes
Schleiferilactobacillus harbinensis	Terrabacteria group	Bacillota	GCF_008694105.1	WP_027827326.1	Yes
Secundilactobacillus malefermentans	Terrabacteria group	Bacillota	GCF_008033155.1	WP_010620110.1	Yes
Secundilactobacillus paracollinoides	Terrabacteria group	Bacillota	GCF_001702155.1	WP_054711370.1	Yes
Sediminibacillus dalangtanensis	Terrabacteria group	Bacillota	GCF_017792025.1	WP_209368617.1	No
Simiaoa sunii	Terrabacteria group	Bacillota	GCF_014337175.1	WP_249326824.1	No
Solibaculum mannosilyticum	Terrabacteria group	Bacillota	GCF_015140235.1	WP_246441442.1	No
Sporolactobacillus terrae	Terrabacteria group	Bacillota	GCF_019930545.1	WP_028977890.1	No
Sporosarcina pasteurii	Terrabacteria group	Bacillota	GCF_004379295.1	WP_115360395.1	No
Sporosarcina psychrophila	Terrabacteria group	Bacillota	GCF_001590685.1	WP_067211443.1	No
Sporosarcina ureae	Terrabacteria group	Bacillota	GCF_002081995.1	WP_029052361.1	No
Sporosarcina ureilytica	Terrabacteria group	Bacillota	GCF_001753205.1	WP_075528489.1	No
Staphylococcus agnetis	Terrabacteria group	Bacillota	GCF_011466855.1	WP_060550859.1	Yes
Staphylococcus argenteus	Terrabacteria group	Bacillota	GCF_000236925.1	WP_014373820.1	Yes
Staphylococcus aureus subsp. aureus NCTC 8325	Terrabacteria group	Bacillota	GCF_000013425.1	YP_499697.1	Yes
Staphylococcus auricularis	Terrabacteria group	Bacillota	GCF_016028295.1	WP_059106624.1	Yes
Staphylococcus capitis subsp. capitis	Terrabacteria group	Bacillota	GCF_025272815.1	WP_023350428.1	Yes
Staphylococcus caprae	Terrabacteria group	Bacillota	GCF_003966625.1	WP_002442434.1	Yes
Staphylococcus condimenti	Terrabacteria group	Bacillota	GCF_001922405.1	WP_103163134.1	Yes
Staphylococcus debuckii	Terrabacteria group	Bacillota	GCF_003718735.1	WP_123144485.1	Yes
Staphylococcus delphini	Terrabacteria group	Bacillota	GCF_025558825.1	WP_019166537.1	No
Staphylococcus epidermidis	Terrabacteria group	Bacillota	GCF_006094375.1	WP_032604113.1	Yes
Staphylococcus equorum	Terrabacteria group	Bacillota	GCF_016127455.1	WP_021338696.1	Yes
Staphylococcus felis	Terrabacteria group	Bacillota	GCF_003012915.1	WP_103208745.1	Yes
Staphylococcus haemolyticus	Terrabacteria group	Bacillota	GCF_001611955.1	WP_011276009.1	Yes
Staphylococcus hominis	Terrabacteria group	Bacillota	GCF_003812505.1	WP_103288157.1	Yes
Staphylococcus hyicus	Terrabacteria group	Bacillota	GCF_000816085.1	WP_039646179.1	Yes
Staphylococcus kloosii	Terrabacteria group	Bacillota	GCF_003019255.1	WP_170066462.1	Yes
[truncated: 198 more rows]
