# Supplementary material for: A role for the S4-domain containing protein YlmH in ribosome-associated quality control in Bacillus subtilis
Source: Nucleic Acids Res. 2024 May 30;52(14):8483–99. doi: 10.1093/nar/gkae399 (PMC11317155; doi:10.1093/nar/gkae399)
Supplement: gkae399_Supplemental_Files [file gkae399_supplemental_files.zip › Supplementary_Table_2.xlsx]

## Sheet: fitness_ssrA
locus_tag	TA_start	TAb_reads_t1	TAb_RPM_t1	TAb_reads_t2	TAb_RPM_t2	Fitness
BSU_00010	418	NA	NA	NA	NA	NA
BSU_00010	420	NA	NA	NA	NA	NA
BSU_00010	423	NA	NA	NA	NA	NA
BSU_00010	526	NA	NA	NA	NA	NA
BSU_00010	531	NA	NA	NA	NA	NA
BSU_00010	581	NA	NA	NA	NA	NA
BSU_00010	601	NA	NA	NA	NA	NA
BSU_00010	604	17	1.62441	25	2.26964	1.10365
BSU_00010	606	39	3.7266	51	4.63006	1.06727
BSU_00010	608	NA	NA	NA	NA	NA
BSU_00010	615	NA	NA	NA	NA	NA
BSU_00010	637	NA	NA	NA	NA	NA
BSU_00010	676	NA	NA	NA	NA	NA
BSU_00010	715	NA	NA	NA	NA	NA
BSU_00010	736	NA	NA	NA	NA	NA
BSU_00010	752	NA	NA	NA	NA	NA
BSU_00010	754	NA	NA	NA	NA	NA
BSU_00010	763	NA	NA	NA	NA	NA
BSU_00010	816	NA	NA	NA	NA	NA
BSU_00010	839	NA	NA	NA	NA	NA
BSU_00010	849	NA	NA	NA	NA	NA
BSU_00010	853	NA	NA	NA	NA	NA
BSU_00010	857	NA	NA	NA	NA	NA
BSU_00010	873	NA	NA	NA	NA	NA
BSU_00010	888	NA	NA	NA	NA	NA
BSU_00010	908	NA	NA	NA	NA	NA
BSU_00010	912	NA	NA	NA	NA	NA
BSU_00010	915	NA	NA	NA	NA	NA
BSU_00010	922	NA	NA	NA	NA	NA
BSU_00010	944	NA	NA	NA	NA	NA
BSU_00010	964	NA	NA	NA	NA	NA
BSU_00010	985	NA	NA	NA	NA	NA
BSU_00010	994	NA	NA	NA	NA	NA
BSU_00010	997	NA	NA	11	0.998641	NA
BSU_00010	1022	NA	NA	NA	NA	NA
BSU_00010	1047	NA	NA	NA	NA	NA
BSU_00010	1054	NA	NA	NA	NA	NA
BSU_00010	1065	NA	NA	NA	NA	NA
BSU_00010	1102	14	1.33775	10	0.907855	0.879863
BSU_00010	1108	NA	NA	NA	NA	NA
BSU_00010	1116	NA	NA	NA	NA	NA
BSU_00010	1216	NA	NA	NA	NA	NA
BSU_00010	1219	NA	NA	NA	NA	NA
BSU_00010	1225	NA	NA	NA	NA	NA
BSU_00010	1242	NA	NA	NA	NA	NA
BSU_00010	1263	NA	NA	NA	NA	NA
BSU_00010	1294	NA	NA	NA	NA	NA
BSU_00010	1309	NA	NA	NA	NA	NA
BSU_00010	1316	NA	NA	NA	NA	NA
BSU_00010	1342	NA	NA	NA	NA	NA
BSU_00010	1365	NA	NA	NA	NA	NA
BSU_00010	1382	NA	NA	NA	NA	NA
BSU_00010	1392	NA	NA	NA	NA	NA
BSU_00010	1396	NA	NA	NA	NA	NA
BSU_00010	1399	12	1.14665	NA	NA	0
BSU_00010	1405	NA	NA	NA	NA	NA
BSU_00010	1408	NA	NA	NA	NA	NA
BSU_00010	1441	NA	NA	NA	NA	NA
BSU_00010	1444	NA	NA	NA	NA	NA
BSU_00010	1471	NA	NA	NA	NA	NA
BSU_00010	1476	NA	NA	NA	NA	NA
BSU_00010	1494	NA	NA	NA	NA	NA
BSU_00010	1497	NA	NA	NA	NA	NA
BSU_00010	1510	NA	NA	NA	NA	NA
BSU_00010	1513	NA	NA	NA	NA	NA
BSU_00010	1516	NA	NA	NA	NA	NA
BSU_00010	1557	NA	NA	NA	NA	NA
BSU_00010	1583	13	1.2422	9	0.81707	0.870178
BSU_00010	1587	NA	NA	NA	NA	NA
BSU_00010	1618	NA	NA	NA	NA	NA
BSU_00010	1651	NA	NA	NA	NA	NA
BSU_00010	1660	NA	NA	NA	NA	NA
BSU_00010	1722	NA	NA	NA	NA	NA
BSU_00010	1732	NA	NA	NA	NA	NA
BSU_00010	1744	NA	NA	NA	NA	NA
BSU_00010	1748	9	0.859984	10	0.907855	1.01679
BSU_00020	1988	NA	NA	NA	NA	NA
BSU_00020	1991	NA	NA	NA	NA	NA
BSU_00020	2034	NA	NA	NA	NA	NA
BSU_00020	2037	NA	NA	NA	NA	NA
BSU_00020	2063	NA	NA	NA	NA	NA
BSU_00020	2070	NA	NA	NA	NA	NA
BSU_00020	2088	NA	NA	NA	NA	NA
BSU_00020	2094	NA	NA	NA	NA	NA
BSU_00020	2127	NA	NA	NA	NA	NA
BSU_00020	2142	NA	NA	NA	NA	NA
BSU_00020	2168	NA	NA	NA	NA	NA
BSU_00020	2184	NA	NA	NA	NA	NA
BSU_00020	2195	NA	NA	NA	NA	NA
BSU_00020	2219	NA	NA	NA	NA	NA
BSU_00020	2242	NA	NA	NA	NA	NA
BSU_00020	2253	NA	NA	NA	NA	NA
BSU_00020	2265	NA	NA	NA	NA	NA
BSU_00020	2277	NA	NA	NA	NA	NA
BSU_00020	2282	NA	NA	NA	NA	NA
BSU_00020	2305	NA	NA	NA	NA	NA
BSU_00020	2363	NA	NA	NA	NA	NA
BSU_00020	2372	NA	NA	NA	NA	NA
BSU_00020	2387	NA	NA	NA	NA	NA
BSU_00020	2418	NA	NA	NA	NA	NA
BSU_00020	2432	NA	NA	NA	NA	NA
BSU_00020	2459	NA	NA	NA	NA	NA
BSU_00020	2462	NA	NA	NA	NA	NA
BSU_00020	2478	NA	NA	NA	NA	NA
BSU_00020	2495	NA	NA	NA	NA	NA
BSU_00020	2514	NA	NA	NA	NA	NA
BSU_00020	2533	NA	NA	NA	NA	NA
BSU_00020	2535	8	0.764431	8	0.726284	0.984136
BSU_00020	2561	NA	NA	NA	NA	NA
BSU_00020	2582	NA	NA	NA	NA	NA
BSU_00020	2603	NA	NA	NA	NA	NA
BSU_00020	2607	NA	NA	NA	NA	NA
BSU_00020	2637	NA	NA	NA	NA	NA
BSU_00020	2683	NA	NA	NA	NA	NA
BSU_00020	2780	NA	NA	NA	NA	NA
BSU_00020	2784	NA	NA	NA	NA	NA
BSU_00020	2807	NA	NA	NA	NA	NA
BSU_00020	2868	NA	NA	NA	NA	NA
BSU_00020	2915	NA	NA	NA	NA	NA
BSU_00020	2919	NA	NA	NA	NA	NA
BSU_00020	2928	NA	NA	NA	NA	NA
BSU_00020	2938	NA	NA	NA	NA	NA
BSU_00020	2940	NA	NA	NA	NA	NA
BSU_00020	2954	NA	NA	NA	NA	NA
BSU_00020	2978	NA	NA	NA	NA	NA
BSU_00020	2984	NA	NA	NA	NA	NA
BSU_00020	2991	NA	NA	NA	NA	NA
BSU_00020	3014	NA	NA	NA	NA	NA
BSU_00020	3044	NA	NA	NA	NA	NA
BSU_00020	3051	NA	NA	NA	NA	NA
BSU_00020	3070	173	16.5308	317	28.779	1.17182
BSU_00020	3073	NA	NA	NA	NA	NA
BSU_00030	3229	11	1.05109	21	1.9065	1.18453
BSU_00030	3241	73	6.97543	107	9.71405	1.10263
BSU_00030	3258	13	1.2422	NA	NA	0
BSU_00030	3264	NA	NA	NA	NA	NA
BSU_00030	3289	NA	NA	NA	NA	NA
BSU_00030	3306	21	2.00663	16	1.45257	0.899864
BSU_00030	3365	58	5.54212	57	5.17478	0.978747
BSU_00030	3381	38	3.63104	85	7.71677	1.23363
BSU_00030	3419	NA	NA	NA	NA	NA
BSU_00040	3440	77	7.35764	33	2.99592	0.721558
BSU_00040	3442	NA	NA	NA	NA	NA
BSU_00040	3453	NA	NA	NA	NA	NA
BSU_00040	3467	NA	NA	NA	NA	NA
BSU_00040	3476	15	1.43331	NA	NA	0
BSU_00040	3505	14	1.33775	14	1.271	0.984136
BSU_00040	3510	11	1.05109	NA	NA	0
BSU_00040	3566	24	2.29329	NA	NA	0
BSU_00040	3616	30	2.86661	14	1.271	0.747949
BSU_00040	3618	25	2.38885	NA	NA	0
BSU_00040	3635	53	5.06435	51	4.63006	0.972216
BSU_00040	3640	11	1.05109	NA	NA	0
BSU_00040	3645	14	1.33775	NA	NA	0
BSU_00040	3709	NA	NA	NA	NA	NA
BSU_00040	3730	NA	NA	NA	NA	NA
BSU_00040	3755	NA	NA	NA	NA	NA
BSU_00040	3778	29	2.77106	19	1.72493	0.853093
BSU_00040	3798	15	1.43331	NA	NA	0
BSU_00040	3807	NA	NA	NA	NA	NA
BSU_00040	3872	NA	NA	NA	NA	NA
BSU_00040	3893	NA	NA	NA	NA	NA
BSU_00040	3993	14	1.33775	8	0.726284	0.810711
BSU_00040	4017	NA	NA	NA	NA	NA
BSU_00040	4033	NA	NA	NA	NA	NA
BSU_00040	4109	16	1.52886	16	1.45257	0.984136
BSU_00040	4114	NA	NA	NA	NA	NA
BSU_00040	4128	25	2.38885	9	0.81707	0.667526
BSU_00040	4140	NA	NA	NA	NA	NA
BSU_00040	4155	NA	NA	NA	NA	NA
BSU_00040	4162	35	3.34438	31	2.81435	0.946526
BSU_00040	4166	11	1.05109	NA	NA	0
BSU_00040	4183	NA	NA	NA	NA	NA
BSU_00040	4188	NA	NA	NA	NA	NA
BSU_00040	4253	14	1.33775	NA	NA	0
BSU_00040	4280	69	6.59321	36	3.26828	0.782518
BSU_00040	4321	NA	NA	NA	NA	NA
BSU_00040	4364	NA	NA	NA	NA	NA
BSU_00040	4374	15	1.43331	24	2.17885	1.12979
BSU_00040	4377	8	0.764431	9	0.81707	1.02064
BSU_00040	4389	NA	NA	NA	NA	NA
BSU_00040	4409	NA	NA	NA	NA	NA
BSU_00040	4432	26	2.4844	9	0.81707	0.655371
BSU_00040	4449	NA	NA	NA	NA	NA
BSU_00040	4500	NA	NA	NA	NA	NA
BSU_00040	4539	NA	NA	NA	NA	NA
BSU_00050	4570	94	8.98206	272	24.6937	1.31341
BSU_00050	4572	13	1.2422	38	3.44985	1.31655
BSU_00050	4580	14	1.33775	NA	NA	0
BSU_00050	4611	NA	NA	NA	NA	NA
BSU_00050	4632	NA	NA	12	1.08943	NA
BSU_00050	4650	NA	NA	NA	NA	NA
BSU_00050	4700	22	2.10218	22	1.99728	0.984136
BSU_00050	4719	65	6.211	243	22.0609	1.3928
BSU_00050	4724	165	15.7664	321	29.1422	1.19038
BSU_00050	4740	258	24.6529	508	46.1191	1.19411
BSU_00050	4742	326	31.1505	627	56.9225	1.18684
BSU_00050	4744	363	34.686	766	69.5417	1.21558
BSU_00050	4747	117	11.1798	267	24.2397	1.23983
BSU_00050	4757	15	1.43331	25	2.26964	1.14244
BSU_00050	4772	54	5.15991	103	9.35091	1.18425
BSU_00050	4791	16	1.52886	15	1.36178	0.964136
BSU_00050	4802	17	1.62441	39	3.54064	1.24146
BSU_00050	4810	22	2.10218	56	5.08399	1.27368
BSU_00060	4888	NA	NA	NA	NA	NA
BSU_00060	4904	NA	NA	NA	NA	NA
BSU_00060	4910	NA	NA	NA	NA	NA
BSU_00060	4913	NA	NA	NA	NA	NA
BSU_00060	4935	NA	NA	NA	NA	NA
BSU_00060	4951	10	0.955538	25	2.26964	1.2681
BSU_00060	4953	NA	NA	NA	NA	NA
BSU_00060	4991	NA	NA	NA	NA	NA
BSU_00060	5010	NA	NA	NA	NA	NA
BSU_00060	5013	NA	NA	NA	NA	NA
BSU_00060	5035	NA	NA	NA	NA	NA
BSU_00060	5040	NA	NA	NA	NA	NA
BSU_00060	5046	NA	NA	NA	NA	NA
BSU_00060	5052	NA	NA	NA	NA	NA
BSU_00060	5076	NA	NA	NA	NA	NA
BSU_00060	5087	NA	NA	NA	NA	NA
BSU_00060	5091	NA	NA	NA	NA	NA
BSU_00060	5103	NA	NA	NA	NA	NA
BSU_00060	5115	NA	NA	NA	NA	NA
BSU_00060	5144	NA	NA	NA	NA	NA
BSU_00060	5154	NA	NA	NA	NA	NA
BSU_00060	5197	NA	NA	NA	NA	NA
BSU_00060	5199	NA	NA	NA	NA	NA
BSU_00060	5204	NA	NA	NA	NA	NA
BSU_00060	5216	NA	NA	NA	NA	NA
BSU_00060	5225	NA	NA	NA	NA	NA
BSU_00060	5240	NA	NA	NA	NA	NA
BSU_00060	5249	NA	NA	NA	NA	NA
BSU_00060	5286	NA	NA	NA	NA	NA
BSU_00060	5305	NA	NA	NA	NA	NA
BSU_00060	5307	NA	NA	NA	NA	NA
BSU_00060	5325	NA	NA	NA	NA	NA
BSU_00060	5358	NA	NA	NA	NA	NA
BSU_00060	5416	NA	NA	NA	NA	NA
BSU_00060	5422	NA	NA	NA	NA	NA
BSU_00060	5453	NA	NA	NA	NA	NA
BSU_00060	5462	NA	NA	NA	NA	NA
BSU_00060	5474	NA	NA	NA	NA	NA
BSU_00060	5493	NA	NA	NA	NA	NA
BSU_00060	5524	NA	NA	NA	NA	NA
BSU_00060	5530	NA	NA	NA	NA	NA
BSU_00060	5544	NA	NA	NA	NA	NA
BSU_00060	5551	NA	NA	NA	NA	NA
BSU_00060	5555	NA	NA	NA	NA	NA
BSU_00060	5560	NA	NA	NA	NA	NA
BSU_00060	5564	NA	NA	NA	NA	NA
BSU_00060	5574	NA	NA	NA	NA	NA
BSU_00060	5602	NA	NA	NA	NA	NA
BSU_00060	5628	NA	NA	NA	NA	NA
BSU_00060	5650	NA	NA	NA	NA	NA
BSU_00060	5662	NA	NA	NA	NA	NA
BSU_00060	5677	NA	NA	NA	NA	NA
BSU_00060	5685	NA	NA	NA	NA	NA
BSU_00060	5697	NA	NA	NA	NA	NA
BSU_00060	5704	NA	NA	NA	NA	NA
BSU_00060	5715	NA	NA	NA	NA	NA
BSU_00060	5754	NA	NA	NA	NA	NA
BSU_00060	5764	NA	NA	NA	NA	NA
BSU_00060	5784	NA	NA	NA	NA	NA
BSU_00060	5787	NA	NA	NA	NA	NA
BSU_00060	5807	NA	NA	NA	NA	NA
BSU_00060	5822	NA	NA	NA	NA	NA
BSU_00060	5844	NA	NA	NA	NA	NA
BSU_00060	5928	NA	NA	NA	NA	NA
BSU_00060	5933	NA	NA	10	0.907855	NA
BSU_00060	5940	NA	NA	NA	NA	NA
BSU_00060	5958	NA	NA	NA	NA	NA
BSU_00060	5997	NA	NA	NA	NA	NA
BSU_00060	6005	NA	NA	NA	NA	NA
BSU_00060	6050	NA	NA	NA	NA	NA
BSU_00060	6060	NA	NA	NA	NA	NA
BSU_00060	6093	NA	NA	NA	NA	NA
BSU_00060	6098	NA	NA	NA	NA	NA
BSU_00060	6137	NA	NA	NA	NA	NA
BSU_00060	6139	15	1.43331	24	2.17885	1.12979
BSU_00060	6141	NA	NA	NA	NA	NA
BSU_00060	6146	NA	NA	NA	NA	NA
BSU_00060	6174	NA	NA	NA	NA	NA
BSU_00060	6216	NA	NA	NA	NA	NA
BSU_00060	6222	NA	NA	NA	NA	NA
BSU_00060	6230	NA	NA	NA	NA	NA
BSU_00060	6255	NA	NA	NA	NA	NA
BSU_00060	6267	NA	NA	NA	NA	NA
BSU_00060	6285	NA	NA	NA	NA	NA
BSU_00060	6309	NA	NA	NA	NA	NA
BSU_00060	6343	NA	NA	NA	NA	NA
BSU_00060	6360	NA	NA	NA	NA	NA
BSU_00060	6407	NA	NA	NA	NA	NA
BSU_00060	6418	NA	NA	NA	NA	NA
BSU_00060	6424	NA	NA	NA	NA	NA
BSU_00060	6426	NA	NA	NA	NA	NA
BSU_00060	6438	NA	NA	NA	NA	NA
BSU_00060	6451	NA	NA	NA	NA	NA
BSU_00060	6457	NA	NA	NA	NA	NA
BSU_00060	6478	NA	NA	NA	NA	NA
BSU_00060	6508	NA	NA	NA	NA	NA
BSU_00060	6514	NA	NA	NA	NA	NA
BSU_00060	6542	NA	NA	NA	NA	NA
BSU_00060	6564	NA	NA	NA	NA	NA
BSU_00060	6583	NA	NA	NA	NA	NA
BSU_00060	6617	NA	NA	NA	NA	NA
BSU_00060	6639	NA	NA	NA	NA	NA
BSU_00060	6662	NA	NA	NA	NA	NA
BSU_00060	6708	NA	NA	NA	NA	NA
BSU_00060	6722	NA	NA	NA	NA	NA
BSU_00060	6743	NA	NA	NA	NA	NA
BSU_00060	6760	8	0.764431	NA	NA	0
BSU_00060	6765	9	0.859984	14	1.271	1.12106
BSU_00060	6781	NA	NA	15	1.36178	NA
BSU_00070	7028	NA	NA	NA	NA	NA
BSU_00070	7032	NA	NA	NA	NA	NA
BSU_00070	7050	NA	NA	NA	NA	NA
BSU_00070	7066	NA	NA	NA	NA	NA
BSU_00070	7080	NA	NA	NA	NA	NA
BSU_00070	7118	NA	NA	NA	NA	NA
BSU_00070	7131	NA	NA	NA	NA	NA
BSU_00070	7144	NA	NA	NA	NA	NA
BSU_00070	7160	NA	NA	NA	NA	NA
BSU_00070	7183	NA	NA	NA	NA	NA
BSU_00070	7185	NA	NA	NA	NA	NA
BSU_00070	7200	NA	NA	NA	NA	NA
BSU_00070	7215	NA	NA	NA	NA	NA
BSU_00070	7225	NA	NA	NA	NA	NA
BSU_00070	7250	NA	NA	NA	NA	NA
BSU_00070	7252	NA	NA	NA	NA	NA
BSU_00070	7288	NA	NA	NA	NA	NA
BSU_00070	7294	NA	NA	NA	NA	NA
BSU_00070	7296	NA	NA	NA	NA	NA
BSU_00070	7360	NA	NA	NA	NA	NA
BSU_00070	7362	NA	NA	NA	NA	NA
BSU_00070	7380	NA	NA	NA	NA	NA
BSU_00070	7429	NA	NA	NA	NA	NA
BSU_00070	7437	NA	NA	NA	NA	NA
BSU_00070	7441	NA	NA	NA	NA	NA
BSU_00070	7470	NA	NA	NA	NA	NA
BSU_00070	7523	NA	NA	NA	NA	NA
BSU_00070	7527	NA	NA	NA	NA	NA
BSU_00070	7577	10	0.955538	NA	NA	0
BSU_00070	7587	NA	NA	NA	NA	NA
BSU_00070	7605	NA	NA	NA	NA	NA
BSU_00070	7620	NA	NA	NA	NA	NA
BSU_00070	7680	NA	NA	NA	NA	NA
BSU_00070	7693	NA	NA	NA	NA	NA
BSU_00070	7713	NA	NA	NA	NA	NA
BSU_00070	7758	NA	NA	NA	NA	NA
BSU_00070	7770	NA	NA	NA	NA	NA
BSU_00070	7776	NA	NA	NA	NA	NA
BSU_00070	7784	NA	NA	NA	NA	NA
BSU_00070	7789	NA	NA	NA	NA	NA
BSU_00070	7796	NA	NA	NA	NA	NA
BSU_00070	7800	NA	NA	NA	NA	NA
BSU_00070	7811	NA	NA	NA	NA	NA
BSU_00070	7835	NA	NA	NA	NA	NA
BSU_00070	7850	NA	NA	NA	NA	NA
BSU_00070	7857	NA	NA	NA	NA	NA
BSU_00070	7887	NA	NA	NA	NA	NA
BSU_00070	7893	NA	NA	NA	NA	NA
BSU_00070	7938	NA	NA	NA	NA	NA
BSU_00070	7943	NA	NA	NA	NA	NA
BSU_00070	7954	NA	NA	NA	NA	NA
BSU_00070	7970	NA	NA	NA	NA	NA
BSU_00070	8027	NA	NA	NA	NA	NA
BSU_00070	8034	NA	NA	NA	NA	NA
BSU_00070	8053	NA	NA	NA	NA	NA
BSU_00070	8079	NA	NA	NA	NA	NA
BSU_00070	8088	NA	NA	NA	NA	NA
BSU_00070	8095	NA	NA	NA	NA	NA
BSU_00070	8106	NA	NA	NA	NA	NA
BSU_00070	8127	NA	NA	NA	NA	NA
BSU_00070	8172	NA	NA	NA	NA	NA
BSU_00070	8181	NA	NA	NA	NA	NA
BSU_00070	8187	NA	NA	NA	NA	NA
BSU_00070	8222	NA	NA	NA	NA	NA
BSU_00070	8288	NA	NA	NA	NA	NA
BSU_00070	8323	NA	NA	NA	NA	NA
BSU_00070	8337	NA	NA	NA	NA	NA
BSU_00070	8342	NA	NA	NA	NA	NA
BSU_00070	8354	NA	NA	NA	NA	NA
BSU_00070	8377	NA	NA	NA	NA	NA
BSU_00070	8379	NA	NA	NA	NA	NA
BSU_00070	8430	NA	NA	NA	NA	NA
BSU_00070	8445	NA	NA	NA	NA	NA
BSU_00070	8508	NA	NA	NA	NA	NA
BSU_00070	8513	NA	NA	NA	NA	NA
BSU_00070	8517	NA	NA	NA	NA	NA
BSU_00070	8536	NA	NA	NA	NA	NA
BSU_00070	8563	NA	NA	NA	NA	NA
BSU_00070	8594	NA	NA	NA	NA	NA
BSU_00070	8601	NA	NA	NA	NA	NA
BSU_00070	8643	NA	NA	NA	NA	NA
BSU_00070	8692	NA	NA	NA	NA	NA
BSU_00070	8707	NA	NA	NA	NA	NA
BSU_00070	8722	NA	NA	NA	NA	NA
BSU_00070	8751	NA	NA	NA	NA	NA
BSU_00070	8754	NA	NA	NA	NA	NA
BSU_00070	8768	NA	NA	NA	NA	NA
BSU_00070	8796	NA	NA	NA	NA	NA
BSU_00070	8827	NA	NA	NA	NA	NA
BSU_00070	8841	NA	NA	NA	NA	NA
BSU_00070	8873	NA	NA	NA	NA	NA
BSU_00070	8886	NA	NA	NA	NA	NA
BSU_00070	8889	NA	NA	NA	NA	NA
BSU_00070	8906	NA	NA	NA	NA	NA
BSU_00070	8948	NA	NA	NA	NA	NA
BSU_00070	8999	NA	NA	NA	NA	NA
BSU_00070	9056	NA	NA	NA	NA	NA
BSU_00070	9107	NA	NA	NA	NA	NA
BSU_00070	9129	NA	NA	NA	NA	NA
BSU_00070	9134	NA	NA	NA	NA	NA
BSU_00070	9148	NA	NA	NA	NA	NA
BSU_00070	9175	NA	NA	NA	NA	NA
BSU_00070	9242	NA	NA	NA	NA	NA
BSU_00070	9245	NA	NA	NA	NA	NA
BSU_00070	9258	NA	NA	NA	NA	NA
BSU_00070	9261	NA	NA	NA	NA	NA
BSU_00070	9278	NA	NA	NA	NA	NA
BSU_00070	9285	NA	NA	NA	NA	NA
BSU_00070	9288	NA	NA	NA	NA	NA
BSU_00070	9294	NA	NA	NA	NA	NA
BSU_00070	9302	NA	NA	NA	NA	NA
BSU_00070	9327	NA	NA	NA	NA	NA
BSU_00070	9396	NA	NA	NA	NA	NA
BSU_00070	9401	NA	NA	NA	NA	NA
BSU_00070	9407	NA	NA	NA	NA	NA
BSU_rRNA_1	9813	NA	NA	NA	NA	NA
BSU_rRNA_1	9860	NA	NA	NA	NA	NA
BSU_rRNA_1	9863	NA	NA	NA	NA	NA
BSU_rRNA_1	9907	NA	NA	NA	NA	NA
BSU_rRNA_1	9925	NA	NA	NA	NA	NA
BSU_rRNA_1	9936	NA	NA	NA	NA	NA
BSU_rRNA_1	9947	NA	NA	NA	NA	NA
BSU_rRNA_1	9958	NA	NA	NA	NA	NA
BSU_rRNA_1	9978	NA	NA	NA	NA	NA
BSU_rRNA_1	9981	NA	NA	NA	NA	NA
BSU_rRNA_1	10016	NA	NA	NA	NA	NA
BSU_rRNA_1	10033	NA	NA	NA	NA	NA
BSU_rRNA_1	10040	NA	NA	NA	NA	NA
BSU_rRNA_1	10062	NA	NA	NA	NA	NA
BSU_rRNA_1	10066	NA	NA	NA	NA	NA
BSU_rRNA_1	10078	NA	NA	NA	NA	NA
BSU_rRNA_1	10104	NA	NA	NA	NA	NA
BSU_rRNA_1	10160	NA	NA	NA	NA	NA
BSU_rRNA_1	10175	NA	NA	NA	NA	NA
BSU_rRNA_1	10246	NA	NA	NA	NA	NA
BSU_rRNA_1	10260	NA	NA	NA	NA	NA
BSU_rRNA_1	10285	NA	NA	NA	NA	NA
BSU_rRNA_1	10293	NA	NA	NA	NA	NA
BSU_rRNA_1	10304	NA	NA	NA	NA	NA
BSU_rRNA_1	10308	NA	NA	NA	NA	NA
BSU_rRNA_1	10326	NA	NA	NA	NA	NA
BSU_rRNA_1	10330	NA	NA	NA	NA	NA
BSU_rRNA_1	10349	NA	NA	NA	NA	NA
BSU_rRNA_1	10352	NA	NA	NA	NA	NA
BSU_rRNA_1	10356	NA	NA	NA	NA	NA
BSU_rRNA_1	10380	NA	NA	NA	NA	NA
BSU_rRNA_1	10389	NA	NA	NA	NA	NA
BSU_rRNA_1	10412	NA	NA	NA	NA	NA
BSU_rRNA_1	10504	NA	NA	NA	NA	NA
BSU_rRNA_1	10519	NA	NA	NA	NA	NA
BSU_rRNA_1	10565	NA	NA	NA	NA	NA
BSU_rRNA_1	10607	NA	NA	NA	NA	NA
BSU_rRNA_1	10611	NA	NA	NA	NA	NA
BSU_rRNA_1	10619	NA	NA	NA	NA	NA
BSU_rRNA_1	10631	NA	NA	NA	NA	NA
BSU_rRNA_1	10645	NA	NA	NA	NA	NA
BSU_rRNA_1	10652	NA	NA	NA	NA	NA
BSU_rRNA_1	10670	NA	NA	NA	NA	NA
BSU_rRNA_1	10682	NA	NA	NA	NA	NA
BSU_rRNA_1	10690	NA	NA	NA	NA	NA
BSU_rRNA_1	10710	NA	NA	NA	NA	NA
BSU_rRNA_1	10776	NA	NA	NA	NA	NA
BSU_rRNA_1	10801	NA	NA	NA	NA	NA
BSU_rRNA_1	10830	NA	NA	NA	NA	NA
BSU_rRNA_1	10836	NA	NA	NA	NA	NA
BSU_rRNA_1	10910	NA	NA	NA	NA	NA
BSU_rRNA_1	10941	NA	NA	NA	NA	NA
BSU_rRNA_1	10968	NA	NA	NA	NA	NA
BSU_rRNA_1	11030	NA	NA	NA	NA	NA
BSU_rRNA_1	11042	NA	NA	NA	NA	NA
BSU_rRNA_1	11053	NA	NA	NA	NA	NA
BSU_rRNA_1	11091	NA	NA	NA	NA	NA
BSU_rRNA_1	11163	NA	NA	NA	NA	NA
BSU_rRNA_1	11166	NA	NA	NA	NA	NA
BSU_rRNA_1	11194	NA	NA	NA	NA	NA
BSU_rRNA_1	11211	NA	NA	NA	NA	NA
BSU_rRNA_1	11242	NA	NA	NA	NA	NA
BSU_rRNA_1	11263	NA	NA	NA	NA	NA
BSU_rRNA_1	11271	NA	NA	NA	NA	NA
BSU_rRNA_1	11317	NA	NA	NA	NA	NA
BSU_rRNA_1	11325	NA	NA	NA	NA	NA
BSU_rRNA_1	11331	NA	NA	NA	NA	NA
BSU_rRNA_1	11363	NA	NA	NA	NA	NA
BSU_tRNA_5	11471	NA	NA	NA	NA	NA
BSU_tRNA_5	11484	NA	NA	NA	NA	NA
BSU_tRNA_5	11500	NA	NA	NA	NA	NA
BSU_tRNA_6	11559	NA	NA	NA	NA	NA
BSU_tRNA_6	11616	NA	NA	NA	NA	NA
BSU_rRNA_2	11712	NA	NA	NA	NA	NA
BSU_rRNA_2	11717	NA	NA	NA	NA	NA
BSU_rRNA_2	11748	NA	NA	NA	NA	NA
BSU_rRNA_2	11780	NA	NA	NA	NA	NA
BSU_rRNA_2	11797	NA	NA	NA	NA	NA
BSU_rRNA_2	11846	NA	NA	NA	NA	NA
BSU_rRNA_2	11857	NA	NA	NA	NA	NA
BSU_rRNA_2	11863	NA	NA	NA	NA	NA
BSU_rRNA_2	11875	NA	NA	NA	NA	NA
BSU_rRNA_2	11880	NA	NA	NA	NA	NA
BSU_rRNA_2	11913	NA	NA	NA	NA	NA
BSU_rRNA_2	11917	NA	NA	NA	NA	NA
BSU_rRNA_2	11954	NA	NA	NA	NA	NA
BSU_rRNA_2	12009	NA	NA	NA	NA	NA
BSU_rRNA_2	12021	NA	NA	NA	NA	NA
BSU_rRNA_2	12029	NA	NA	NA	NA	NA
BSU_rRNA_2	12044	NA	NA	NA	NA	NA
BSU_rRNA_2	12073	NA	NA	NA	NA	NA
BSU_rRNA_2	12080	NA	NA	NA	NA	NA
BSU_rRNA_2	12091	NA	NA	NA	NA	NA
BSU_rRNA_2	12128	NA	NA	NA	NA	NA
BSU_rRNA_2	12182	NA	NA	NA	NA	NA
BSU_rRNA_2	12186	NA	NA	NA	NA	NA
BSU_rRNA_2	12193	NA	NA	NA	NA	NA
BSU_rRNA_2	12203	NA	NA	NA	NA	NA
BSU_rRNA_2	12214	NA	NA	NA	NA	NA
BSU_rRNA_2	12279	NA	NA	NA	NA	NA
BSU_rRNA_2	12285	NA	NA	NA	NA	NA
BSU_rRNA_2	12299	NA	NA	NA	NA	NA
BSU_rRNA_2	12323	NA	NA	NA	NA	NA
BSU_rRNA_2	12341	NA	NA	NA	NA	NA
BSU_rRNA_2	12359	NA	NA	NA	NA	NA
BSU_rRNA_2	12399	NA	NA	NA	NA	NA
BSU_rRNA_2	12412	NA	NA	NA	NA	NA
BSU_rRNA_2	12422	NA	NA	NA	NA	NA
BSU_rRNA_2	12443	NA	NA	NA	NA	NA
BSU_rRNA_2	12469	NA	NA	NA	NA	NA
BSU_rRNA_2	12528	NA	NA	NA	NA	NA
BSU_rRNA_2	12558	NA	NA	NA	NA	NA
BSU_rRNA_2	12577	NA	NA	NA	NA	NA
BSU_rRNA_2	12583	NA	NA	NA	NA	NA
BSU_rRNA_2	12589	NA	NA	NA	NA	NA
BSU_rRNA_2	12600	NA	NA	NA	NA	NA
BSU_rRNA_2	12615	NA	NA	NA	NA	NA
BSU_rRNA_2	12632	NA	NA	NA	NA	NA
BSU_rRNA_2	12642	NA	NA	NA	NA	NA
BSU_rRNA_2	12650	NA	NA	NA	NA	NA
BSU_rRNA_2	12685	NA	NA	NA	NA	NA
BSU_rRNA_2	12712	NA	NA	NA	NA	NA
BSU_rRNA_2	12721	NA	NA	NA	NA	NA
BSU_rRNA_2	12753	NA	NA	NA	NA	NA
BSU_rRNA_2	12766	NA	NA	NA	NA	NA
BSU_rRNA_2	12768	NA	NA	NA	NA	NA
BSU_rRNA_2	12773	NA	NA	NA	NA	NA
BSU_rRNA_2	12799	NA	NA	NA	NA	NA
BSU_rRNA_2	12820	NA	NA	NA	NA	NA
BSU_rRNA_2	12837	NA	NA	NA	NA	NA
BSU_rRNA_2	12848	NA	NA	NA	NA	NA
BSU_rRNA_2	12851	NA	NA	NA	NA	NA
BSU_rRNA_2	12886	NA	NA	NA	NA	NA
BSU_rRNA_2	12895	NA	NA	NA	NA	NA
BSU_rRNA_2	12901	NA	NA	NA	NA	NA
BSU_rRNA_2	12937	NA	NA	NA	NA	NA
BSU_rRNA_2	12950	NA	NA	NA	NA	NA
BSU_rRNA_2	12991	NA	NA	NA	NA	NA
BSU_rRNA_2	13009	NA	NA	NA	NA	NA
BSU_rRNA_2	13015	NA	NA	NA	NA	NA
BSU_rRNA_2	13053	NA	NA	NA	NA	NA
BSU_rRNA_2	13088	NA	NA	NA	NA	NA
BSU_rRNA_2	13099	NA	NA	NA	NA	NA
BSU_rRNA_2	13119	NA	NA	NA	NA	NA
BSU_rRNA_2	13141	NA	NA	NA	NA	NA
BSU_rRNA_2	13149	NA	NA	NA	NA	NA
BSU_rRNA_2	13192	NA	NA	NA	NA	NA
BSU_rRNA_2	13197	NA	NA	NA	NA	NA
BSU_rRNA_2	13206	NA	NA	NA	NA	NA
BSU_rRNA_2	13213	NA	NA	NA	NA	NA
BSU_rRNA_2	13231	NA	NA	NA	NA	NA
BSU_rRNA_2	13243	NA	NA	NA	NA	NA
BSU_rRNA_2	13262	NA	NA	NA	NA	NA
BSU_rRNA_2	13290	NA	NA	NA	NA	NA
BSU_rRNA_2	13292	NA	NA	NA	NA	NA
BSU_rRNA_2	13295	NA	NA	NA	NA	NA
BSU_rRNA_2	13334	NA	NA	NA	NA	NA
BSU_rRNA_2	13355	NA	NA	NA	NA	NA
BSU_rRNA_2	13374	NA	NA	NA	NA	NA
BSU_rRNA_2	13392	NA	NA	NA	NA	NA
BSU_rRNA_2	13416	NA	NA	NA	NA	NA
BSU_rRNA_2	13441	NA	NA	NA	NA	NA
BSU_rRNA_2	13467	NA	NA	NA	NA	NA
BSU_rRNA_2	13498	NA	NA	NA	NA	NA
BSU_rRNA_2	13516	NA	NA	NA	NA	NA
BSU_rRNA_2	13545	NA	NA	NA	NA	NA
BSU_rRNA_2	13555	NA	NA	NA	NA	NA
BSU_rRNA_2	13557	NA	NA	NA	NA	NA
BSU_rRNA_2	13589	NA	NA	NA	NA	NA
BSU_rRNA_2	13602	NA	NA	NA	NA	NA
BSU_rRNA_2	13607	NA	NA	NA	NA	NA
BSU_rRNA_2	13635	NA	NA	NA	NA	NA
BSU_rRNA_2	13648	NA	NA	NA	NA	NA
BSU_rRNA_2	13652	NA	NA	NA	NA	NA
BSU_rRNA_2	13654	NA	NA	NA	NA	NA
BSU_rRNA_2	13663	NA	NA	NA	NA	NA
BSU_rRNA_2	13668	NA	NA	NA	NA	NA
BSU_rRNA_2	13688	NA	NA	NA	NA	NA
BSU_rRNA_2	13754	NA	NA	NA	NA	NA
BSU_rRNA_2	13756	NA	NA	NA	NA	NA
BSU_rRNA_2	13759	NA	NA	NA	NA	NA
BSU_rRNA_2	13778	NA	NA	NA	NA	NA
BSU_rRNA_2	13813	NA	NA	NA	NA	NA
BSU_rRNA_2	13826	NA	NA	NA	NA	NA
BSU_rRNA_2	13839	NA	NA	NA	NA	NA
BSU_rRNA_2	13848	NA	NA	NA	NA	NA
BSU_rRNA_2	13855	NA	NA	NA	NA	NA
BSU_rRNA_2	13859	NA	NA	NA	NA	NA
BSU_rRNA_2	13909	NA	NA	NA	NA	NA
BSU_rRNA_2	13912	NA	NA	NA	NA	NA
BSU_rRNA_2	13923	NA	NA	NA	NA	NA
BSU_rRNA_2	13934	NA	NA	NA	NA	NA
BSU_rRNA_2	13948	NA	NA	NA	NA	NA
BSU_rRNA_2	14002	NA	NA	NA	NA	NA
BSU_rRNA_2	14009	NA	NA	NA	NA	NA
BSU_rRNA_2	14063	NA	NA	NA	NA	NA
BSU_rRNA_2	14094	NA	NA	NA	NA	NA
BSU_rRNA_2	14124	NA	NA	NA	NA	NA
BSU_rRNA_2	14168	NA	NA	NA	NA	NA
BSU_rRNA_2	14175	NA	NA	NA	NA	NA
BSU_rRNA_2	14186	NA	NA	NA	NA	NA
BSU_rRNA_2	14195	NA	NA	NA	NA	NA
BSU_rRNA_2	14267	NA	NA	NA	NA	NA
BSU_rRNA_2	14300	NA	NA	NA	NA	NA
BSU_rRNA_2	14308	NA	NA	NA	NA	NA
BSU_rRNA_2	14350	NA	NA	NA	NA	NA
BSU_rRNA_2	14390	NA	NA	NA	NA	NA
BSU_rRNA_2	14393	NA	NA	NA	NA	NA
BSU_rRNA_2	14426	NA	NA	NA	NA	NA
BSU_rRNA_2	14457	NA	NA	NA	NA	NA
BSU_rRNA_2	14461	NA	NA	NA	NA	NA
BSU_rRNA_2	14476	NA	NA	NA	NA	NA
BSU_rRNA_2	14493	NA	NA	NA	NA	NA
BSU_rRNA_2	14541	NA	NA	NA	NA	NA
BSU_rRNA_2	14569	NA	NA	NA	NA	NA
BSU_rRNA_2	14611	NA	NA	NA	NA	NA
BSU_rRNA_2	14614	NA	NA	NA	NA	NA
BSU_rRNA_2	14630	NA	NA	NA	NA	NA
BSU_rRNA_3	14703	NA	NA	NA	NA	NA
BSU_rRNA_3	14729	NA	NA	NA	NA	NA
BSU_rRNA_3	14745	NA	NA	NA	NA	NA
BSU_rRNA_3	14766	NA	NA	NA	NA	NA
BSU_rRNA_3	14792	NA	NA	NA	NA	NA
BSU_00080	14848	10	0.955538	15	1.36178	1.10979
BSU_00080	14875	26	2.4844	35	3.17749	1.07625
BSU_00080	14879	NA	NA	NA	NA	NA
BSU_00080	14898	13	1.2422	22	1.99728	1.14717
BSU_00080	14901	22	2.10218	38	3.44985	1.15351
BSU_00080	14904	NA	NA	NA	NA	NA
BSU_00080	14919	NA	NA	14	1.271	NA
BSU_00080	14926	37	3.53549	27	2.45121	0.886492
BSU_00080	14937	28	2.67551	50	4.53928	1.16382
BSU_00080	14939	154	14.7153	214	19.4281	1.0861
BSU_00080	14949	NA	NA	NA	NA	NA
BSU_00080	14952	41	3.91771	56	5.08399	1.08076
BSU_00080	14959	64	6.11544	60	5.44713	0.964136
BSU_00080	14977	NA	NA	NA	NA	NA
BSU_00080	15001	22	2.10218	62	5.6287	1.30522
BSU_00080	15013	NA	NA	13	1.18021	NA
BSU_00080	15065	NA	NA	NA	NA	NA
BSU_00080	15067	308	29.4306	408	37.0405	1.07127
BSU_00080	15070	9	0.859984	37	3.35907	1.42224
BSU_00080	15096	NA	NA	NA	NA	NA
BSU_00080	15170	NA	NA	8	0.726284	NA
BSU_00080	15184	19	1.81552	34	3.08671	1.16447
BSU_00080	15199	64	6.11544	102	9.26013	1.12858
BSU_00080	15229	21	2.00663	61	5.53792	1.3146
BSU_00080	15237	11	1.05109	18	1.63414	1.13676
BSU_00080	15240	14	1.33775	17	1.54335	1.04431
BSU_00080	15252	NA	NA	NA	NA	NA
BSU_00080	15269	NA	NA	20	1.81571	NA
BSU_00080	15290	NA	NA	NA	NA	NA
BSU_00080	15313	NA	NA	NA	NA	NA
BSU_00080	15320	8	0.764431	15	1.36178	1.17894
BSU_00080	15326	11	1.05109	12	1.08943	1.0111
BSU_00080	15345	8	0.764431	NA	NA	0
BSU_00080	15348	NA	NA	10	0.907855	NA
BSU_00080	15362	NA	NA	13	1.18021	NA
BSU_00080	15364	11	1.05109	41	3.72221	1.39187
BSU_00080	15375	131	12.5175	218	19.7912	1.14197
BSU_00080	15378	120	11.4665	91	8.26148	0.898407
BSU_00080	15380	28	2.67551	12	1.08943	0.721558
BSU_00080	15396	NA	NA	NA	NA	NA
BSU_00080	15407	14	1.33775	15	1.36178	1.00552
BSU_00080	15414	40	3.82215	41	3.72221	0.991789
BSU_00080	15420	NA	NA	NA	NA	NA
BSU_00080	15435	NA	NA	25	2.26964	NA
BSU_00080	15455	NA	NA	NA	NA	NA
BSU_00080	15463	NA	NA	NA	NA	NA
BSU_00080	15492	325	31.055	211	19.1558	0.850267
BSU_00080	15507	NA	NA	NA	NA	NA
BSU_00080	15515	NA	NA	NA	NA	NA
BSU_00080	15526	NA	NA	NA	NA	NA
BSU_00080	15542	NA	NA	NA	NA	NA
BSU_00080	15546	145	13.8553	245	22.2425	1.14669
BSU_00080	15560	24	2.29329	26	2.36042	1.00894
BSU_00080	15577	NA	NA	NA	NA	NA
BSU_00080	15582	NA	NA	NA	NA	NA
BSU_00080	15603	NA	NA	NA	NA	NA
BSU_00080	15613	24	2.29329	19	1.72493	0.911739
BSU_00080	15626	24	2.29329	32	2.90514	1.07329
BSU_00080	15628	10	0.955538	22	1.99728	1.22848
BSU_00080	15648	NA	NA	NA	NA	NA
BSU_00080	15655	NA	NA	NA	NA	NA
BSU_00080	15659	NA	NA	12	1.08943	NA
BSU_00080	15677	NA	NA	29	2.63278	NA
BSU_00080	15701	NA	NA	NA	NA	NA
BSU_00080	15704	8	0.764431	27	2.45121	1.3611
BSU_00080	15711	NA	NA	NA	NA	NA
BSU_00080	15716	15	1.43331	NA	NA	0
BSU_00080	15718	18	1.71997	10	0.907855	0.801981
BSU_00080	15729	NA	NA	NA	NA	NA
BSU_00080	15757	NA	NA	NA	NA	NA
BSU_00080	15762	NA	NA	NA	NA	NA
BSU_00080	15768	9	0.859984	15	1.36178	1.14244
BSU_00080	15787	86	8.21763	135	12.256	1.12388
BSU_00090	15926	NA	NA	NA	NA	NA
BSU_00090	15946	NA	NA	NA	NA	NA
BSU_00090	15970	NA	NA	NA	NA	NA
BSU_00090	15988	NA	NA	NA	NA	NA
BSU_00090	16009	NA	NA	NA	NA	NA
BSU_00090	16015	NA	NA	NA	NA	NA
BSU_00090	16022	NA	NA	NA	NA	NA
BSU_00090	16033	NA	NA	NA	NA	NA
BSU_00090	16039	NA	NA	NA	NA	NA
BSU_00090	16043	NA	NA	NA	NA	NA
BSU_00090	16064	NA	NA	NA	NA	NA
BSU_00090	16075	NA	NA	NA	NA	NA
BSU_00090	16139	NA	NA	NA	NA	NA
BSU_00090	16172	NA	NA	NA	NA	NA
BSU_00090	16177	NA	NA	NA	NA	NA
BSU_00090	16199	NA	NA	NA	NA	NA
BSU_00090	16219	NA	NA	NA	NA	NA
BSU_00090	16237	NA	NA	NA	NA	NA
BSU_00090	16266	NA	NA	NA	NA	NA
BSU_00090	16291	NA	NA	NA	NA	NA
BSU_00090	16295	NA	NA	NA	NA	NA
BSU_00090	16325	NA	NA	NA	NA	NA
BSU_00090	16328	NA	NA	NA	NA	NA
BSU_00090	16349	NA	NA	NA	NA	NA
BSU_00090	16359	NA	NA	NA	NA	NA
BSU_00090	16399	NA	NA	NA	NA	NA
BSU_00090	16403	NA	NA	NA	NA	NA
BSU_00090	16414	NA	NA	NA	NA	NA
BSU_00090	16421	NA	NA	NA	NA	NA
BSU_00090	16457	NA	NA	NA	NA	NA
BSU_00090	16480	8	0.764431	9	0.81707	1.02064
BSU_00090	16493	NA	NA	NA	NA	NA
BSU_00090	16498	NA	NA	NA	NA	NA
BSU_00090	16508	NA	NA	NA	NA	NA
BSU_00090	16517	NA	NA	NA	NA	NA
BSU_00090	16556	NA	NA	NA	NA	NA
BSU_00090	16600	NA	NA	NA	NA	NA
BSU_00090	16610	NA	NA	NA	NA	NA
BSU_00090	16661	NA	NA	NA	NA	NA
BSU_00090	16667	NA	NA	NA	NA	NA
BSU_00090	16696	NA	NA	NA	NA	NA
BSU_00090	16725	NA	NA	NA	NA	NA
BSU_00090	16735	NA	NA	NA	NA	NA
BSU_00090	16742	NA	NA	NA	NA	NA
BSU_00090	16784	NA	NA	NA	NA	NA
BSU_00090	16819	NA	NA	NA	NA	NA
BSU_00090	16838	NA	NA	11	0.998641	NA
BSU_00090	16841	NA	NA	NA	NA	NA
BSU_00090	16852	NA	NA	NA	NA	NA
BSU_00090	16877	NA	NA	NA	NA	NA
BSU_00090	16887	NA	NA	NA	NA	NA
BSU_00090	16946	NA	NA	NA	NA	NA
BSU_00090	16961	NA	NA	NA	NA	NA
BSU_00090	16967	NA	NA	NA	NA	NA
BSU_00090	16997	NA	NA	NA	NA	NA
BSU_00090	17052	NA	NA	NA	NA	NA
BSU_00090	17069	NA	NA	NA	NA	NA
BSU_00090	17074	NA	NA	NA	NA	NA
BSU_00090	17076	NA	NA	NA	NA	NA
BSU_00090	17117	8	0.764431	NA	NA	0
BSU_00090	17127	NA	NA	NA	NA	NA
BSU_00090	17184	11	1.05109	14	1.271	1.05887
BSU_00090	17211	NA	NA	NA	NA	NA
BSU_00090	17218	NA	NA	NA	NA	NA
BSU_00090	17240	NA	NA	NA	NA	NA
BSU_00090	17247	NA	NA	NA	NA	NA
BSU_00090	17275	NA	NA	NA	NA	NA
BSU_00090	17341	NA	NA	NA	NA	NA
BSU_00090	17348	8	0.764431	NA	NA	0
BSU_00090	17363	41	3.91771	26	2.36042	0.842984
BSU_00090	17367	45	4.29992	74	6.71813	1.13828
BSU_00090	17369	9	0.859984	NA	NA	0
BSU_00090	17379	16	1.52886	22	1.99728	1.08283
BSU_00100	17551	NA	NA	25	2.26964	NA
BSU_00100	17559	8	0.764431	35	3.17749	1.44152
BSU_00100	17580	25	2.38885	30	2.72357	1.04064
BSU_00100	17586	38	3.63104	31	2.81435	0.921041
BSU_00100	17644	27	2.57995	74	6.71813	1.29659
BSU_00100	17662	32	3.05772	79	7.17206	1.2642
BSU_00100	17665	10	0.955538	13	1.18021	1.06544
BSU_00100	17686	NA	NA	NA	NA	NA
BSU_00100	17696	NA	NA	NA	NA	NA
BSU_00100	17701	NA	NA	NA	NA	NA
BSU_00100	17713	NA	NA	31	2.81435	NA
BSU_00100	17734	NA	NA	NA	NA	NA
BSU_00100	17756	15	1.43331	67	6.08263	1.44795
BSU_00100	17763	NA	NA	NA	NA	NA
BSU_00100	17785	24	2.29329	23	2.08807	0.970947
BSU_00100	17807	59	5.63768	86	7.80756	1.10091
BSU_00100	17809	64	6.11544	138	12.5284	1.22226
BSU_00100	17822	105	10.0332	337	30.5947	1.34553
BSU_00100	17828	71	6.78432	129	11.7113	1.16919
BSU_00100	17845	NA	NA	NA	NA	NA
BSU_00100	17853	15	1.43331	26	2.36042	1.1546
BSU_00100	17885	12	1.14665	27	2.45121	1.23544
BSU_00100	17892	14	1.33775	30	2.72357	1.22032
BSU_00100	17901	40	3.82215	101	9.16934	1.27118
BSU_00100	17903	NA	NA	10	0.907855	NA
BSU_00100	17911	NA	NA	13	1.18021	NA
BSU_00100	17921	NA	NA	NA	NA	NA
BSU_00100	17941	NA	NA	16	1.45257	NA
BSU_00100	17977	NA	NA	NA	NA	NA
BSU_00100	18015	21	2.00663	44	3.99456	1.21336
BSU_00100	18021	NA	NA	NA	NA	NA
BSU_00100	18029	9	0.859984	45	4.08535	1.4829
BSU_00100	18040	NA	NA	NA	NA	NA
BSU_00100	18099	41	3.91771	51	4.63006	1.05177
BSU_00100	18130	38	3.63104	69	6.2642	1.169
BSU_00100	18157	66	6.30655	178	16.1598	1.2916
BSU_00100	18164	NA	NA	NA	NA	NA
BSU_00100	18174	105	10.0332	39	3.54064	0.67721
BSU_00100	18190	NA	NA	10	0.907855	NA
BSU_00100	18253	NA	NA	19	1.72493	NA
BSU_00100	18278	NA	NA	NA	NA	NA
BSU_00100	18280	15	1.43331	51	4.63006	1.36339
BSU_00100	18294	NA	NA	NA	NA	NA
BSU_00100	18316	19	1.81552	21	1.9065	1.01515
BSU_00100	18340	21	2.00663	40	3.63142	1.18382
BSU_00100	18364	9	0.859984	NA	NA	0
BSU_00100	18387	NA	NA	NA	NA	NA
BSU_00100	18409	32	3.05772	33	2.99592	0.993672
BSU_00100	18446	12	1.14665	62	5.6287	1.49307
BSU_00100	18479	27	2.57995	73	6.62735	1.29237
BSU_00100	18498	20	1.91108	31	2.81435	1.11995
BSU_00100	18508	21	2.00663	89	8.07991	1.43167
BSU_00100	18526	14	1.33775	10	0.907855	0.879863
BSU_00100	18532	NA	NA	NA	NA	NA
BSU_00100	18546	86	8.21763	181	16.4322	1.21475
BSU_00100	18605	36	3.43994	160	14.5257	1.44641
BSU_00100	18628	NA	NA	39	3.54064	NA
BSU_00100	18639	42	4.01326	135	12.256	1.34598
BSU_00100	18689	NA	NA	47	4.26692	NA
BSU_00100	18710	NA	NA	11	0.998641	NA
BSU_00100	18721	55	5.25546	117	10.6219	1.21806
BSU_00100	18741	14	1.33775	19	1.72493	1.07877
BSU_00100	18751	32	3.05772	44	3.99456	1.08283
BSU_00100	18765	NA	NA	18	1.63414	NA
BSU_00100	18802	11	1.05109	16	1.45257	1.10025
BSU_00100	18844	57	5.44657	45	4.08535	0.910879
BSU_00100	18849	NA	NA	NA	NA	NA
BSU_00100	18863	31	2.96217	257	23.3319	1.63961
BSU_00110	19076	NA	NA	NA	NA	NA
BSU_00110	19087	51	4.87324	NA	NA	0
BSU_00110	19186	22	2.10218	NA	NA	0
BSU_00110	19195	29	2.77106	NA	NA	0
BSU_00110	19214	9	0.859984	NA	NA	0
BSU_00110	19241	NA	NA	NA	NA	NA
BSU_00110	19253	24	2.29329	NA	NA	0
BSU_00110	19270	59	5.63768	NA	NA	0
BSU_00110	19282	39	3.7266	NA	NA	0
BSU_00110	19286	NA	NA	NA	NA	NA
BSU_00110	19294	18	1.71997	NA	NA	0
BSU_00110	19310	NA	NA	NA	NA	NA
BSU_00110	19319	167	15.9575	NA	NA	0
BSU_00110	19346	75	7.16654	NA	NA	0
BSU_00110	19359	88	8.40874	NA	NA	0
BSU_00110	19361	41	3.91771	NA	NA	0
BSU_00110	19408	16	1.52886	NA	NA	0
BSU_00110	19412	NA	NA	NA	NA	NA
BSU_00110	19422	16	1.52886	NA	NA	0
BSU_00110	19475	19	1.81552	NA	NA	0
BSU_00110	19493	180	17.1997	8	0.726284	0.0192569
BSU_00110	19526	105	10.0332	8	0.726284	0.186292
BSU_00110	19529	54	5.15991	NA	NA	0
BSU_00110	19550	36	3.43994	NA	NA	0
BSU_00110	19556	18	1.71997	NA	NA	0
BSU_00110	19562	NA	NA	NA	NA	NA
BSU_00110	19582	11	1.05109	NA	NA	0
BSU_00110	19606	28	2.67551	NA	NA	0
BSU_00110	19627	9	0.859984	NA	NA	0
BSU_00110	19638	36	3.43994	NA	NA	0
BSU_00110	19658	NA	NA	NA	NA	NA
BSU_00110	19685	NA	NA	NA	NA	NA
BSU_00110	19705	21	2.00663	NA	NA	0
BSU_00110	19756	90	8.59984	NA	NA	0
BSU_00110	19772	NA	NA	NA	NA	NA
BSU_00110	19778	12	1.14665	NA	NA	0
BSU_00110	19796	NA	NA	NA	NA	NA
BSU_00110	19835	NA	NA	NA	NA	NA
BSU_00110	19842	NA	NA	NA	NA	NA
BSU_00110	19849	56	5.35101	NA	NA	0
BSU_00110	19877	NA	NA	NA	NA	NA
BSU_00110	19909	58	5.54212	11	0.998641	0.468912
BSU_00110	19925	172	16.4353	33	2.99592	0.472493
BSU_00110	19944	NA	NA	NA	NA	NA
BSU_00120	19972	103	9.84204	26	2.36042	0.557516
BSU_00120	19978	212	20.2574	28	2.542	0.356778
BSU_00120	19984	149	14.2375	46	4.17614	0.619907
BSU_00120	19987	58	5.54212	10	0.907855	0.439375
BSU_00120	20006	81	7.73986	23	2.08807	0.593985
BSU_00120	20056	36	3.43994	14	1.271	0.691447
BSU_00120	20138	60	5.73323	42	3.81299	0.873602
BSU_00120	20142	105	10.0332	68	6.17342	0.849498
BSU_00120	20212	44	4.20437	NA	NA	0
BSU_00120	20216	161	15.3842	13	1.18021	0.204285
BSU_00120	20218	43	4.10881	NA	NA	0
BSU_00120	20221	34	3.24883	NA	NA	0
BSU_00120	20246	71	6.78432	23	2.08807	0.63482
BSU_00120	20257	83	7.93097	11	0.998641	0.357844
BSU_00120	20278	27	2.57995	NA	NA	0
BSU_00120	20285	51	4.87324	NA	NA	0
BSU_00120	20326	NA	NA	NA	NA	NA
BSU_00120	20333	37	3.53549	19	1.72493	0.777594
BSU_00120	20354	69	6.59321	16	1.45257	0.531211
BSU_00120	20362	38	3.63104	NA	NA	0
BSU_00120	20381	48	4.58658	8	0.726284	0.428869
BSU_00120	20386	36	3.43994	NA	NA	0
BSU_00120	20413	26	2.4844	NA	NA	0
BSU_00120	20423	52	4.9688	12	1.08943	0.529717
BSU_00120	20432	31	2.96217	NA	NA	0
BSU_00120	20437	8	0.764431	NA	NA	0
BSU_00120	20535	17	1.62441	21	1.9065	1.04962
BSU_00120	20537	39	3.7266	73	6.62735	1.17841
BSU_00120	20554	22	2.10218	48	4.35771	1.22591
BSU_00120	20556	12	1.14665	NA	NA	0
BSU_misc_RNA_1	20624	NA	NA	NA	NA	NA
BSU_misc_RNA_1	20631	NA	NA	NA	NA	NA
BSU_misc_RNA_1	20634	NA	NA	8	0.726284	NA
BSU_misc_RNA_1	20651	23	2.19774	29	2.63278	1.05597
BSU_misc_RNA_1	20727	NA	NA	NA	NA	NA
BSU_misc_RNA_1	20735	NA	NA	NA	NA	NA
BSU_misc_RNA_1	20742	NA	NA	NA	NA	NA
BSU_misc_RNA_1	20749	NA	NA	NA	NA	NA
BSU_misc_RNA_1	20822	NA	NA	NA	NA	NA
BSU_00130	20888	NA	NA	NA	NA	NA
BSU_00130	20921	NA	NA	NA	NA	NA
BSU_00130	20935	NA	NA	NA	NA	NA
BSU_00130	20953	NA	NA	NA	NA	NA
BSU_00130	20966	NA	NA	NA	NA	NA
BSU_00130	20987	NA	NA	31	2.81435	NA
BSU_00130	21002	NA	NA	NA	NA	NA
BSU_00130	21022	NA	NA	NA	NA	NA
BSU_00130	21095	NA	NA	NA	NA	NA
BSU_00130	21098	NA	NA	NA	NA	NA
BSU_00130	21128	NA	NA	NA	NA	NA
BSU_00130	21148	NA	NA	NA	NA	NA
BSU_00130	21173	NA	NA	NA	NA	NA
BSU_00130	21197	NA	NA	NA	NA	NA
BSU_00130	21214	NA	NA	NA	NA	NA
BSU_00130	21244	NA	NA	NA	NA	NA
BSU_00130	21254	NA	NA	NA	NA	NA
BSU_00130	21282	NA	NA	NA	NA	NA
BSU_00130	21305	NA	NA	NA	NA	NA
BSU_00130	21323	NA	NA	NA	NA	NA
BSU_00130	21352	NA	NA	NA	NA	NA
BSU_00130	21375	NA	NA	NA	NA	NA
BSU_00130	21377	NA	NA	NA	NA	NA
BSU_00130	21385	NA	NA	NA	NA	NA
BSU_00130	21411	NA	NA	NA	NA	NA
BSU_00130	21413	NA	NA	NA	NA	NA
BSU_00130	21419	NA	NA	NA	NA	NA
BSU_00130	21444	NA	NA	NA	NA	NA
BSU_00130	21446	NA	NA	NA	NA	NA
BSU_00130	21450	NA	NA	NA	NA	NA
BSU_00130	21471	NA	NA	NA	NA	NA
BSU_00130	21473	8	0.764431	NA	NA	0
BSU_00130	21478	NA	NA	NA	NA	NA
BSU_00130	21515	NA	NA	NA	NA	NA
BSU_00130	21536	NA	NA	NA	NA	NA
BSU_00130	21555	NA	NA	NA	NA	NA
BSU_00130	21562	NA	NA	NA	NA	NA
BSU_00130	21587	NA	NA	NA	NA	NA
BSU_00130	21639	NA	NA	NA	NA	NA
BSU_00130	21703	NA	NA	NA	NA	NA
BSU_00130	21722	NA	NA	NA	NA	NA
BSU_00130	21725	NA	NA	12	1.08943	NA
BSU_00130	21739	NA	NA	NA	NA	NA
BSU_00130	21765	NA	NA	NA	NA	NA
BSU_00130	21775	NA	NA	NA	NA	NA
BSU_00130	21785	NA	NA	NA	NA	NA
BSU_00130	21828	NA	NA	NA	NA	NA
BSU_00130	21848	NA	NA	NA	NA	NA
BSU_00130	21859	NA	NA	NA	NA	NA
BSU_00130	21866	NA	NA	NA	NA	NA
BSU_00130	21882	NA	NA	NA	NA	NA
BSU_00130	21887	NA	NA	NA	NA	NA
BSU_00130	21918	NA	NA	NA	NA	NA
BSU_00130	21974	NA	NA	NA	NA	NA
BSU_00130	22015	NA	NA	NA	NA	NA
BSU_00130	22064	NA	NA	NA	NA	NA
BSU_00130	22069	NA	NA	NA	NA	NA
BSU_00130	22077	NA	NA	NA	NA	NA
BSU_00130	22125	NA	NA	NA	NA	NA
BSU_00130	22127	61	5.82878	91	8.26148	1.10809
BSU_00130	22136	9	0.859984	33	2.99592	1.38679
BSU_00130	22144	74	7.07098	62	5.6287	0.929305
BSU_00130	22155	NA	NA	NA	NA	NA
BSU_tRNA_7	22299	NA	NA	NA	NA	NA
BSU_00140	22510	12	1.14665	9	0.81707	0.894984
BSU_00140	22519	20	1.91108	15	1.36178	0.894983
BSU_00140	22538	48	4.58658	67	6.08263	1.08749
BSU_00140	22543	NA	NA	NA	NA	NA
BSU_00140	22578	22	2.10218	23	2.08807	0.997912
BSU_00140	22598	NA	NA	NA	NA	NA
BSU_00140	22615	NA	NA	10	0.907855	NA
BSU_00140	22625	NA	NA	NA	NA	NA
BSU_00140	22638	10	0.955538	NA	NA	0
BSU_00140	22645	27	2.57995	35	3.17749	1.06456
BSU_00140	22662	NA	NA	17	1.54335	NA
BSU_00140	22715	11	1.05109	24	2.17885	1.22591
BSU_00140	22739	10	0.955538	10	0.907855	0.984136
BSU_00140	22743	33	3.15328	53	4.81163	1.13096
BSU_00140	22770	36	3.43994	26	2.36042	0.883288
BSU_00140	22781	NA	NA	NA	NA	NA
BSU_00140	22806	56	5.35101	84	7.62599	1.10979
BSU_00140	22813	26	2.4844	41	3.72221	1.12529
BSU_00140	22815	146	13.9509	188	17.0677	1.06249
BSU_00140	22840	NA	NA	12	1.08943	NA
BSU_00140	22870	71	6.78432	126	11.439	1.1619
BSU_00140	22878	24	2.29329	53	4.81163	1.22965
BSU_00140	22895	NA	NA	16	1.45257	NA
BSU_00140	22949	NA	NA	NA	NA	NA
BSU_00140	22956	31	2.96217	33	2.99592	1.00351
BSU_00140	22995	17	1.62441	21	1.9065	1.04962
BSU_00140	23010	19	1.81552	19	1.72493	0.984136
BSU_00140	23017	32	3.05772	52	4.72085	1.1346
BSU_00140	23044	NA	NA	NA	NA	NA
BSU_00140	23059	8	0.764431	10	0.907855	1.05329
BSU_00140	23063	NA	NA	NA	NA	NA
BSU_00140	23075	NA	NA	NA	NA	NA
BSU_00140	23096	23	2.19774	54	4.90242	1.24863
BSU_00140	23108	41	3.91771	52	4.72085	1.05779
BSU_00140	23113	NA	NA	10	0.907855	NA
BSU_00140	23116	151	14.4286	38	3.44985	0.556567
BSU_00140	23128	10	0.955538	12	1.08943	1.04064
BSU_00140	23134	NA	NA	NA	NA	NA
BSU_00150	23149	14	1.33775	32	2.90514	1.24032
BSU_00150	23154	14	1.33775	40	3.63142	1.30948
BSU_00150	23164	110	10.5109	133	12.0745	1.04298
BSU_00150	23196	NA	NA	NA	NA	NA
BSU_00150	23227	730	69.7543	365	33.1367	0.769321
BSU_00150	23233	13	1.2422	17	1.54335	1.06727
BSU_00150	23241	154	14.7153	496	45.0296	1.34662
BSU_00150	23285	NA	NA	NA	NA	NA
BSU_00150	23309	13	1.2422	26	2.36042	1.19894
BSU_00150	23313	16	1.52886	28	2.542	1.15756
BSU_00150	23362	10	0.955538	32	2.90514	1.3446
BSU_00150	23370	42	4.01326	49	4.44849	1.03191
BSU_00150	23386	32	3.05772	68	6.17342	1.21773
BSU_00150	23390	71	6.78432	192	17.4308	1.29243
BSU_00150	23425	NA	NA	NA	NA	NA
BSU_00150	23435	45	4.29992	90	8.1707	1.19894
BSU_00150	23437	63	6.01989	118	10.7127	1.17862
BSU_00150	23447	NA	NA	NA	NA	NA
BSU_00150	23499	NA	NA	NA	NA	NA
BSU_00150	23501	NA	NA	NA	NA	NA
BSU_00150	23505	23	2.19774	62	5.6287	1.29145
BSU_00150	23510	90	8.59984	93	8.44306	0.994298
BSU_00150	23518	85	8.12207	173	15.7059	1.20437
BSU_00150	23521	19	1.81552	59	5.35635	1.33529
BSU_00150	23539	NA	NA	NA	NA	NA
BSU_00150	23573	72	6.87987	98	8.89698	1.07968
BSU_00150	23620	95	9.07761	217	19.7005	1.24012
BSU_00150	23622	27	2.57995	87	7.89834	1.34674
BSU_00150	23630	37	3.53549	95	8.62463	1.27636
BSU_00150	23637	NA	NA	NA	NA	NA
BSU_00150	23645	NA	NA	NA	NA	NA
BSU_00150	23652	NA	NA	NA	NA	NA
BSU_00150	23659	31	2.96217	64	5.81028	1.20878
BSU_00150	23676	NA	NA	8	0.726284	NA
BSU_00150	23733	NA	NA	NA	NA	NA
BSU_00150	23743	48	4.58658	81	7.35363	1.14629
BSU_00150	23751	29	2.77106	40	3.63142	1.0838
BSU_00150	23763	35	3.34438	71	6.44577	1.20334
BSU_00160	23869	NA	NA	NA	NA	NA
BSU_00160	23894	73	6.97543	126	11.439	1.15329
BSU_00160	23950	27	2.57995	36	3.26828	1.07329
BSU_00160	23964	19	1.81552	19	1.72493	0.984136
BSU_00160	23978	11	1.05109	8	0.726284	0.885447
BSU_00160	24024	25	2.38885	51	4.63006	1.20508
BSU_00160	24053	116	11.0842	222	20.1544	1.18529
BSU_00160	24055	12	1.14665	10	0.907855	0.927635
BSU_00160	24088	NA	NA	29	2.63278	NA
BSU_00160	24117	61	5.82878	165	14.9796	1.29251
BSU_00160	24141	NA	NA	15	1.36178	NA
BSU_00160	24170	112	10.702	275	24.966	1.26252
BSU_00160	24172	18	1.71997	36	3.26828	1.19894
BSU_00160	24190	NA	NA	8	0.726284	NA
BSU_00160	24196	84	8.02652	136	12.3468	1.13346
BSU_00160	24198	297	28.3795	354	32.1381	1.03855
BSU_00160	24247	53	5.06435	103	9.35091	1.19005
BSU_00160	24252	40	3.82215	81	7.35363	1.20279
BSU_00160	24305	NA	NA	NA	NA	NA
BSU_00160	24307	41	3.91771	109	9.89562	1.28715
BSU_00160	24319	113	10.7976	125	11.3482	1.01541
BSU_00160	24364	77	7.35764	100	9.07855	1.06513
BSU_00160	24379	13	1.2422	9	0.81707	0.870178
BSU_00160	24410	11	1.05109	15	1.36178	1.08025
BSU_00160	24425	NA	NA	NA	NA	NA
BSU_00160	24435	NA	NA	NA	NA	NA
BSU_00160	24482	29	2.77106	63	5.71949	1.22457
BSU_00160	24484	71	6.78432	126	11.439	1.1619
BSU_00160	24494	37	3.53549	11	0.998641	0.60822
BSU_00160	24511	16	1.52886	40	3.63142	1.2681
BSU_00160	24544	52	4.9688	107	9.71405	1.20776
BSU_00160	24564	74	7.07098	1669	151.521	1.94985
BSU_00160	24573	33	3.15328	63	5.71949	1.18453
BSU_00160	24588	20	1.91108	29	2.63278	1.09928
BSU_00160	24645	22	2.10218	23	2.08807	0.997912
BSU_00160	24654	NA	NA	NA	NA	NA
BSU_00160	24656	94	8.98206	129	11.7113	1.08223
BSU_00160	24674	41	3.91771	78	7.08127	1.18345
BSU_00160	24689	23	2.19774	28	2.542	1.0451
BSU_00160	24699	15	1.43331	39	3.54064	1.28025
BSU_00160	24708	NA	NA	NA	NA	NA
BSU_00160	24723	41	3.91771	41	3.72221	0.984136
BSU_00160	24766	108	10.3198	160	14.5257	1.10594
BSU_00160	24771	48	4.58658	50	4.53928	0.996787
BSU_00160	24775	39	3.7266	53	4.81163	1.07919
BSU_00160	24841	50	4.77769	56	5.08399	1.01926
BSU_00160	24866	64	6.11544	63	5.71949	0.979256
BSU_00160	24883	129	12.3264	271	24.6029	1.21418
BSU_00160	24885	72	6.87987	117	10.6219	1.1346
BSU_00160	24911	14	1.33775	25	2.26964	1.16382
BSU_00160	24915	16	1.52886	35	3.17749	1.22671
BSU_00160	24929	NA	NA	NA	NA	NA
BSU_00160	24956	94	8.98206	121	10.9851	1.06239
BSU_00160	24986	NA	NA	NA	NA	NA
BSU_00160	25006	70	6.68877	72	6.53656	0.992866
BSU_00160	25020	12	1.14665	30	2.72357	1.2681
BSU_00160	25068	NA	NA	NA	NA	NA
BSU_00160	25108	70	6.68877	94	8.53384	1.0755
BSU_00160	25121	1666	159.193	59	5.35635	-0.0511277
BSU_00160	25146	15	1.43331	43	3.90378	1.31051
BSU_00170	25222	NA	NA	NA	NA	NA
BSU_00170	25230	NA	NA	NA	NA	NA
BSU_00170	25232	23	2.19774	24	2.17885	0.997326
BSU_00170	25250	14	1.33775	NA	NA	0
BSU_00170	25284	NA	NA	NA	NA	NA
BSU_00170	25298	NA	NA	NA	NA	NA
BSU_00170	25322	16	1.52886	13	1.18021	0.919789
BSU_00170	25331	14	1.33775	8	0.726284	0.810711
BSU_00170	25348	15	1.43331	14	1.271	0.962755
BSU_00170	25358	114	10.8931	224	20.336	1.19346
BSU_00170	25360	142	13.5686	164	14.8888	1.02877
BSU_00170	25370	NA	NA	NA	NA	NA
BSU_00170	25376	NA	NA	NA	NA	NA
BSU_00170	25389	89	8.50429	179	16.2506	1.20068
BSU_00170	25391	110	10.5109	245	22.2425	1.2323
BSU_00170	25401	NA	NA	NA	NA	NA
BSU_00170	25403	84	8.02652	154	13.981	1.17198
BSU_00170	25410	10	0.955538	15	1.36178	1.10979
BSU_00170	25415	162	15.4797	575	52.2017	1.37673
BSU_00170	25418	233	22.264	389	35.3156	1.14298
BSU_00170	25439	126	12.0398	53	4.81163	0.715764
BSU_00170	25465	33	3.15328	NA	NA	0
BSU_00170	25491	NA	NA	NA	NA	NA
BSU_00170	25498	NA	NA	NA	NA	NA
BSU_00170	25509	11	1.05109	235	21.3346	1.93297
BSU_00170	25518	30	2.86661	38	3.44985	1.05739
BSU_00170	25532	10	0.955538	16	1.45257	1.12979
BSU_00170	25566	1279	122.213	99	8.98777	0.191183
BSU_00170	25574	43	4.10881	67	6.08263	1.12158
BSU_00170	25597	85	8.12207	19	1.72493	0.519839
BSU_00170	25612	55	5.25546	50	4.53928	0.954599
BSU_00170	25616	NA	NA	NA	NA	NA
BSU_00170	25650	NA	NA	NA	NA	NA
BSU_00170	25656	60	5.73323	158	14.3441	1.2842
BSU_00170	25661	11	1.05109	NA	NA	0
BSU_00170	25688	NA	NA	NA	NA	NA
BSU_00170	25706	NA	NA	NA	NA	NA
BSU_00170	25721	NA	NA	20	1.81571	NA
BSU_00170	25734	23	2.19774	50	4.53928	1.22478
BSU_00170	25751	NA	NA	21	1.9065	NA
BSU_00180	25870	NA	NA	NA	NA	NA
BSU_00180	25872	NA	NA	NA	NA	NA
BSU_00180	25887	NA	NA	NA	NA	NA
BSU_00180	25928	21	2.00663	NA	NA	0
BSU_00180	25947	11	1.05109	NA	NA	0
BSU_00180	25959	NA	NA	NA	NA	NA
BSU_00180	25961	NA	NA	NA	NA	NA
BSU_00180	25974	NA	NA	NA	NA	NA
BSU_00180	25979	NA	NA	NA	NA	NA
BSU_00180	26001	9	0.859984	NA	NA	0
BSU_00180	26024	31	2.96217	NA	NA	0
BSU_00180	26040	19	1.81552	NA	NA	0
BSU_00180	26080	34	3.24883	NA	NA	0
BSU_00180	26123	57	5.44657	NA	NA	0
BSU_00180	26189	NA	NA	NA	NA	NA
BSU_00180	26217	26	2.4844	NA	NA	0
BSU_00180	26294	NA	NA	NA	NA	NA
BSU_00180	26335	20	1.91108	61	5.53792	1.32972
BSU_misc_RNA_2	26385	NA	NA	NA	NA	NA
BSU_misc_RNA_2	26388	NA	NA	NA	NA	NA
BSU_misc_RNA_2	26399	NA	NA	NA	NA	NA
BSU_misc_RNA_2	26409	NA	NA	NA	NA	NA
BSU_misc_RNA_2	26413	NA	NA	NA	NA	NA
BSU_misc_RNA_2	26426	NA	NA	NA	NA	NA
BSU_misc_RNA_2	26438	8	0.764431	NA	NA	0
BSU_misc_RNA_2	26451	NA	NA	NA	NA	NA
BSU_misc_RNA_2	26467	NA	NA	NA	NA	NA
BSU_misc_RNA_2	26499	NA	NA	NA	NA	NA
BSU_misc_RNA_2	26504	9	0.859984	NA	NA	0
BSU_misc_RNA_2	26516	NA	NA	NA	NA	NA
BSU_misc_RNA_2	26520	NA	NA	NA	NA	NA
BSU_misc_RNA_2	26593	NA	NA	NA	NA	NA
BSU_misc_RNA_2	26636	NA	NA	NA	NA	NA
BSU_misc_RNA_2	26644	NA	NA	NA	NA	NA
BSU_misc_RNA_2	26648	NA	NA	NA	NA	NA
BSU_misc_RNA_2	26655	NA	NA	NA	NA	NA
BSU_misc_RNA_2	26660	NA	NA	NA	NA	NA
BSU_misc_RNA_2	26685	NA	NA	NA	NA	NA
BSU_misc_RNA_2	26715	14	1.33775	10	0.907855	0.879863
BSU_misc_RNA_2	26718	17	1.62441	29	2.63278	1.14965
BSU_misc_RNA_2	26721	23	2.19774	37	3.35907	1.13147
BSU_00190	26820	NA	NA	NA	NA	NA
BSU_00190	26830	NA	NA	NA	NA	NA
BSU_00190	26832	NA	NA	NA	NA	NA
BSU_00190	26839	NA	NA	NA	NA	NA
BSU_00190	26885	NA	NA	NA	NA	NA
BSU_00190	26934	NA	NA	NA	NA	NA
BSU_00190	26951	NA	NA	NA	NA	NA
BSU_00190	26983	NA	NA	NA	NA	NA
BSU_00190	26990	NA	NA	NA	NA	NA
BSU_00190	27050	NA	NA	NA	NA	NA
BSU_00190	27058	NA	NA	NA	NA	NA
BSU_00190	27073	NA	NA	NA	NA	NA
BSU_00190	27085	NA	NA	NA	NA	NA
BSU_00190	27104	NA	NA	NA	NA	NA
BSU_00190	27107	NA	NA	NA	NA	NA
BSU_00190	27140	NA	NA	NA	NA	NA
BSU_00190	27171	NA	NA	NA	NA	NA
BSU_00190	27173	8	0.764431	10	0.907855	1.05329
BSU_00190	27178	NA	NA	10	0.907855	NA
BSU_00190	27180	NA	NA	16	1.45257	NA
BSU_00190	27182	NA	NA	NA	NA	NA
BSU_00190	27187	NA	NA	NA	NA	NA
BSU_00190	27200	NA	NA	NA	NA	NA
BSU_00190	27209	NA	NA	NA	NA	NA
BSU_00190	27221	NA	NA	NA	NA	NA
BSU_00190	27229	NA	NA	NA	NA	NA
BSU_00190	27232	NA	NA	NA	NA	NA
BSU_00190	27241	NA	NA	NA	NA	NA
BSU_00190	27263	28	2.67551	40	3.63142	1.09467
BSU_00190	27271	NA	NA	NA	NA	NA
BSU_00190	27274	NA	NA	NA	NA	NA
BSU_00190	27304	NA	NA	NA	NA	NA
BSU_00190	27311	NA	NA	NA	NA	NA
BSU_00190	27317	NA	NA	NA	NA	NA
BSU_00190	27338	NA	NA	NA	NA	NA
BSU_00190	27347	NA	NA	NA	NA	NA
BSU_00190	27364	NA	NA	NA	NA	NA
BSU_00190	27377	NA	NA	NA	NA	NA
BSU_00190	27487	NA	NA	NA	NA	NA
BSU_00190	27503	NA	NA	NA	NA	NA
BSU_00190	27529	NA	NA	NA	NA	NA
BSU_00190	27533	NA	NA	NA	NA	NA
BSU_00190	27553	NA	NA	NA	NA	NA
BSU_00190	27555	NA	NA	10	0.907855	NA
BSU_00190	27557	NA	NA	NA	NA	NA
BSU_00190	27587	NA	NA	NA	NA	NA
BSU_00190	27616	NA	NA	NA	NA	NA
BSU_00190	27650	NA	NA	NA	NA	NA
BSU_00190	27658	NA	NA	NA	NA	NA
BSU_00190	27665	NA	NA	NA	NA	NA
BSU_00190	27675	NA	NA	NA	NA	NA
BSU_00190	27696	NA	NA	NA	NA	NA
BSU_00190	27715	NA	NA	NA	NA	NA
BSU_00190	27736	NA	NA	NA	NA	NA
BSU_00190	27763	NA	NA	NA	NA	NA
BSU_00190	27790	NA	NA	NA	NA	NA
BSU_00190	27792	NA	NA	NA	NA	NA
BSU_00190	27806	NA	NA	NA	NA	NA
BSU_00190	27854	NA	NA	NA	NA	NA
BSU_00190	27929	NA	NA	NA	NA	NA
BSU_00190	27967	NA	NA	NA	NA	NA
BSU_00190	27991	NA	NA	NA	NA	NA
BSU_00190	28056	NA	NA	NA	NA	NA
BSU_00190	28069	NA	NA	NA	NA	NA
BSU_00190	28174	NA	NA	NA	NA	NA
BSU_00190	28248	NA	NA	NA	NA	NA
BSU_00190	28262	NA	NA	NA	NA	NA
BSU_00190	28280	NA	NA	NA	NA	NA
BSU_00190	28298	NA	NA	NA	NA	NA
BSU_00190	28315	NA	NA	NA	NA	NA
BSU_00190	28373	NA	NA	NA	NA	NA
BSU_00190	28378	NA	NA	NA	NA	NA
BSU_00190	28393	NA	NA	NA	NA	NA
BSU_00190	28451	NA	NA	NA	NA	NA
BSU_00190	28486	NA	NA	NA	NA	NA
BSU_00190	28495	NA	NA	NA	NA	NA
BSU_00190	28503	NA	NA	NA	NA	NA
BSU_00200	28546	NA	NA	NA	NA	NA
BSU_00200	28549	NA	NA	NA	NA	NA
BSU_00200	28651	NA	NA	NA	NA	NA
BSU_00200	28656	NA	NA	NA	NA	NA
BSU_00200	28662	8	0.764431	10	0.907855	1.05329
BSU_00200	28696	NA	NA	NA	NA	NA
BSU_00200	28729	NA	NA	NA	NA	NA
BSU_00200	28735	NA	NA	NA	NA	NA
BSU_00200	28749	NA	NA	NA	NA	NA
BSU_00200	28819	NA	NA	NA	NA	NA
BSU_00200	28845	NA	NA	NA	NA	NA
BSU_00200	28850	NA	NA	NA	NA	NA
BSU_00210	28873	NA	NA	NA	NA	NA
BSU_00210	28886	NA	NA	NA	NA	NA
BSU_00210	28908	NA	NA	NA	NA	NA
BSU_00210	28964	NA	NA	NA	NA	NA
BSU_00210	28968	NA	NA	NA	NA	NA
BSU_00210	28982	60	5.73323	15	1.36178	0.554523
BSU_00210	28985	9	0.859984	NA	NA	0
BSU_00210	28988	15	1.43331	NA	NA	0
BSU_00210	29006	10	0.955538	NA	NA	0
BSU_00210	29009	8	0.764431	NA	NA	0
BSU_00210	29032	31	2.96217	NA	NA	0
BSU_00210	29052	NA	NA	NA	NA	NA
BSU_00210	29055	10	0.955538	NA	NA	0
BSU_00210	29074	32	3.05772	9	0.81707	0.591024
BSU_00210	29076	117	11.1798	42	3.81299	0.666641
BSU_00210	29078	41	3.91771	12	1.08943	0.603372
BSU_00210	29088	NA	NA	NA	NA	NA
BSU_00210	29100	NA	NA	NA	NA	NA
BSU_00210	29109	8	0.764431	11	0.998641	1.08283
BSU_00210	29130	NA	NA	NA	NA	NA
BSU_00210	29139	NA	NA	NA	NA	NA
BSU_00210	29145	NA	NA	NA	NA	NA
BSU_00210	29164	NA	NA	NA	NA	NA
BSU_00210	29176	NA	NA	NA	NA	NA
BSU_00210	29196	NA	NA	NA	NA	NA
BSU_00210	29229	NA	NA	NA	NA	NA
BSU_00210	29232	NA	NA	NA	NA	NA
BSU_00210	29237	10	0.955538	16	1.45257	1.12979
BSU_00210	29249	NA	NA	NA	NA	NA
BSU_00210	29258	NA	NA	NA	NA	NA
BSU_00210	29301	14	1.33775	NA	NA	0
BSU_00210	29304	8	0.764431	NA	NA	0
BSU_00210	29306	24	2.29329	11	0.998641	0.742365
BSU_00210	29329	38	3.63104	9	0.81707	0.537767
BSU_00210	29331	17	1.62441	17	1.54335	0.984136
BSU_00210	29333	13	1.2422	8	0.726284	0.833677
BSU_00210	29358	NA	NA	NA	NA	NA
BSU_00210	29361	NA	NA	NA	NA	NA
BSU_00210	29373	NA	NA	NA	NA	NA
BSU_00210	29410	13	1.2422	10	0.907855	0.90283
BSU_00210	29433	NA	NA	NA	NA	NA
BSU_00210	29461	40	3.82215	58	5.26556	1.09928
BSU_00220	29506	9	0.859984	9	0.81707	0.984136
BSU_00220	29530	NA	NA	NA	NA	NA
BSU_00220	29546	NA	NA	NA	NA	NA
BSU_00220	29596	NA	NA	NA	NA	NA
BSU_00220	29617	38	3.63104	69	6.2642	1.169
BSU_00220	29619	21	2.00663	53	4.81163	1.27103
BSU_00220	29632	NA	NA	NA	NA	NA
BSU_00220	29646	NA	NA	NA	NA	NA
BSU_00220	29655	NA	NA	NA	NA	NA
BSU_00220	29659	52	4.9688	215	19.5189	1.42401
BSU_00220	29683	NA	NA	NA	NA	NA
BSU_00220	29703	184	17.5819	135	12.256	0.888171
BSU_00230	29780	NA	NA	NA	NA	NA
BSU_00230	29786	13	1.2422	18	1.63414	1.08499
BSU_00230	29789	14	1.33775	21	1.9065	1.10979
BSU_00230	29798	NA	NA	9	0.81707	NA
BSU_00230	29803	NA	NA	NA	NA	NA
BSU_00230	29813	NA	NA	NA	NA	NA
BSU_00230	29827	NA	NA	NA	NA	NA
BSU_00230	29851	42	4.01326	83	7.5352	1.19523
BSU_00230	29876	NA	NA	NA	NA	NA
BSU_00230	29911	26	2.4844	28	2.542	1.0071
BSU_00230	29915	162	15.4797	32	2.90514	0.481519
BSU_00230	29951	12	1.14665	17	1.54335	1.09208
BSU_00230	29960	NA	NA	NA	NA	NA
BSU_00230	29969	15	1.43331	22	1.99728	1.10283
BSU_00230	29983	NA	NA	NA	NA	NA
BSU_00230	29989	NA	NA	NA	NA	NA
BSU_00230	29998	9	0.859984	NA	NA	0
BSU_00230	30007	NA	NA	NA	NA	NA
BSU_00230	30017	NA	NA	NA	NA	NA
BSU_00230	30026	16	1.52886	30	2.72357	1.17894
BSU_00230	30033	93	8.8865	73	6.62735	0.909096
BSU_rRNA_4	30281	NA	NA	NA	NA	NA
BSU_rRNA_4	30328	NA	NA	NA	NA	NA
BSU_rRNA_4	30331	NA	NA	NA	NA	NA
BSU_rRNA_4	30375	NA	NA	NA	NA	NA
BSU_rRNA_4	30393	NA	NA	NA	NA	NA
BSU_rRNA_4	30404	NA	NA	NA	NA	NA
BSU_rRNA_4	30415	NA	NA	NA	NA	NA
BSU_rRNA_4	30426	NA	NA	NA	NA	NA
BSU_rRNA_4	30446	NA	NA	NA	NA	NA
BSU_rRNA_4	30449	NA	NA	NA	NA	NA
BSU_rRNA_4	30484	NA	NA	NA	NA	NA
BSU_rRNA_4	30501	NA	NA	NA	NA	NA
BSU_rRNA_4	30508	NA	NA	NA	NA	NA
BSU_rRNA_4	30530	NA	NA	NA	NA	NA
BSU_rRNA_4	30534	NA	NA	NA	NA	NA
BSU_rRNA_4	30546	NA	NA	NA	NA	NA
BSU_rRNA_4	30572	NA	NA	NA	NA	NA
BSU_rRNA_4	30628	NA	NA	NA	NA	NA
BSU_rRNA_4	30643	NA	NA	NA	NA	NA
BSU_rRNA_4	30714	NA	NA	NA	NA	NA
BSU_rRNA_4	30728	NA	NA	NA	NA	NA
BSU_rRNA_4	30742	NA	NA	NA	NA	NA
BSU_rRNA_4	30753	NA	NA	NA	NA	NA
BSU_rRNA_4	30761	NA	NA	NA	NA	NA
BSU_rRNA_4	30772	NA	NA	NA	NA	NA
BSU_rRNA_4	30776	NA	NA	NA	NA	NA
BSU_rRNA_4	30794	NA	NA	NA	NA	NA
BSU_rRNA_4	30798	NA	NA	NA	NA	NA
BSU_rRNA_4	30817	NA	NA	NA	NA	NA
BSU_rRNA_4	30820	NA	NA	NA	NA	NA
BSU_rRNA_4	30824	NA	NA	NA	NA	NA
BSU_rRNA_4	30848	NA	NA	NA	NA	NA
BSU_rRNA_4	30857	NA	NA	NA	NA	NA
BSU_rRNA_4	30880	NA	NA	NA	NA	NA
BSU_rRNA_4	30972	NA	NA	NA	NA	NA
BSU_rRNA_4	30987	NA	NA	NA	NA	NA
BSU_rRNA_4	31033	NA	NA	NA	NA	NA
BSU_rRNA_4	31075	NA	NA	NA	NA	NA
BSU_rRNA_4	31079	NA	NA	NA	NA	NA
BSU_rRNA_4	31087	NA	NA	NA	NA	NA
BSU_rRNA_4	31099	NA	NA	NA	NA	NA
BSU_rRNA_4	31113	NA	NA	NA	NA	NA
BSU_rRNA_4	31120	NA	NA	NA	NA	NA
BSU_rRNA_4	31138	NA	NA	NA	NA	NA
BSU_rRNA_4	31150	NA	NA	NA	NA	NA
BSU_rRNA_4	31158	NA	NA	NA	NA	NA
BSU_rRNA_4	31178	NA	NA	NA	NA	NA
BSU_rRNA_4	31244	NA	NA	NA	NA	NA
BSU_rRNA_4	31269	NA	NA	NA	NA	NA
BSU_rRNA_4	31298	NA	NA	NA	NA	NA
BSU_rRNA_4	31304	NA	NA	NA	NA	NA
BSU_rRNA_4	31378	NA	NA	NA	NA	NA
BSU_rRNA_4	31409	NA	NA	NA	NA	NA
BSU_rRNA_4	31436	NA	NA	NA	NA	NA
BSU_rRNA_4	31498	NA	NA	NA	NA	NA
BSU_rRNA_4	31510	NA	NA	NA	NA	NA
BSU_rRNA_4	31521	NA	NA	NA	NA	NA
BSU_rRNA_4	31559	NA	NA	NA	NA	NA
BSU_rRNA_4	31631	NA	NA	NA	NA	NA
BSU_rRNA_4	31634	NA	NA	NA	NA	NA
BSU_rRNA_4	31662	NA	NA	NA	NA	NA
BSU_rRNA_4	31679	NA	NA	NA	NA	NA
BSU_rRNA_4	31710	NA	NA	NA	NA	NA
BSU_rRNA_4	31731	NA	NA	NA	NA	NA
BSU_rRNA_4	31739	NA	NA	NA	NA	NA
BSU_rRNA_4	31785	NA	NA	NA	NA	NA
BSU_rRNA_4	31793	NA	NA	NA	NA	NA
BSU_rRNA_4	31799	NA	NA	NA	NA	NA
BSU_rRNA_4	31831	NA	NA	NA	NA	NA
BSU_tRNA_8	31939	NA	NA	NA	NA	NA
BSU_tRNA_8	31952	NA	NA	NA	NA	NA
BSU_tRNA_8	31968	NA	NA	NA	NA	NA
BSU_tRNA_9	32027	NA	NA	NA	NA	NA
BSU_tRNA_9	32084	NA	NA	NA	NA	NA
BSU_rRNA_5	32180	NA	NA	NA	NA	NA
BSU_rRNA_5	32185	NA	NA	NA	NA	NA
BSU_rRNA_5	32216	NA	NA	NA	NA	NA
BSU_rRNA_5	32248	NA	NA	NA	NA	NA
BSU_rRNA_5	32265	NA	NA	NA	NA	NA
BSU_rRNA_5	32314	NA	NA	NA	NA	NA
BSU_rRNA_5	32325	NA	NA	NA	NA	NA
BSU_rRNA_5	32331	NA	NA	NA	NA	NA
BSU_rRNA_5	32343	NA	NA	NA	NA	NA
BSU_rRNA_5	32348	NA	NA	NA	NA	NA
BSU_rRNA_5	32381	NA	NA	NA	NA	NA
BSU_rRNA_5	32385	NA	NA	NA	NA	NA
BSU_rRNA_5	32422	NA	NA	NA	NA	NA
BSU_rRNA_5	32443	NA	NA	NA	NA	NA
BSU_rRNA_5	32477	NA	NA	NA	NA	NA
BSU_rRNA_5	32489	NA	NA	NA	NA	NA
BSU_rRNA_5	32497	NA	NA	NA	NA	NA
BSU_rRNA_5	32512	NA	NA	NA	NA	NA
BSU_rRNA_5	32541	NA	NA	NA	NA	NA
BSU_rRNA_5	32548	NA	NA	NA	NA	NA
BSU_rRNA_5	32559	NA	NA	NA	NA	NA
BSU_rRNA_5	32596	NA	NA	NA	NA	NA
BSU_rRNA_5	32650	NA	NA	NA	NA	NA
BSU_rRNA_5	32654	NA	NA	NA	NA	NA
BSU_rRNA_5	32661	NA	NA	NA	NA	NA
BSU_rRNA_5	32671	NA	NA	NA	NA	NA
BSU_rRNA_5	32682	NA	NA	NA	NA	NA
BSU_rRNA_5	32747	NA	NA	NA	NA	NA
BSU_rRNA_5	32753	NA	NA	NA	NA	NA
BSU_rRNA_5	32767	NA	NA	NA	NA	NA
BSU_rRNA_5	32791	NA	NA	NA	NA	NA
BSU_rRNA_5	32809	NA	NA	NA	NA	NA
BSU_rRNA_5	32827	NA	NA	NA	NA	NA
BSU_rRNA_5	32867	NA	NA	NA	NA	NA
BSU_rRNA_5	32880	NA	NA	NA	NA	NA
BSU_rRNA_5	32890	NA	NA	NA	NA	NA
BSU_rRNA_5	32911	NA	NA	NA	NA	NA
BSU_rRNA_5	32937	NA	NA	NA	NA	NA
BSU_rRNA_5	32996	NA	NA	NA	NA	NA
BSU_rRNA_5	33026	NA	NA	NA	NA	NA
BSU_rRNA_5	33045	NA	NA	NA	NA	NA
BSU_rRNA_5	33051	NA	NA	NA	NA	NA
BSU_rRNA_5	33057	NA	NA	NA	NA	NA
BSU_rRNA_5	33068	NA	NA	NA	NA	NA
BSU_rRNA_5	33083	NA	NA	NA	NA	NA
BSU_rRNA_5	33100	NA	NA	NA	NA	NA
BSU_rRNA_5	33110	NA	NA	NA	NA	NA
BSU_rRNA_5	33118	NA	NA	NA	NA	NA
BSU_rRNA_5	33153	NA	NA	NA	NA	NA
BSU_rRNA_5	33180	NA	NA	NA	NA	NA
BSU_rRNA_5	33189	NA	NA	NA	NA	NA
BSU_rRNA_5	33221	NA	NA	NA	NA	NA
BSU_rRNA_5	33234	NA	NA	NA	NA	NA
BSU_rRNA_5	33236	NA	NA	NA	NA	NA
BSU_rRNA_5	33241	NA	NA	NA	NA	NA
BSU_rRNA_5	33267	NA	NA	NA	NA	NA
BSU_rRNA_5	33288	NA	NA	NA	NA	NA
BSU_rRNA_5	33305	NA	NA	NA	NA	NA
BSU_rRNA_5	33316	NA	NA	NA	NA	NA
BSU_rRNA_5	33319	NA	NA	NA	NA	NA
BSU_rRNA_5	33354	NA	NA	NA	NA	NA
BSU_rRNA_5	33363	NA	NA	NA	NA	NA
BSU_rRNA_5	33369	NA	NA	NA	NA	NA
BSU_rRNA_5	33405	NA	NA	NA	NA	NA
BSU_rRNA_5	33418	NA	NA	NA	NA	NA
BSU_rRNA_5	33459	NA	NA	NA	NA	NA
BSU_rRNA_5	33477	NA	NA	NA	NA	NA
BSU_rRNA_5	33483	NA	NA	NA	NA	NA
BSU_rRNA_5	33521	NA	NA	NA	NA	NA
BSU_rRNA_5	33556	NA	NA	NA	NA	NA
BSU_rRNA_5	33567	NA	NA	NA	NA	NA
BSU_rRNA_5	33587	NA	NA	NA	NA	NA
BSU_rRNA_5	33609	NA	NA	NA	NA	NA
BSU_rRNA_5	33617	NA	NA	NA	NA	NA
BSU_rRNA_5	33660	NA	NA	NA	NA	NA
BSU_rRNA_5	33665	NA	NA	NA	NA	NA
BSU_rRNA_5	33674	NA	NA	NA	NA	NA
BSU_rRNA_5	33681	NA	NA	NA	NA	NA
BSU_rRNA_5	33699	NA	NA	NA	NA	NA
BSU_rRNA_5	33711	NA	NA	NA	NA	NA
BSU_rRNA_5	33730	NA	NA	NA	NA	NA
BSU_rRNA_5	33758	NA	NA	NA	NA	NA
BSU_rRNA_5	33760	NA	NA	NA	NA	NA
BSU_rRNA_5	33763	NA	NA	NA	NA	NA
BSU_rRNA_5	33802	NA	NA	NA	NA	NA
BSU_rRNA_5	33823	NA	NA	NA	NA	NA
BSU_rRNA_5	33842	NA	NA	NA	NA	NA
BSU_rRNA_5	33860	NA	NA	NA	NA	NA
BSU_rRNA_5	33884	NA	NA	NA	NA	NA
BSU_rRNA_5	33909	NA	NA	NA	NA	NA
BSU_rRNA_5	33935	NA	NA	NA	NA	NA
BSU_rRNA_5	33966	NA	NA	NA	NA	NA
BSU_rRNA_5	33984	NA	NA	NA	NA	NA
BSU_rRNA_5	34013	NA	NA	NA	NA	NA
BSU_rRNA_5	34023	NA	NA	NA	NA	NA
BSU_rRNA_5	34025	NA	NA	NA	NA	NA
BSU_rRNA_5	34057	NA	NA	NA	NA	NA
BSU_rRNA_5	34070	NA	NA	NA	NA	NA
BSU_rRNA_5	34075	NA	NA	NA	NA	NA
BSU_rRNA_5	34103	NA	NA	NA	NA	NA
BSU_rRNA_5	34116	NA	NA	NA	NA	NA
BSU_rRNA_5	34120	NA	NA	NA	NA	NA
BSU_rRNA_5	34122	NA	NA	NA	NA	NA
BSU_rRNA_5	34131	NA	NA	NA	NA	NA
BSU_rRNA_5	34136	NA	NA	NA	NA	NA
BSU_rRNA_5	34156	NA	NA	NA	NA	NA
BSU_rRNA_5	34222	NA	NA	NA	NA	NA
BSU_rRNA_5	34224	NA	NA	NA	NA	NA
BSU_rRNA_5	34227	NA	NA	NA	NA	NA
BSU_rRNA_5	34246	NA	NA	NA	NA	NA
BSU_rRNA_5	34281	NA	NA	NA	NA	NA
BSU_rRNA_5	34294	NA	NA	NA	NA	NA
BSU_rRNA_5	34307	NA	NA	NA	NA	NA
BSU_rRNA_5	34316	NA	NA	NA	NA	NA
BSU_rRNA_5	34323	NA	NA	NA	NA	NA
BSU_rRNA_5	34327	NA	NA	NA	NA	NA
BSU_rRNA_5	34377	NA	NA	NA	NA	NA
BSU_rRNA_5	34380	NA	NA	NA	NA	NA
BSU_rRNA_5	34391	NA	NA	NA	NA	NA
BSU_rRNA_5	34402	NA	NA	NA	NA	NA
BSU_rRNA_5	34416	NA	NA	NA	NA	NA
BSU_rRNA_5	34470	NA	NA	NA	NA	NA
BSU_rRNA_5	34477	NA	NA	NA	NA	NA
BSU_rRNA_5	34531	NA	NA	NA	NA	NA
BSU_rRNA_5	34562	NA	NA	NA	NA	NA
BSU_rRNA_5	34592	NA	NA	NA	NA	NA
BSU_rRNA_5	34636	NA	NA	NA	NA	NA
BSU_rRNA_5	34643	NA	NA	NA	NA	NA
BSU_rRNA_5	34654	NA	NA	NA	NA	NA
BSU_rRNA_5	34663	NA	NA	NA	NA	NA
BSU_rRNA_5	34735	NA	NA	NA	NA	NA
BSU_rRNA_5	34768	NA	NA	NA	NA	NA
BSU_rRNA_5	34776	NA	NA	NA	NA	NA
BSU_rRNA_5	34818	NA	NA	NA	NA	NA
BSU_rRNA_5	34858	NA	NA	NA	NA	NA
BSU_rRNA_5	34861	NA	NA	NA	NA	NA
BSU_rRNA_5	34894	NA	NA	NA	NA	NA
BSU_rRNA_5	34925	NA	NA	NA	NA	NA
BSU_rRNA_5	34929	NA	NA	NA	NA	NA
BSU_rRNA_5	34944	NA	NA	NA	NA	NA
BSU_rRNA_5	34961	NA	NA	NA	NA	NA
BSU_rRNA_5	35009	NA	NA	NA	NA	NA
BSU_rRNA_5	35037	NA	NA	NA	NA	NA
BSU_rRNA_5	35079	NA	NA	NA	NA	NA
BSU_rRNA_5	35082	NA	NA	NA	NA	NA
BSU_rRNA_5	35098	NA	NA	NA	NA	NA
BSU_rRNA_26	35248	NA	NA	NA	NA	NA
BSU_rRNA_26	35274	NA	NA	NA	NA	NA
BSU_rRNA_26	35290	NA	NA	NA	NA	NA
BSU_rRNA_26	35311	NA	NA	NA	NA	NA
BSU_rRNA_26	35337	NA	NA	NA	NA	NA
BSU_00240	35545	79	7.54875	586	53.2003	1.60516
BSU_00240	35551	22	2.10218	NA	NA	0
BSU_00240	35557	233	22.264	170	15.4335	0.886442
BSU_00240	35587	NA	NA	NA	NA	NA
BSU_00240	35603	NA	NA	NA	NA	NA
BSU_00240	35605	NA	NA	NA	NA	NA
BSU_00240	35616	15	1.43331	29	2.63278	1.18844
BSU_00240	35622	632	60.39	265	24.0582	0.714775
BSU_00240	35640	NA	NA	NA	NA	NA
BSU_00240	35647	8	0.764431	13	1.18021	1.1346
BSU_00240	35669	NA	NA	NA	NA	NA
BSU_00240	35678	NA	NA	NA	NA	NA
BSU_00240	35682	NA	NA	NA	NA	NA
BSU_00240	35691	NA	NA	NA	NA	NA
BSU_00240	35704	NA	NA	NA	NA	NA
BSU_00240	35715	23	2.19774	31	2.81435	1.07664
BSU_00240	35717	NA	NA	NA	NA	NA
BSU_00240	35723	29	2.77106	54	4.90242	1.1768
BSU_00250	35879	NA	NA	NA	NA	NA
BSU_00250	35883	24	2.29329	27	2.45121	1.02064
BSU_00250	35912	291	27.8062	10	0.907855	-0.060456
BSU_00250	35930	NA	NA	NA	NA	NA
BSU_00250	35948	9	0.859984	33	2.99592	1.38679
BSU_00250	35952	8	0.764431	NA	NA	0
BSU_00250	35959	NA	NA	NA	NA	NA
BSU_00250	35984	46	4.39548	74	6.71813	1.13147
BSU_00250	35986	70	6.68877	91	8.26148	1.06544
BSU_00250	35988	337	32.2016	382	34.6801	1.02298
BSU_00250	35990	74	7.07098	113	10.2588	1.11533
BSU_00250	36017	NA	NA	NA	NA	NA
BSU_00250	36024	NA	NA	NA	NA	NA
BSU_00250	36052	48	4.58658	25	2.26964	0.78198
BSU_00250	36058	62	5.92434	149	13.527	1.25586
BSU_00250	36063	61	5.82878	101	9.16934	1.1404
BSU_00250	36074	NA	NA	NA	NA	NA
BSU_00250	36105	NA	NA	NA	NA	NA
BSU_00250	36126	NA	NA	NA	NA	NA
BSU_00250	36144	NA	NA	NA	NA	NA
BSU_00250	36164	NA	NA	NA	NA	NA
BSU_00250	36184	12	1.14665	13	1.18021	1.00894
BSU_00250	36217	NA	NA	NA	NA	NA
BSU_00250	36238	NA	NA	NA	NA	NA
BSU_00250	36277	13	1.2422	41	3.72221	1.3401
BSU_00250	36287	28	2.67551	63	5.71949	1.23545
BSU_00250	36329	NA	NA	NA	NA	NA
BSU_00250	36351	9	0.859984	10	0.907855	1.01679
BSU_00250	36371	NA	NA	14	1.271	NA
BSU_00250	36383	NA	NA	NA	NA	NA
BSU_00250	36428	NA	NA	NA	NA	NA
BSU_00250	36449	NA	NA	NA	NA	NA
BSU_00250	36457	NA	NA	55	4.99321	NA
BSU_00260	36504	53	5.06435	51	4.63006	0.972216
BSU_00260	36506	41	3.91771	87	7.89834	1.21729
BSU_00260	36515	NA	NA	22	1.99728	NA
BSU_00260	36537	NA	NA	NA	NA	NA
BSU_00260	36542	29	2.77106	60	5.44713	1.20945
BSU_00260	36548	NA	NA	16	1.45257	NA
BSU_00260	36566	NA	NA	NA	NA	NA
BSU_00260	36587	NA	NA	11	0.998641	NA
BSU_00260	36657	NA	NA	NA	NA	NA
BSU_00260	36663	NA	NA	NA	NA	NA
BSU_00260	36680	9	0.859984	NA	NA	0
BSU_00260	36682	82	7.83541	213	19.3373	1.27996
BSU_00260	36702	NA	NA	NA	NA	NA
BSU_00260	36726	35	3.34438	60	5.44713	1.15117
BSU_00260	36732	54	5.15991	157	14.2533	1.31488
BSU_00260	36773	NA	NA	NA	NA	NA
BSU_00260	36806	NA	NA	NA	NA	NA
BSU_00260	36828	24	2.29329	33	2.99592	1.08283
BSU_00260	36866	639	61.0589	146	13.2547	0.526623
BSU_00260	36894	9	0.859984	13	1.18021	1.09809
BSU_00260	36898	NA	NA	NA	NA	NA
BSU_00260	36920	NA	NA	NA	NA	NA
BSU_00260	36951	NA	NA	NA	NA	NA
BSU_00260	36962	NA	NA	NA	NA	NA
BSU_00260	36983	27	2.57995	33	2.99592	1.04632
BSU_00260	36992	15	1.43331	33	2.99592	1.22848
BSU_00260	36994	31	2.96217	25	2.26964	0.917473
BSU_00260	37005	NA	NA	NA	NA	NA
BSU_00260	37012	11	1.05109	18	1.63414	1.13676
BSU_00260	37033	37	3.53549	70	6.35499	1.18172
BSU_00260	37035	33	3.15328	73	6.62735	1.23018
BSU_00260	37067	9	0.859984	NA	NA	0
BSU_00260	37119	NA	NA	8	0.726284	NA
BSU_00260	37151	NA	NA	NA	NA	NA
BSU_00260	37172	NA	NA	NA	NA	NA
BSU_00260	37176	206	19.6841	75	6.80892	0.671014
BSU_00260	37212	71	6.78432	198	17.9755	1.30197
BSU_00260	37251	30	2.86661	66	5.99185	1.22848
BSU_00260	37265	NA	NA	NA	NA	NA
BSU_00260	37307	NA	NA	NA	NA	NA
BSU_00260	37343	NA	NA	NA	NA	NA
BSU_00260	37379	NA	NA	NA	NA	NA
BSU_00260	37386	29	2.77106	54	4.90242	1.1768
BSU_00260	37424	NA	NA	NA	NA	NA
BSU_00260	37434	62	5.92434	90	8.1707	1.09963
BSU_00260	37476	15	1.43331	21	1.9065	1.08841
BSU_00260	37478	144	13.7597	161	14.6165	1.01872
BSU_00260	37482	215	20.5441	99	8.98777	0.7438
BSU_00260	37508	123	11.7531	385	34.9524	1.33776
BSU_00260	37511	44	4.20437	57	5.17478	1.06436
BSU_00260	37536	NA	NA	NA	NA	NA
BSU_00260	37538	132	12.6131	175	15.8875	1.07152
BSU_00260	37620	15	1.43331	12	1.08943	0.914984
BSU_00260	37625	24	2.29329	21	1.9065	0.942755
BSU_00270	37733	30	2.86661	44	3.99456	1.10283
BSU_00270	37735	51	4.87324	64	5.81028	1.0545
BSU_00270	37737	67	6.40211	69	6.2642	0.993252
BSU_00270	37745	19	1.81552	69	6.2642	1.38381
BSU_00270	37824	NA	NA	NA	NA	NA
BSU_00270	37832	13	1.2422	31	2.81435	1.25345
BSU_00270	37859	NA	NA	NA	NA	NA
BSU_00270	37908	32	3.05772	35	3.17749	1.01191
BSU_00270	37937	27	2.57995	43	3.90378	1.12835
BSU_00270	37939	NA	NA	9	0.81707	NA
BSU_00270	37967	NA	NA	NA	NA	NA
BSU_00270	37974	NA	NA	11	0.998641	NA
BSU_00270	37991	NA	NA	NA	NA	NA
BSU_00270	38003	NA	NA	NA	NA	NA
BSU_00270	38025	NA	NA	NA	NA	NA
BSU_00270	38052	NA	NA	NA	NA	NA
BSU_00270	38060	NA	NA	NA	NA	NA
BSU_00270	38098	NA	NA	NA	NA	NA
BSU_00270	38136	NA	NA	NA	NA	NA
BSU_00270	38160	22	2.10218	16	1.45257	0.885447
BSU_00270	38179	9	0.859984	20	1.81571	1.23159
BSU_00270	38201	NA	NA	NA	NA	NA
BSU_00270	38218	20	1.91108	14	1.271	0.873603
BSU_00270	38221	NA	NA	NA	NA	NA
BSU_00270	38229	22	2.10218	18	1.63414	0.921948
BSU_00270	38253	NA	NA	NA	NA	NA
BSU_00270	38269	NA	NA	NA	NA	NA
BSU_00270	38313	NA	NA	NA	NA	NA
BSU_00270	38318	NA	NA	NA	NA	NA
BSU_00270	38345	NA	NA	NA	NA	NA
BSU_00270	38361	26	2.4844	15	1.36178	0.813677
BSU_00270	38413	10	0.955538	11	0.998641	1.01367
BSU_00270	38442	NA	NA	NA	NA	NA
BSU_00270	38464	31	2.96217	30	2.72357	0.973975
BSU_00270	38468	NA	NA	13	1.18021	NA
BSU_00270	38477	NA	NA	NA	NA	NA
BSU_00270	38497	NA	NA	NA	NA	NA
BSU_00270	38505	NA	NA	NA	NA	NA
BSU_00270	38516	21	2.00663	18	1.63414	0.936365
BSU_00270	38520	NA	NA	NA	NA	NA
BSU_00270	38533	17	1.62441	33	2.99592	1.18969
BSU_00270	38537	32	3.05772	46	4.17614	1.0966
BSU_00270	38544	53	5.06435	72	6.53656	1.07908
BSU_00270	38547	30	2.86661	27	2.45121	0.951485
BSU_00270	38549	NA	NA	NA	NA	NA
BSU_00270	38585	NA	NA	NA	NA	NA
BSU_00270	38595	NA	NA	NA	NA	NA
BSU_00270	38616	NA	NA	NA	NA	NA
BSU_00270	38634	10	0.955538	27	2.45121	1.29195
BSU_00270	38643	NA	NA	NA	NA	NA
BSU_00270	38669	NA	NA	NA	NA	NA
BSU_00270	38707	25	2.38885	24	2.17885	0.971486
BSU_00270	38709	NA	NA	NA	NA	NA
BSU_00270	38726	NA	NA	NA	NA	NA
BSU_00270	38741	NA	NA	NA	NA	NA
BSU_00270	38807	19	1.81552	30	2.72357	1.12569
BSU_00270	38823	12	1.14665	NA	NA	0
BSU_00270	38901	21	2.00663	29	2.63278	1.08416
BSU_00270	38914	NA	NA	NA	NA	NA
BSU_00270	38930	20	1.91108	27	2.45121	1.07714
BSU_00270	38940	32	3.05772	21	1.9065	0.853602
BSU_00270	38950	18	1.71997	13	1.18021	0.883288
BSU_00270	38982	NA	NA	NA	NA	NA
BSU_00270	38994	40	3.82215	60	5.44713	1.10979
BSU_00270	39004	NA	NA	NA	NA	NA
BSU_00270	39015	NA	NA	NA	NA	NA
BSU_00270	39027	NA	NA	NA	NA	NA
BSU_00270	39044	8	0.764431	10	0.907855	1.05329
BSU_00270	39108	NA	NA	NA	NA	NA
BSU_00270	39131	NA	NA	10	0.907855	NA
BSU_00270	39139	9	0.859984	14	1.271	1.12106
BSU_00270	39141	33	3.15328	43	3.90378	1.06616
BSU_00270	39143	28	2.67551	31	2.81435	1.01568
BSU_00280	39169	NA	NA	NA	NA	NA
BSU_00280	39173	NA	NA	NA	NA	NA
BSU_00280	39176	NA	NA	NA	NA	NA
BSU_00280	39235	NA	NA	NA	NA	NA
BSU_00280	39260	NA	NA	NA	NA	NA
BSU_00280	39286	NA	NA	NA	NA	NA
BSU_00280	39290	NA	NA	NA	NA	NA
BSU_00280	39305	NA	NA	NA	NA	NA
BSU_00280	39314	NA	NA	NA	NA	NA
BSU_00280	39332	NA	NA	NA	NA	NA
BSU_00280	39334	NA	NA	NA	NA	NA
BSU_00280	39337	NA	NA	NA	NA	NA
BSU_00280	39364	NA	NA	NA	NA	NA
BSU_00280	39366	NA	NA	NA	NA	NA
BSU_00280	39391	NA	NA	NA	NA	NA
BSU_00280	39403	NA	NA	NA	NA	NA
BSU_00280	39415	NA	NA	NA	NA	NA
BSU_00280	39428	NA	NA	NA	NA	NA
BSU_00280	39451	NA	NA	NA	NA	NA
BSU_00280	39468	NA	NA	NA	NA	NA
BSU_00280	39477	NA	NA	NA	NA	NA
BSU_00280	39515	NA	NA	NA	NA	NA
BSU_00280	39536	NA	NA	NA	NA	NA
BSU_00280	39550	NA	NA	NA	NA	NA
BSU_00280	39558	NA	NA	NA	NA	NA
BSU_00280	39593	NA	NA	NA	NA	NA
BSU_00280	39597	NA	NA	NA	NA	NA
BSU_00280	39634	NA	NA	NA	NA	NA
BSU_00280	39653	NA	NA	NA	NA	NA
BSU_00280	39661	NA	NA	NA	NA	NA
BSU_00280	39672	NA	NA	NA	NA	NA
BSU_00280	39757	NA	NA	NA	NA	NA
BSU_00290	39881	NA	NA	NA	NA	NA
BSU_00290	39893	12	1.14665	17	1.54335	1.09208
BSU_00290	39929	NA	NA	NA	NA	NA
BSU_00290	39981	NA	NA	NA	NA	NA
BSU_00290	39993	40	3.82215	67	6.08263	1.14399
BSU_00290	40002	56	5.35101	60	5.44713	1.00552
BSU_00290	40020	13	1.2422	9	0.81707	0.870178
BSU_00290	40022	36	3.43994	60	5.44713	1.14244
BSU_00290	40032	NA	NA	NA	NA	NA
BSU_00290	40050	NA	NA	NA	NA	NA
BSU_00290	40091	26	2.4844	46	4.17614	1.16095
BSU_00290	40120	15	1.43331	10	0.907855	0.858482
BSU_00290	40129	NA	NA	NA	NA	NA
BSU_00290	40163	20	1.91108	15	1.36178	0.894983
BSU_00290	40198	NA	NA	NA	NA	NA
BSU_00300	40221	NA	NA	NA	NA	NA
BSU_00300	40224	NA	NA	NA	NA	NA
BSU_00300	40230	NA	NA	NA	NA	NA
BSU_00300	40232	52	4.9688	140	12.71	1.29106
BSU_00300	40236	30	2.86661	9	0.81707	0.611024
BSU_00300	40242	43	4.10881	70	6.35499	1.13515
BSU_00300	40244	20	1.91108	24	2.17885	1.04064
BSU_00300	40248	27	2.57995	33	2.99592	1.04632
BSU_00300	40251	NA	NA	13	1.18021	NA
BSU_00300	40296	NA	NA	NA	NA	NA
BSU_00300	40344	9	0.859984	NA	NA	0
BSU_00300	40355	22	2.10218	49	4.44849	1.2323
BSU_00300	40362	NA	NA	NA	NA	NA
BSU_00300	40364	30	2.86661	19	1.72493	0.842586
BSU_00300	40385	NA	NA	NA	NA	NA
BSU_00300	40404	NA	NA	NA	NA	NA
BSU_00300	40412	NA	NA	NA	NA	NA
BSU_00300	40422	NA	NA	NA	NA	NA
BSU_00300	40501	NA	NA	NA	NA	NA
BSU_00300	40538	18	1.71997	31	2.81435	1.1526
BSU_00300	40553	NA	NA	NA	NA	NA
BSU_00300	40560	8	0.764431	NA	NA	0
BSU_00300	40611	NA	NA	NA	NA	NA
BSU_00300	40622	NA	NA	NA	NA	NA
BSU_00300	40631	NA	NA	NA	NA	NA
BSU_00300	40634	NA	NA	NA	NA	NA
BSU_00300	40638	NA	NA	NA	NA	NA
BSU_00300	40645	NA	NA	NA	NA	NA
BSU_00300	40651	32	3.05772	35	3.17749	1.01191
BSU_00310	40672	NA	NA	NA	NA	NA
BSU_00310	40720	NA	NA	NA	NA	NA
BSU_00310	40722	NA	NA	NA	NA	NA
BSU_00310	40724	NA	NA	NA	NA	NA
BSU_00310	40727	NA	NA	NA	NA	NA
BSU_00310	40730	NA	NA	NA	NA	NA
BSU_00310	40747	NA	NA	NA	NA	NA
BSU_00310	40758	NA	NA	NA	NA	NA
BSU_00310	40871	NA	NA	NA	NA	NA
BSU_00310	40879	NA	NA	NA	NA	NA
BSU_00310	40927	NA	NA	NA	NA	NA
BSU_00310	40973	NA	NA	NA	NA	NA
BSU_00310	40994	NA	NA	NA	NA	NA
BSU_00310	41004	NA	NA	NA	NA	NA
BSU_00310	41006	14	1.33775	NA	NA	0
BSU_00310	41009	NA	NA	NA	NA	NA
BSU_00310	41065	NA	NA	NA	NA	NA
BSU_00310	41122	NA	NA	NA	NA	NA
BSU_00310	41129	NA	NA	NA	NA	NA
BSU_00310	41222	NA	NA	NA	NA	NA
BSU_00310	41249	NA	NA	NA	NA	NA
BSU_00310	41252	NA	NA	NA	NA	NA
BSU_00310	41257	NA	NA	NA	NA	NA
BSU_00310	41275	NA	NA	NA	NA	NA
BSU_00310	41303	NA	NA	NA	NA	NA
BSU_00310	41317	NA	NA	NA	NA	NA
BSU_00310	41325	NA	NA	NA	NA	NA
BSU_00310	41335	NA	NA	NA	NA	NA
BSU_00310	41366	NA	NA	NA	NA	NA
BSU_00310	41426	NA	NA	NA	NA	NA
BSU_00310	41434	NA	NA	NA	NA	NA
BSU_00310	41440	NA	NA	NA	NA	NA
BSU_00310	41442	NA	NA	NA	NA	NA
BSU_00310	41467	NA	NA	NA	NA	NA
BSU_00310	41480	NA	NA	NA	NA	NA
BSU_00310	41490	NA	NA	NA	NA	NA
BSU_00310	41500	NA	NA	NA	NA	NA
BSU_00310	41512	NA	NA	NA	NA	NA
BSU_00310	41527	NA	NA	NA	NA	NA
BSU_00310	41549	NA	NA	NA	NA	NA
BSU_00310	41560	NA	NA	NA	NA	NA
BSU_00310	41572	NA	NA	NA	NA	NA
BSU_00310	41608	34	3.24883	114	10.3496	1.35907
BSU_00310	41617	NA	NA	NA	NA	NA
BSU_00310	41635	132	12.6131	174	15.7967	1.06975
BSU_00310	41652	8	0.764431	17	1.54335	1.21773
BSU_00320	41660	311	29.7172	474	43.0323	1.11474
BSU_00320	41667	37	3.53549	115	10.4403	1.33557
BSU_00320	41683	17	1.62441	44	3.99456	1.27885
BSU_00320	41695	18	1.71997	8	0.726284	0.732829
BSU_00320	41700	354	33.8261	354	32.1381	0.984136
BSU_00320	41702	27	2.57995	18	1.63414	0.858482
BSU_00320	41705	95	9.07761	72	6.53656	0.898228
BSU_00320	41728	83	7.93097	146	13.2547	1.15916
BSU_00320	41730	481	45.9614	561	50.9307	1.03182
BSU_00320	41748	33	3.15328	49	4.44849	1.10664
BSU_00320	41754	131	12.5175	167	15.1612	1.05938
BSU_00320	41777	24	2.29329	38	3.44985	1.12655
BSU_00320	41790	81	7.73986	136	12.3468	1.14473
BSU_00320	41800	117	11.1798	137	12.4376	1.03304
BSU_00320	41847	258	24.6529	330	29.9592	1.06041
BSU_00320	41880	316	30.195	357	32.4104	1.02194
BSU_00320	41890	131	12.5175	53	4.81163	0.703704
BSU_00320	41904	85	8.12207	132	11.9837	1.12054
BSU_00320	41917	113	10.7976	98	8.89698	0.94
BSU_00320	41953	11	1.05109	33	2.99592	1.3246
BSU_00320	41992	22	2.10218	23	2.08807	0.997912
BSU_00320	42005	32	3.05772	24	2.17885	0.894983
BSU_00320	42034	60	5.73323	49	4.44849	0.921374
BSU_00320	42045	91	8.6954	150	13.6178	1.13902
BSU_00320	42061	128	12.2309	171	15.5243	1.07389
BSU_00320	42067	64	6.11544	81	7.35363	1.05714
BSU_00320	42193	51	4.87324	74	6.71813	1.09949
BSU_00320	42222	NA	NA	NA	NA	NA
BSU_00320	42229	52	4.9688	29	2.63278	0.80317
BSU_00320	42270	NA	NA	NA	NA	NA
BSU_00320	42275	84	8.02652	89	8.07991	1.00205
BSU_00320	42290	246	23.5062	355	32.2289	1.09781
BSU_00320	42319	36	3.43994	118	10.7127	1.35204
BSU_00320	42321	144	13.7597	290	26.3278	1.20109
BSU_00320	42334	84	8.02652	175	15.8875	1.2116
BSU_00320	42369	133	12.7087	181	16.4322	1.07963
BSU_00320	42373	153	14.6197	301	27.3265	1.19384
BSU_00320	42405	71	6.78432	86	7.80756	1.04353
BSU_00320	42423	50	4.77769	56	5.08399	1.01926
BSU_00320	42428	275	26.2773	420	38.1299	1.11538
BSU_00320	42430	274	26.1817	470	42.6692	1.15137
BSU_00320	42462	NA	NA	NA	NA	NA
BSU_00320	42482	NA	NA	NA	NA	NA
BSU_00330	42504	NA	NA	NA	NA	NA
BSU_00330	42515	25	2.38885	11	0.998641	0.729714
BSU_00330	42522	20	1.91108	NA	NA	0
BSU_00330	42531	8	0.764431	NA	NA	0
BSU_00330	42536	25	2.38885	18	1.63414	0.882333
BSU_00330	42559	NA	NA	NA	NA	NA
BSU_00330	42588	8	0.764431	10	0.907855	1.05329
BSU_00330	42620	61	5.82878	843	76.5322	1.798
BSU_00330	42660	NA	NA	NA	NA	NA
BSU_00330	42693	NA	NA	NA	NA	NA
BSU_00330	42732	NA	NA	NA	NA	NA
BSU_00330	42734	17	1.62441	20	1.81571	1.0345
BSU_00330	42745	10	0.955538	NA	NA	0
BSU_00330	42750	37	3.53549	14	1.271	0.682956
BSU_00330	42766	NA	NA	NA	NA	NA
BSU_00330	42783	NA	NA	NA	NA	NA
BSU_00330	42799	13	1.2422	NA	NA	0
BSU_00330	42845	34	3.24883	27	2.45121	0.912697
BSU_00330	42849	25	2.38885	16	1.45257	0.845832
BSU_00330	42856	48	4.58658	71	6.44577	1.10546
BSU_00340	42927	238	22.7418	400	36.3142	1.14504
BSU_00340	42945	124	11.8487	54	4.90242	0.726515
BSU_00340	42950	46	4.39548	75	6.80892	1.13563
BSU_00340	42978	NA	NA	NA	NA	NA
BSU_00340	43037	NA	NA	NA	NA	NA
BSU_00340	43071	33	3.15328	45	4.08535	1.08025
BSU_00340	43087	153	14.6197	192	17.4308	1.0545
BSU_00340	43108	28	2.67551	53	4.81163	1.18188
BSU_00340	43162	53	5.06435	91	8.26148	1.15166
BSU_00340	43184	66	6.30655	151	13.7086	1.24062
BSU_00340	43186	59	5.63768	148	13.4363	1.26915
BSU_00340	43189	137	13.0909	694	63.0052	1.48697
BSU_00340	43215	22	2.10218	30	2.72357	1.08025
BSU_00340	43255	19	1.81552	40	3.63142	1.21484
BSU_00340	43262	90	8.59984	246	22.3332	1.29575
BSU_00340	43289	NA	NA	NA	NA	NA
BSU_00340	43294	NA	NA	NA	NA	NA
BSU_00340	43475	NA	NA	13	1.18021	NA
[truncated: 182,901 more rows]

## Sheet: fitness_wt
locus_tag	TA_start	TAb_reads_t1	TAb_RPM_t1	TAb_reads_t2	TAb_RPM_t2	Fitness
BSU_00010	418	NA	NA	NA	NA	NA
BSU_00010	420	NA	NA	NA	NA	NA
BSU_00010	423	NA	NA	NA	NA	NA
BSU_00010	526	NA	NA	NA	NA	NA
BSU_00010	531	NA	NA	NA	NA	NA
BSU_00010	581	NA	NA	NA	NA	NA
BSU_00010	601	NA	NA	NA	NA	NA
BSU_00010	604	95	7.93282	119	10.9924	1.31681
BSU_00010	606	NA	NA	NA	NA	NA
BSU_00010	608	NA	NA	NA	NA	NA
BSU_00010	615	NA	NA	NA	NA	NA
BSU_00010	637	NA	NA	NA	NA	NA
BSU_00010	676	NA	NA	NA	NA	NA
BSU_00010	715	NA	NA	NA	NA	NA
BSU_00010	736	NA	NA	NA	NA	NA
BSU_00010	752	NA	NA	NA	NA	NA
BSU_00010	754	NA	NA	NA	NA	NA
BSU_00010	763	NA	NA	NA	NA	NA
BSU_00010	816	NA	NA	NA	NA	NA
BSU_00010	839	NA	NA	NA	NA	NA
BSU_00010	849	NA	NA	NA	NA	NA
BSU_00010	853	NA	NA	NA	NA	NA
BSU_00010	857	NA	NA	NA	NA	NA
BSU_00010	873	NA	NA	NA	NA	NA
BSU_00010	888	NA	NA	NA	NA	NA
BSU_00010	908	NA	NA	NA	NA	NA
BSU_00010	912	NA	NA	NA	NA	NA
BSU_00010	915	NA	NA	NA	NA	NA
BSU_00010	922	NA	NA	NA	NA	NA
BSU_00010	944	NA	NA	NA	NA	NA
BSU_00010	964	NA	NA	NA	NA	NA
BSU_00010	985	NA	NA	NA	NA	NA
BSU_00010	994	NA	NA	NA	NA	NA
BSU_00010	997	NA	NA	NA	NA	NA
BSU_00010	1022	NA	NA	NA	NA	NA
BSU_00010	1047	NA	NA	NA	NA	NA
BSU_00010	1054	NA	NA	NA	NA	NA
BSU_00010	1065	NA	NA	NA	NA	NA
BSU_00010	1102	NA	NA	NA	NA	NA
BSU_00010	1108	NA	NA	NA	NA	NA
BSU_00010	1116	NA	NA	NA	NA	NA
BSU_00010	1216	NA	NA	NA	NA	NA
BSU_00010	1219	NA	NA	NA	NA	NA
BSU_00010	1225	NA	NA	NA	NA	NA
BSU_00010	1242	NA	NA	NA	NA	NA
BSU_00010	1263	NA	NA	NA	NA	NA
BSU_00010	1294	NA	NA	NA	NA	NA
BSU_00010	1309	NA	NA	NA	NA	NA
BSU_00010	1316	NA	NA	NA	NA	NA
BSU_00010	1342	NA	NA	NA	NA	NA
BSU_00010	1365	NA	NA	NA	NA	NA
BSU_00010	1382	NA	NA	NA	NA	NA
BSU_00010	1392	NA	NA	NA	NA	NA
BSU_00010	1396	NA	NA	NA	NA	NA
BSU_00010	1399	NA	NA	NA	NA	NA
BSU_00010	1405	NA	NA	NA	NA	NA
BSU_00010	1408	NA	NA	NA	NA	NA
BSU_00010	1441	NA	NA	NA	NA	NA
BSU_00010	1444	NA	NA	NA	NA	NA
BSU_00010	1471	NA	NA	NA	NA	NA
BSU_00010	1476	NA	NA	NA	NA	NA
BSU_00010	1494	NA	NA	NA	NA	NA
BSU_00010	1497	NA	NA	NA	NA	NA
BSU_00010	1510	NA	NA	NA	NA	NA
BSU_00010	1513	NA	NA	NA	NA	NA
BSU_00010	1516	NA	NA	NA	NA	NA
BSU_00010	1557	NA	NA	NA	NA	NA
BSU_00010	1583	NA	NA	NA	NA	NA
BSU_00010	1587	NA	NA	NA	NA	NA
BSU_00010	1618	NA	NA	NA	NA	NA
BSU_00010	1651	NA	NA	NA	NA	NA
BSU_00010	1660	NA	NA	NA	NA	NA
BSU_00010	1722	NA	NA	NA	NA	NA
BSU_00010	1732	NA	NA	NA	NA	NA
BSU_00010	1744	NA	NA	NA	NA	NA
BSU_00010	1748	NA	NA	NA	NA	NA
BSU_00020	1988	NA	NA	NA	NA	NA
BSU_00020	1991	NA	NA	NA	NA	NA
BSU_00020	2034	NA	NA	NA	NA	NA
BSU_00020	2037	NA	NA	NA	NA	NA
BSU_00020	2063	NA	NA	NA	NA	NA
BSU_00020	2070	NA	NA	NA	NA	NA
BSU_00020	2088	NA	NA	NA	NA	NA
BSU_00020	2094	NA	NA	NA	NA	NA
BSU_00020	2127	NA	NA	NA	NA	NA
BSU_00020	2142	NA	NA	NA	NA	NA
BSU_00020	2168	NA	NA	NA	NA	NA
BSU_00020	2184	NA	NA	NA	NA	NA
BSU_00020	2195	NA	NA	NA	NA	NA
BSU_00020	2219	NA	NA	NA	NA	NA
BSU_00020	2242	NA	NA	NA	NA	NA
BSU_00020	2253	NA	NA	NA	NA	NA
BSU_00020	2265	NA	NA	NA	NA	NA
BSU_00020	2277	NA	NA	NA	NA	NA
BSU_00020	2282	NA	NA	NA	NA	NA
BSU_00020	2305	NA	NA	NA	NA	NA
BSU_00020	2363	NA	NA	NA	NA	NA
BSU_00020	2372	NA	NA	NA	NA	NA
BSU_00020	2387	NA	NA	NA	NA	NA
BSU_00020	2418	NA	NA	NA	NA	NA
BSU_00020	2432	NA	NA	NA	NA	NA
BSU_00020	2459	NA	NA	NA	NA	NA
BSU_00020	2462	NA	NA	NA	NA	NA
BSU_00020	2478	NA	NA	NA	NA	NA
BSU_00020	2495	NA	NA	NA	NA	NA
BSU_00020	2514	NA	NA	NA	NA	NA
BSU_00020	2533	NA	NA	NA	NA	NA
BSU_00020	2535	NA	NA	NA	NA	NA
BSU_00020	2561	NA	NA	NA	NA	NA
BSU_00020	2582	NA	NA	NA	NA	NA
BSU_00020	2603	NA	NA	NA	NA	NA
BSU_00020	2607	NA	NA	NA	NA	NA
BSU_00020	2637	NA	NA	NA	NA	NA
BSU_00020	2683	NA	NA	NA	NA	NA
BSU_00020	2780	NA	NA	NA	NA	NA
BSU_00020	2784	NA	NA	NA	NA	NA
BSU_00020	2807	NA	NA	NA	NA	NA
BSU_00020	2868	NA	NA	NA	NA	NA
BSU_00020	2915	NA	NA	NA	NA	NA
BSU_00020	2919	NA	NA	NA	NA	NA
BSU_00020	2928	NA	NA	NA	NA	NA
BSU_00020	2938	NA	NA	NA	NA	NA
BSU_00020	2940	NA	NA	NA	NA	NA
BSU_00020	2954	NA	NA	NA	NA	NA
BSU_00020	2978	NA	NA	NA	NA	NA
BSU_00020	2984	NA	NA	NA	NA	NA
BSU_00020	2991	NA	NA	NA	NA	NA
BSU_00020	3014	NA	NA	NA	NA	NA
BSU_00020	3044	NA	NA	NA	NA	NA
BSU_00020	3051	NA	NA	NA	NA	NA
BSU_00020	3070	155	12.943	192	17.7356	1.30596
BSU_00020	3073	NA	NA	NA	NA	NA
BSU_00030	3229	NA	NA	NA	NA	NA
BSU_00030	3241	NA	NA	NA	NA	NA
BSU_00030	3258	NA	NA	NA	NA	NA
BSU_00030	3264	NA	NA	NA	NA	NA
BSU_00030	3289	NA	NA	NA	NA	NA
BSU_00030	3306	NA	NA	NA	NA	NA
BSU_00030	3365	13	1.08554	14	1.29322	1.17002
BSU_00030	3381	NA	NA	NA	NA	NA
BSU_00030	3419	12	1.00204	16	1.47797	1.37745
BSU_00040	3440	17	1.41956	NA	NA	0
BSU_00040	3442	NA	NA	NA	NA	NA
BSU_00040	3453	NA	NA	NA	NA	NA
BSU_00040	3467	NA	NA	NA	NA	NA
BSU_00040	3476	NA	NA	NA	NA	NA
BSU_00040	3505	NA	NA	NA	NA	NA
BSU_00040	3510	NA	NA	NA	NA	NA
BSU_00040	3566	12	1.00204	9	0.831357	0.818637
BSU_00040	3616	NA	NA	NA	NA	NA
BSU_00040	3618	NA	NA	NA	NA	NA
BSU_00040	3635	10	0.835034	10	0.92373	1.09804
BSU_00040	3640	NA	NA	NA	NA	NA
BSU_00040	3645	NA	NA	NA	NA	NA
BSU_00040	3709	NA	NA	NA	NA	NA
BSU_00040	3730	NA	NA	NA	NA	NA
BSU_00040	3755	NA	NA	NA	NA	NA
BSU_00040	3778	NA	NA	NA	NA	NA
BSU_00040	3798	NA	NA	NA	NA	NA
BSU_00040	3807	NA	NA	NA	NA	NA
BSU_00040	3872	NA	NA	NA	NA	NA
BSU_00040	3893	NA	NA	NA	NA	NA
BSU_00040	3993	NA	NA	NA	NA	NA
BSU_00040	4017	NA	NA	NA	NA	NA
BSU_00040	4033	NA	NA	NA	NA	NA
BSU_00040	4109	NA	NA	NA	NA	NA
BSU_00040	4114	NA	NA	NA	NA	NA
BSU_00040	4128	NA	NA	NA	NA	NA
BSU_00040	4140	NA	NA	NA	NA	NA
BSU_00040	4155	NA	NA	NA	NA	NA
BSU_00040	4162	NA	NA	NA	NA	NA
BSU_00040	4166	NA	NA	NA	NA	NA
BSU_00040	4183	NA	NA	NA	NA	NA
BSU_00040	4188	NA	NA	NA	NA	NA
BSU_00040	4253	NA	NA	NA	NA	NA
BSU_00040	4280	NA	NA	NA	NA	NA
BSU_00040	4321	NA	NA	NA	NA	NA
BSU_00040	4364	NA	NA	NA	NA	NA
BSU_00040	4374	NA	NA	NA	NA	NA
BSU_00040	4377	NA	NA	NA	NA	NA
BSU_00040	4389	NA	NA	NA	NA	NA
BSU_00040	4409	NA	NA	NA	NA	NA
BSU_00040	4432	NA	NA	NA	NA	NA
BSU_00040	4449	NA	NA	NA	NA	NA
BSU_00040	4500	NA	NA	NA	NA	NA
BSU_00040	4539	NA	NA	NA	NA	NA
BSU_00050	4570	NA	NA	NA	NA	NA
BSU_00050	4572	NA	NA	NA	NA	NA
BSU_00050	4580	61	5.09371	42	3.87967	0.735574
BSU_00050	4611	208	17.3687	234	21.6153	1.21244
BSU_00050	4632	NA	NA	NA	NA	NA
BSU_00050	4650	NA	NA	NA	NA	NA
BSU_00050	4700	NA	NA	NA	NA	NA
BSU_00050	4719	NA	NA	NA	NA	NA
BSU_00050	4724	NA	NA	NA	NA	NA
BSU_00050	4740	NA	NA	NA	NA	NA
BSU_00050	4742	671	56.0308	770	71.1272	1.23172
BSU_00050	4744	758	63.2956	976	90.156	1.34359
BSU_00050	4747	NA	NA	NA	NA	NA
BSU_00050	4757	NA	NA	NA	NA	NA
BSU_00050	4772	NA	NA	NA	NA	NA
BSU_00050	4791	NA	NA	NA	NA	NA
BSU_00050	4802	NA	NA	NA	NA	NA
BSU_00050	4810	NA	NA	NA	NA	NA
BSU_00060	4888	NA	NA	NA	NA	NA
BSU_00060	4904	NA	NA	NA	NA	NA
BSU_00060	4910	NA	NA	NA	NA	NA
BSU_00060	4913	NA	NA	NA	NA	NA
BSU_00060	4935	NA	NA	NA	NA	NA
BSU_00060	4951	NA	NA	NA	NA	NA
BSU_00060	4953	NA	NA	NA	NA	NA
BSU_00060	4991	NA	NA	NA	NA	NA
BSU_00060	5010	NA	NA	NA	NA	NA
BSU_00060	5013	NA	NA	NA	NA	NA
BSU_00060	5035	NA	NA	NA	NA	NA
BSU_00060	5040	NA	NA	NA	NA	NA
BSU_00060	5046	NA	NA	NA	NA	NA
BSU_00060	5052	NA	NA	NA	NA	NA
BSU_00060	5076	NA	NA	NA	NA	NA
BSU_00060	5087	NA	NA	NA	NA	NA
BSU_00060	5091	NA	NA	NA	NA	NA
BSU_00060	5103	NA	NA	NA	NA	NA
BSU_00060	5115	NA	NA	NA	NA	NA
BSU_00060	5144	NA	NA	NA	NA	NA
BSU_00060	5154	NA	NA	NA	NA	NA
BSU_00060	5197	NA	NA	NA	NA	NA
BSU_00060	5199	NA	NA	NA	NA	NA
BSU_00060	5204	NA	NA	NA	NA	NA
BSU_00060	5216	NA	NA	NA	NA	NA
BSU_00060	5225	NA	NA	NA	NA	NA
BSU_00060	5240	NA	NA	NA	NA	NA
BSU_00060	5249	NA	NA	NA	NA	NA
BSU_00060	5286	NA	NA	NA	NA	NA
BSU_00060	5305	NA	NA	NA	NA	NA
BSU_00060	5307	NA	NA	NA	NA	NA
BSU_00060	5325	NA	NA	NA	NA	NA
BSU_00060	5358	NA	NA	NA	NA	NA
BSU_00060	5416	NA	NA	NA	NA	NA
BSU_00060	5422	NA	NA	NA	NA	NA
BSU_00060	5453	NA	NA	NA	NA	NA
BSU_00060	5462	NA	NA	NA	NA	NA
BSU_00060	5474	NA	NA	NA	NA	NA
BSU_00060	5493	NA	NA	NA	NA	NA
BSU_00060	5524	NA	NA	NA	NA	NA
BSU_00060	5530	NA	NA	NA	NA	NA
BSU_00060	5544	NA	NA	NA	NA	NA
BSU_00060	5551	NA	NA	NA	NA	NA
BSU_00060	5555	NA	NA	NA	NA	NA
BSU_00060	5560	NA	NA	NA	NA	NA
BSU_00060	5564	NA	NA	NA	NA	NA
BSU_00060	5574	NA	NA	NA	NA	NA
BSU_00060	5602	NA	NA	NA	NA	NA
BSU_00060	5628	NA	NA	NA	NA	NA
BSU_00060	5650	NA	NA	NA	NA	NA
BSU_00060	5662	NA	NA	NA	NA	NA
BSU_00060	5677	NA	NA	NA	NA	NA
BSU_00060	5685	NA	NA	NA	NA	NA
BSU_00060	5697	NA	NA	NA	NA	NA
BSU_00060	5704	NA	NA	NA	NA	NA
BSU_00060	5715	NA	NA	NA	NA	NA
BSU_00060	5754	NA	NA	NA	NA	NA
BSU_00060	5764	NA	NA	NA	NA	NA
BSU_00060	5784	NA	NA	NA	NA	NA
BSU_00060	5787	NA	NA	NA	NA	NA
BSU_00060	5807	NA	NA	NA	NA	NA
BSU_00060	5822	NA	NA	NA	NA	NA
BSU_00060	5844	NA	NA	NA	NA	NA
BSU_00060	5928	NA	NA	NA	NA	NA
BSU_00060	5933	NA	NA	NA	NA	NA
BSU_00060	5940	NA	NA	NA	NA	NA
BSU_00060	5958	NA	NA	NA	NA	NA
BSU_00060	5997	NA	NA	NA	NA	NA
BSU_00060	6005	NA	NA	NA	NA	NA
BSU_00060	6050	NA	NA	NA	NA	NA
BSU_00060	6060	NA	NA	NA	NA	NA
BSU_00060	6093	NA	NA	NA	NA	NA
BSU_00060	6098	NA	NA	NA	NA	NA
BSU_00060	6137	NA	NA	NA	NA	NA
BSU_00060	6139	NA	NA	NA	NA	NA
BSU_00060	6141	NA	NA	NA	NA	NA
BSU_00060	6146	NA	NA	NA	NA	NA
BSU_00060	6174	NA	NA	NA	NA	NA
BSU_00060	6216	NA	NA	NA	NA	NA
BSU_00060	6222	NA	NA	NA	NA	NA
BSU_00060	6230	NA	NA	NA	NA	NA
BSU_00060	6255	NA	NA	NA	NA	NA
BSU_00060	6267	NA	NA	NA	NA	NA
BSU_00060	6285	NA	NA	NA	NA	NA
BSU_00060	6309	NA	NA	NA	NA	NA
BSU_00060	6343	NA	NA	NA	NA	NA
BSU_00060	6360	NA	NA	NA	NA	NA
BSU_00060	6407	NA	NA	NA	NA	NA
BSU_00060	6418	NA	NA	NA	NA	NA
BSU_00060	6424	NA	NA	NA	NA	NA
BSU_00060	6426	NA	NA	NA	NA	NA
BSU_00060	6438	NA	NA	NA	NA	NA
BSU_00060	6451	NA	NA	NA	NA	NA
BSU_00060	6457	NA	NA	NA	NA	NA
BSU_00060	6478	NA	NA	NA	NA	NA
BSU_00060	6508	NA	NA	NA	NA	NA
BSU_00060	6514	NA	NA	NA	NA	NA
BSU_00060	6542	NA	NA	NA	NA	NA
BSU_00060	6564	NA	NA	NA	NA	NA
BSU_00060	6583	NA	NA	NA	NA	NA
BSU_00060	6617	NA	NA	NA	NA	NA
BSU_00060	6639	NA	NA	NA	NA	NA
BSU_00060	6662	NA	NA	NA	NA	NA
BSU_00060	6708	NA	NA	NA	NA	NA
BSU_00060	6722	NA	NA	NA	NA	NA
BSU_00060	6743	NA	NA	NA	NA	NA
BSU_00060	6760	NA	NA	NA	NA	NA
BSU_00060	6765	NA	NA	NA	NA	NA
BSU_00060	6781	NA	NA	NA	NA	NA
BSU_00070	7028	NA	NA	NA	NA	NA
BSU_00070	7032	NA	NA	NA	NA	NA
BSU_00070	7050	NA	NA	NA	NA	NA
BSU_00070	7066	NA	NA	NA	NA	NA
BSU_00070	7080	NA	NA	NA	NA	NA
BSU_00070	7118	NA	NA	NA	NA	NA
BSU_00070	7131	NA	NA	NA	NA	NA
BSU_00070	7144	NA	NA	NA	NA	NA
BSU_00070	7160	NA	NA	NA	NA	NA
BSU_00070	7183	NA	NA	NA	NA	NA
BSU_00070	7185	NA	NA	NA	NA	NA
BSU_00070	7200	NA	NA	NA	NA	NA
BSU_00070	7215	NA	NA	NA	NA	NA
BSU_00070	7225	NA	NA	NA	NA	NA
BSU_00070	7250	NA	NA	NA	NA	NA
BSU_00070	7252	NA	NA	NA	NA	NA
BSU_00070	7288	NA	NA	NA	NA	NA
BSU_00070	7294	NA	NA	NA	NA	NA
BSU_00070	7296	NA	NA	NA	NA	NA
BSU_00070	7360	NA	NA	NA	NA	NA
BSU_00070	7362	NA	NA	NA	NA	NA
BSU_00070	7380	NA	NA	NA	NA	NA
BSU_00070	7429	NA	NA	NA	NA	NA
BSU_00070	7437	NA	NA	NA	NA	NA
BSU_00070	7441	NA	NA	NA	NA	NA
BSU_00070	7470	NA	NA	NA	NA	NA
BSU_00070	7523	NA	NA	NA	NA	NA
BSU_00070	7527	NA	NA	NA	NA	NA
BSU_00070	7577	NA	NA	NA	NA	NA
BSU_00070	7587	NA	NA	NA	NA	NA
BSU_00070	7605	NA	NA	NA	NA	NA
BSU_00070	7620	NA	NA	NA	NA	NA
BSU_00070	7680	NA	NA	NA	NA	NA
BSU_00070	7693	NA	NA	NA	NA	NA
BSU_00070	7713	NA	NA	NA	NA	NA
BSU_00070	7758	NA	NA	NA	NA	NA
BSU_00070	7770	NA	NA	NA	NA	NA
BSU_00070	7776	NA	NA	NA	NA	NA
BSU_00070	7784	NA	NA	NA	NA	NA
BSU_00070	7789	NA	NA	NA	NA	NA
BSU_00070	7796	NA	NA	NA	NA	NA
BSU_00070	7800	NA	NA	NA	NA	NA
BSU_00070	7811	NA	NA	NA	NA	NA
BSU_00070	7835	NA	NA	NA	NA	NA
BSU_00070	7850	NA	NA	NA	NA	NA
BSU_00070	7857	NA	NA	NA	NA	NA
BSU_00070	7887	NA	NA	NA	NA	NA
BSU_00070	7893	NA	NA	NA	NA	NA
BSU_00070	7938	NA	NA	NA	NA	NA
BSU_00070	7943	NA	NA	NA	NA	NA
BSU_00070	7954	NA	NA	NA	NA	NA
BSU_00070	7970	NA	NA	NA	NA	NA
BSU_00070	8027	NA	NA	NA	NA	NA
BSU_00070	8034	NA	NA	NA	NA	NA
BSU_00070	8053	NA	NA	NA	NA	NA
BSU_00070	8079	NA	NA	NA	NA	NA
BSU_00070	8088	NA	NA	NA	NA	NA
BSU_00070	8095	NA	NA	NA	NA	NA
BSU_00070	8106	NA	NA	NA	NA	NA
BSU_00070	8127	NA	NA	NA	NA	NA
BSU_00070	8172	NA	NA	NA	NA	NA
BSU_00070	8181	NA	NA	NA	NA	NA
BSU_00070	8187	NA	NA	NA	NA	NA
BSU_00070	8222	NA	NA	NA	NA	NA
BSU_00070	8288	NA	NA	NA	NA	NA
BSU_00070	8323	NA	NA	NA	NA	NA
BSU_00070	8337	NA	NA	NA	NA	NA
BSU_00070	8342	NA	NA	NA	NA	NA
BSU_00070	8354	NA	NA	NA	NA	NA
BSU_00070	8377	NA	NA	NA	NA	NA
BSU_00070	8379	NA	NA	NA	NA	NA
BSU_00070	8430	NA	NA	NA	NA	NA
BSU_00070	8445	NA	NA	NA	NA	NA
BSU_00070	8508	NA	NA	NA	NA	NA
BSU_00070	8513	NA	NA	NA	NA	NA
BSU_00070	8517	NA	NA	NA	NA	NA
BSU_00070	8536	NA	NA	NA	NA	NA
BSU_00070	8563	NA	NA	NA	NA	NA
BSU_00070	8594	NA	NA	8	0.738984	NA
BSU_00070	8601	NA	NA	NA	NA	NA
BSU_00070	8643	NA	NA	NA	NA	NA
BSU_00070	8692	NA	NA	NA	NA	NA
BSU_00070	8707	NA	NA	NA	NA	NA
BSU_00070	8722	NA	NA	NA	NA	NA
BSU_00070	8751	NA	NA	NA	NA	NA
BSU_00070	8754	NA	NA	NA	NA	NA
BSU_00070	8768	NA	NA	NA	NA	NA
BSU_00070	8796	NA	NA	NA	NA	NA
BSU_00070	8827	NA	NA	NA	NA	NA
BSU_00070	8841	NA	NA	NA	NA	NA
BSU_00070	8873	NA	NA	NA	NA	NA
BSU_00070	8886	NA	NA	NA	NA	NA
BSU_00070	8889	NA	NA	NA	NA	NA
BSU_00070	8906	NA	NA	NA	NA	NA
BSU_00070	8948	NA	NA	NA	NA	NA
BSU_00070	8999	NA	NA	NA	NA	NA
BSU_00070	9056	NA	NA	NA	NA	NA
BSU_00070	9107	NA	NA	NA	NA	NA
BSU_00070	9129	NA	NA	NA	NA	NA
BSU_00070	9134	NA	NA	NA	NA	NA
BSU_00070	9148	NA	NA	NA	NA	NA
BSU_00070	9175	NA	NA	NA	NA	NA
BSU_00070	9242	NA	NA	NA	NA	NA
BSU_00070	9245	NA	NA	NA	NA	NA
BSU_00070	9258	NA	NA	NA	NA	NA
BSU_00070	9261	NA	NA	NA	NA	NA
BSU_00070	9278	NA	NA	NA	NA	NA
BSU_00070	9285	NA	NA	NA	NA	NA
BSU_00070	9288	NA	NA	NA	NA	NA
BSU_00070	9294	NA	NA	NA	NA	NA
BSU_00070	9302	NA	NA	NA	NA	NA
BSU_00070	9327	NA	NA	NA	NA	NA
BSU_00070	9396	NA	NA	NA	NA	NA
BSU_00070	9401	NA	NA	NA	NA	NA
BSU_00070	9407	NA	NA	NA	NA	NA
BSU_rRNA_1	9813	NA	NA	NA	NA	NA
BSU_rRNA_1	9860	NA	NA	NA	NA	NA
BSU_rRNA_1	9863	NA	NA	NA	NA	NA
BSU_rRNA_1	9907	NA	NA	NA	NA	NA
BSU_rRNA_1	9925	NA	NA	NA	NA	NA
BSU_rRNA_1	9936	NA	NA	NA	NA	NA
BSU_rRNA_1	9947	NA	NA	NA	NA	NA
BSU_rRNA_1	9958	NA	NA	NA	NA	NA
BSU_rRNA_1	9978	NA	NA	NA	NA	NA
BSU_rRNA_1	9981	NA	NA	NA	NA	NA
BSU_rRNA_1	10016	NA	NA	NA	NA	NA
BSU_rRNA_1	10033	NA	NA	NA	NA	NA
BSU_rRNA_1	10040	NA	NA	NA	NA	NA
BSU_rRNA_1	10062	NA	NA	NA	NA	NA
BSU_rRNA_1	10066	NA	NA	NA	NA	NA
BSU_rRNA_1	10078	NA	NA	NA	NA	NA
BSU_rRNA_1	10104	NA	NA	NA	NA	NA
BSU_rRNA_1	10160	NA	NA	NA	NA	NA
BSU_rRNA_1	10175	NA	NA	NA	NA	NA
BSU_rRNA_1	10246	NA	NA	NA	NA	NA
BSU_rRNA_1	10260	NA	NA	NA	NA	NA
BSU_rRNA_1	10285	NA	NA	NA	NA	NA
BSU_rRNA_1	10293	NA	NA	NA	NA	NA
BSU_rRNA_1	10304	NA	NA	NA	NA	NA
BSU_rRNA_1	10308	NA	NA	NA	NA	NA
BSU_rRNA_1	10326	NA	NA	NA	NA	NA
BSU_rRNA_1	10330	NA	NA	NA	NA	NA
BSU_rRNA_1	10349	NA	NA	NA	NA	NA
BSU_rRNA_1	10352	NA	NA	NA	NA	NA
BSU_rRNA_1	10356	NA	NA	NA	NA	NA
BSU_rRNA_1	10380	NA	NA	NA	NA	NA
BSU_rRNA_1	10389	NA	NA	NA	NA	NA
BSU_rRNA_1	10412	NA	NA	NA	NA	NA
BSU_rRNA_1	10504	NA	NA	NA	NA	NA
BSU_rRNA_1	10519	NA	NA	NA	NA	NA
BSU_rRNA_1	10565	NA	NA	NA	NA	NA
BSU_rRNA_1	10607	NA	NA	NA	NA	NA
BSU_rRNA_1	10611	NA	NA	NA	NA	NA
BSU_rRNA_1	10619	NA	NA	NA	NA	NA
BSU_rRNA_1	10631	NA	NA	NA	NA	NA
BSU_rRNA_1	10645	NA	NA	NA	NA	NA
BSU_rRNA_1	10652	NA	NA	NA	NA	NA
BSU_rRNA_1	10670	NA	NA	NA	NA	NA
BSU_rRNA_1	10682	NA	NA	NA	NA	NA
BSU_rRNA_1	10690	NA	NA	NA	NA	NA
BSU_rRNA_1	10710	NA	NA	NA	NA	NA
BSU_rRNA_1	10776	NA	NA	NA	NA	NA
BSU_rRNA_1	10801	NA	NA	NA	NA	NA
BSU_rRNA_1	10830	NA	NA	NA	NA	NA
BSU_rRNA_1	10836	NA	NA	NA	NA	NA
BSU_rRNA_1	10910	NA	NA	NA	NA	NA
BSU_rRNA_1	10941	NA	NA	NA	NA	NA
BSU_rRNA_1	10968	NA	NA	NA	NA	NA
BSU_rRNA_1	11030	NA	NA	NA	NA	NA
BSU_rRNA_1	11042	NA	NA	NA	NA	NA
BSU_rRNA_1	11053	NA	NA	NA	NA	NA
BSU_rRNA_1	11091	NA	NA	NA	NA	NA
BSU_rRNA_1	11163	NA	NA	NA	NA	NA
BSU_rRNA_1	11166	NA	NA	NA	NA	NA
BSU_rRNA_1	11194	NA	NA	NA	NA	NA
BSU_rRNA_1	11211	NA	NA	NA	NA	NA
BSU_rRNA_1	11242	NA	NA	NA	NA	NA
BSU_rRNA_1	11263	NA	NA	NA	NA	NA
BSU_rRNA_1	11271	NA	NA	NA	NA	NA
BSU_rRNA_1	11317	NA	NA	NA	NA	NA
BSU_rRNA_1	11325	NA	NA	NA	NA	NA
BSU_rRNA_1	11331	NA	NA	NA	NA	NA
BSU_rRNA_1	11363	NA	NA	NA	NA	NA
BSU_tRNA_5	11471	NA	NA	NA	NA	NA
BSU_tRNA_5	11484	NA	NA	NA	NA	NA
BSU_tRNA_5	11500	NA	NA	NA	NA	NA
BSU_tRNA_6	11559	NA	NA	NA	NA	NA
BSU_tRNA_6	11616	NA	NA	NA	NA	NA
BSU_rRNA_2	11712	NA	NA	NA	NA	NA
BSU_rRNA_2	11717	NA	NA	NA	NA	NA
BSU_rRNA_2	11748	NA	NA	NA	NA	NA
BSU_rRNA_2	11780	NA	NA	NA	NA	NA
BSU_rRNA_2	11797	NA	NA	NA	NA	NA
BSU_rRNA_2	11846	NA	NA	NA	NA	NA
BSU_rRNA_2	11857	NA	NA	NA	NA	NA
BSU_rRNA_2	11863	NA	NA	NA	NA	NA
BSU_rRNA_2	11875	NA	NA	NA	NA	NA
BSU_rRNA_2	11880	NA	NA	NA	NA	NA
BSU_rRNA_2	11913	NA	NA	NA	NA	NA
BSU_rRNA_2	11917	NA	NA	NA	NA	NA
BSU_rRNA_2	11954	NA	NA	NA	NA	NA
BSU_rRNA_2	12009	NA	NA	NA	NA	NA
BSU_rRNA_2	12021	NA	NA	NA	NA	NA
BSU_rRNA_2	12029	NA	NA	NA	NA	NA
BSU_rRNA_2	12044	NA	NA	NA	NA	NA
BSU_rRNA_2	12073	NA	NA	NA	NA	NA
BSU_rRNA_2	12080	NA	NA	NA	NA	NA
BSU_rRNA_2	12091	NA	NA	NA	NA	NA
BSU_rRNA_2	12128	NA	NA	NA	NA	NA
BSU_rRNA_2	12182	NA	NA	NA	NA	NA
BSU_rRNA_2	12186	NA	NA	NA	NA	NA
BSU_rRNA_2	12193	NA	NA	NA	NA	NA
BSU_rRNA_2	12203	NA	NA	NA	NA	NA
BSU_rRNA_2	12214	NA	NA	NA	NA	NA
BSU_rRNA_2	12279	NA	NA	NA	NA	NA
BSU_rRNA_2	12285	NA	NA	NA	NA	NA
BSU_rRNA_2	12299	NA	NA	NA	NA	NA
BSU_rRNA_2	12323	NA	NA	NA	NA	NA
BSU_rRNA_2	12341	NA	NA	NA	NA	NA
BSU_rRNA_2	12359	NA	NA	NA	NA	NA
BSU_rRNA_2	12399	NA	NA	NA	NA	NA
BSU_rRNA_2	12412	NA	NA	NA	NA	NA
BSU_rRNA_2	12422	NA	NA	NA	NA	NA
BSU_rRNA_2	12443	NA	NA	NA	NA	NA
BSU_rRNA_2	12469	NA	NA	NA	NA	NA
BSU_rRNA_2	12528	NA	NA	NA	NA	NA
BSU_rRNA_2	12558	NA	NA	NA	NA	NA
BSU_rRNA_2	12577	NA	NA	NA	NA	NA
BSU_rRNA_2	12583	NA	NA	NA	NA	NA
BSU_rRNA_2	12589	NA	NA	NA	NA	NA
BSU_rRNA_2	12600	NA	NA	NA	NA	NA
BSU_rRNA_2	12615	NA	NA	NA	NA	NA
BSU_rRNA_2	12632	NA	NA	NA	NA	NA
BSU_rRNA_2	12642	NA	NA	NA	NA	NA
BSU_rRNA_2	12650	NA	NA	NA	NA	NA
BSU_rRNA_2	12685	NA	NA	NA	NA	NA
BSU_rRNA_2	12712	NA	NA	NA	NA	NA
BSU_rRNA_2	12721	NA	NA	NA	NA	NA
BSU_rRNA_2	12753	NA	NA	NA	NA	NA
BSU_rRNA_2	12766	NA	NA	NA	NA	NA
BSU_rRNA_2	12768	NA	NA	NA	NA	NA
BSU_rRNA_2	12773	NA	NA	NA	NA	NA
BSU_rRNA_2	12799	NA	NA	NA	NA	NA
BSU_rRNA_2	12820	NA	NA	NA	NA	NA
BSU_rRNA_2	12837	NA	NA	NA	NA	NA
BSU_rRNA_2	12848	NA	NA	NA	NA	NA
BSU_rRNA_2	12851	NA	NA	NA	NA	NA
BSU_rRNA_2	12886	NA	NA	NA	NA	NA
BSU_rRNA_2	12895	NA	NA	NA	NA	NA
BSU_rRNA_2	12901	NA	NA	NA	NA	NA
BSU_rRNA_2	12937	NA	NA	NA	NA	NA
BSU_rRNA_2	12950	NA	NA	NA	NA	NA
BSU_rRNA_2	12991	NA	NA	NA	NA	NA
BSU_rRNA_2	13009	NA	NA	NA	NA	NA
BSU_rRNA_2	13015	NA	NA	NA	NA	NA
BSU_rRNA_2	13053	NA	NA	NA	NA	NA
BSU_rRNA_2	13088	NA	NA	NA	NA	NA
BSU_rRNA_2	13099	NA	NA	NA	NA	NA
BSU_rRNA_2	13119	NA	NA	NA	NA	NA
BSU_rRNA_2	13141	NA	NA	NA	NA	NA
BSU_rRNA_2	13149	NA	NA	NA	NA	NA
BSU_rRNA_2	13192	NA	NA	NA	NA	NA
BSU_rRNA_2	13197	NA	NA	NA	NA	NA
BSU_rRNA_2	13206	NA	NA	NA	NA	NA
BSU_rRNA_2	13213	NA	NA	NA	NA	NA
BSU_rRNA_2	13231	NA	NA	NA	NA	NA
BSU_rRNA_2	13243	NA	NA	NA	NA	NA
BSU_rRNA_2	13262	NA	NA	NA	NA	NA
BSU_rRNA_2	13290	NA	NA	NA	NA	NA
BSU_rRNA_2	13292	NA	NA	NA	NA	NA
BSU_rRNA_2	13295	NA	NA	NA	NA	NA
BSU_rRNA_2	13334	NA	NA	NA	NA	NA
BSU_rRNA_2	13355	NA	NA	NA	NA	NA
BSU_rRNA_2	13374	NA	NA	NA	NA	NA
BSU_rRNA_2	13392	NA	NA	NA	NA	NA
BSU_rRNA_2	13416	NA	NA	NA	NA	NA
BSU_rRNA_2	13441	NA	NA	NA	NA	NA
BSU_rRNA_2	13467	NA	NA	NA	NA	NA
BSU_rRNA_2	13498	NA	NA	NA	NA	NA
BSU_rRNA_2	13516	NA	NA	NA	NA	NA
BSU_rRNA_2	13545	NA	NA	NA	NA	NA
BSU_rRNA_2	13555	NA	NA	NA	NA	NA
BSU_rRNA_2	13557	NA	NA	NA	NA	NA
BSU_rRNA_2	13589	NA	NA	NA	NA	NA
BSU_rRNA_2	13602	NA	NA	NA	NA	NA
BSU_rRNA_2	13607	NA	NA	NA	NA	NA
BSU_rRNA_2	13635	NA	NA	NA	NA	NA
BSU_rRNA_2	13648	NA	NA	NA	NA	NA
BSU_rRNA_2	13652	NA	NA	NA	NA	NA
BSU_rRNA_2	13654	NA	NA	NA	NA	NA
BSU_rRNA_2	13663	NA	NA	NA	NA	NA
BSU_rRNA_2	13668	NA	NA	NA	NA	NA
BSU_rRNA_2	13688	NA	NA	NA	NA	NA
BSU_rRNA_2	13754	NA	NA	NA	NA	NA
BSU_rRNA_2	13756	NA	NA	NA	NA	NA
BSU_rRNA_2	13759	NA	NA	NA	NA	NA
BSU_rRNA_2	13778	NA	NA	NA	NA	NA
BSU_rRNA_2	13813	NA	NA	NA	NA	NA
BSU_rRNA_2	13826	NA	NA	NA	NA	NA
BSU_rRNA_2	13839	NA	NA	NA	NA	NA
BSU_rRNA_2	13848	NA	NA	NA	NA	NA
BSU_rRNA_2	13855	NA	NA	NA	NA	NA
BSU_rRNA_2	13859	NA	NA	NA	NA	NA
BSU_rRNA_2	13909	NA	NA	NA	NA	NA
BSU_rRNA_2	13912	NA	NA	NA	NA	NA
BSU_rRNA_2	13923	NA	NA	NA	NA	NA
BSU_rRNA_2	13934	NA	NA	NA	NA	NA
BSU_rRNA_2	13948	NA	NA	NA	NA	NA
BSU_rRNA_2	14002	NA	NA	NA	NA	NA
BSU_rRNA_2	14009	NA	NA	NA	NA	NA
BSU_rRNA_2	14063	NA	NA	NA	NA	NA
BSU_rRNA_2	14094	NA	NA	NA	NA	NA
BSU_rRNA_2	14124	NA	NA	NA	NA	NA
BSU_rRNA_2	14168	NA	NA	NA	NA	NA
BSU_rRNA_2	14175	NA	NA	NA	NA	NA
BSU_rRNA_2	14186	NA	NA	NA	NA	NA
BSU_rRNA_2	14195	NA	NA	NA	NA	NA
BSU_rRNA_2	14267	NA	NA	NA	NA	NA
BSU_rRNA_2	14300	NA	NA	NA	NA	NA
BSU_rRNA_2	14308	NA	NA	NA	NA	NA
BSU_rRNA_2	14350	NA	NA	NA	NA	NA
BSU_rRNA_2	14390	NA	NA	NA	NA	NA
BSU_rRNA_2	14393	NA	NA	NA	NA	NA
BSU_rRNA_2	14426	NA	NA	NA	NA	NA
BSU_rRNA_2	14457	NA	NA	NA	NA	NA
BSU_rRNA_2	14461	NA	NA	NA	NA	NA
BSU_rRNA_2	14476	NA	NA	NA	NA	NA
BSU_rRNA_2	14493	NA	NA	NA	NA	NA
BSU_rRNA_2	14541	NA	NA	NA	NA	NA
BSU_rRNA_2	14569	NA	NA	NA	NA	NA
BSU_rRNA_2	14611	NA	NA	NA	NA	NA
BSU_rRNA_2	14614	NA	NA	NA	NA	NA
BSU_rRNA_2	14630	NA	NA	NA	NA	NA
BSU_rRNA_3	14703	NA	NA	NA	NA	NA
BSU_rRNA_3	14729	NA	NA	NA	NA	NA
BSU_rRNA_3	14745	NA	NA	NA	NA	NA
BSU_rRNA_3	14766	NA	NA	NA	NA	NA
BSU_rRNA_3	14792	NA	NA	NA	NA	NA
BSU_00080	14848	NA	NA	NA	NA	NA
BSU_00080	14875	NA	NA	NA	NA	NA
BSU_00080	14879	NA	NA	NA	NA	NA
BSU_00080	14898	144	12.0245	155	14.3178	1.16954
BSU_00080	14901	NA	NA	NA	NA	NA
BSU_00080	14904	NA	NA	NA	NA	NA
BSU_00080	14919	26	2.17109	40	3.69492	1.51644
BSU_00080	14926	174	14.5296	200	18.4746	1.2333
BSU_00080	14937	131	10.9389	115	10.6229	0.971525
BSU_00080	14939	455	37.994	477	44.0619	1.14391
BSU_00080	14949	NA	NA	NA	NA	NA
BSU_00080	14952	72	6.01224	90	8.31357	1.31477
BSU_00080	14959	NA	NA	NA	NA	NA
BSU_00080	14977	107	8.93486	132	12.1932	1.30198
BSU_00080	15001	NA	NA	NA	NA	NA
BSU_00080	15013	46	3.84116	51	4.71102	1.19826
BSU_00080	15065	NA	NA	NA	NA	NA
BSU_00080	15067	932	77.8252	1021	94.3128	1.18664
BSU_00080	15070	NA	NA	NA	NA	NA
BSU_00080	15096	194	16.1997	229	21.1534	1.25914
BSU_00080	15170	NA	NA	NA	NA	NA
BSU_00080	15184	NA	NA	NA	NA	NA
BSU_00080	15199	110	9.18537	130	12.0085	1.2603
BSU_00080	15229	NA	NA	NA	NA	NA
BSU_00080	15237	NA	NA	NA	NA	NA
BSU_00080	15240	113	9.43588	157	14.5026	1.41745
BSU_00080	15252	NA	NA	NA	NA	NA
BSU_00080	15269	NA	NA	NA	NA	NA
BSU_00080	15290	NA	NA	NA	NA	NA
BSU_00080	15313	NA	NA	NA	NA	NA
BSU_00080	15320	NA	NA	NA	NA	NA
BSU_00080	15326	NA	NA	NA	NA	NA
BSU_00080	15345	NA	NA	NA	NA	NA
BSU_00080	15348	NA	NA	NA	NA	NA
BSU_00080	15362	40	3.34014	43	3.97204	1.16828
BSU_00080	15364	NA	NA	NA	NA	NA
BSU_00080	15375	49	4.09167	69	6.37374	1.43049
BSU_00080	15378	237	19.7903	222	20.5068	1.03454
BSU_00080	15380	NA	NA	NA	NA	NA
BSU_00080	15396	NA	NA	NA	NA	NA
BSU_00080	15407	375	31.3138	367	33.9009	1.0771
BSU_00080	15414	130	10.8554	195	18.0127	1.49185
BSU_00080	15420	116	9.68639	100	9.2373	0.953893
BSU_00080	15435	NA	NA	NA	NA	NA
BSU_00080	15455	NA	NA	NA	NA	NA
BSU_00080	15463	132	11.0224	160	14.7797	1.28489
BSU_00080	15492	103	8.60085	140	12.9322	1.39613
BSU_00080	15507	NA	NA	NA	NA	NA
BSU_00080	15515	NA	NA	NA	NA	NA
BSU_00080	15526	NA	NA	NA	NA	NA
BSU_00080	15542	NA	NA	NA	NA	NA
BSU_00080	15546	NA	NA	NA	NA	NA
BSU_00080	15560	NA	NA	NA	NA	NA
BSU_00080	15577	NA	NA	NA	NA	NA
BSU_00080	15582	111	9.26888	148	13.6712	1.37746
BSU_00080	15603	NA	NA	NA	NA	NA
BSU_00080	15613	NA	NA	NA	NA	NA
BSU_00080	15626	139	11.607	123	11.3619	0.979271
BSU_00080	15628	NA	NA	NA	NA	NA
BSU_00080	15648	NA	NA	NA	NA	NA
BSU_00080	15655	74	6.17925	55	5.08051	0.809847
BSU_00080	15659	NA	NA	NA	NA	NA
BSU_00080	15677	NA	NA	NA	NA	NA
BSU_00080	15701	NA	NA	NA	NA	NA
BSU_00080	15704	NA	NA	NA	NA	NA
BSU_00080	15711	NA	NA	NA	NA	NA
BSU_00080	15716	664	55.4463	626	57.8255	1.04081
BSU_00080	15718	NA	NA	NA	NA	NA
BSU_00080	15729	NA	NA	NA	NA	NA
BSU_00080	15757	79	6.59677	93	8.59069	1.2565
BSU_00080	15762	NA	NA	NA	NA	NA
BSU_00080	15768	130	10.8554	140	12.9322	1.17002
BSU_00080	15787	28	2.3381	30	2.77119	1.16505
BSU_00090	15926	NA	NA	NA	NA	NA
BSU_00090	15946	NA	NA	NA	NA	NA
BSU_00090	15970	NA	NA	NA	NA	NA
BSU_00090	15988	NA	NA	NA	NA	NA
BSU_00090	16009	NA	NA	NA	NA	NA
BSU_00090	16015	NA	NA	NA	NA	NA
BSU_00090	16022	NA	NA	NA	NA	NA
BSU_00090	16033	NA	NA	NA	NA	NA
BSU_00090	16039	NA	NA	NA	NA	NA
BSU_00090	16043	NA	NA	NA	NA	NA
BSU_00090	16064	NA	NA	NA	NA	NA
BSU_00090	16075	NA	NA	NA	NA	NA
BSU_00090	16139	NA	NA	NA	NA	NA
BSU_00090	16172	NA	NA	NA	NA	NA
BSU_00090	16177	NA	NA	NA	NA	NA
BSU_00090	16199	NA	NA	NA	NA	NA
BSU_00090	16219	NA	NA	NA	NA	NA
BSU_00090	16237	NA	NA	NA	NA	NA
BSU_00090	16266	NA	NA	NA	NA	NA
BSU_00090	16291	NA	NA	NA	NA	NA
BSU_00090	16295	NA	NA	NA	NA	NA
BSU_00090	16325	NA	NA	NA	NA	NA
BSU_00090	16328	NA	NA	NA	NA	NA
BSU_00090	16349	NA	NA	NA	NA	NA
BSU_00090	16359	NA	NA	NA	NA	NA
BSU_00090	16399	NA	NA	NA	NA	NA
BSU_00090	16403	NA	NA	NA	NA	NA
BSU_00090	16414	NA	NA	NA	NA	NA
BSU_00090	16421	NA	NA	NA	NA	NA
BSU_00090	16457	NA	NA	NA	NA	NA
BSU_00090	16480	NA	NA	NA	NA	NA
BSU_00090	16493	NA	NA	NA	NA	NA
BSU_00090	16498	NA	NA	NA	NA	NA
BSU_00090	16508	NA	NA	NA	NA	NA
BSU_00090	16517	NA	NA	NA	NA	NA
BSU_00090	16556	NA	NA	NA	NA	NA
BSU_00090	16600	NA	NA	NA	NA	NA
BSU_00090	16610	NA	NA	NA	NA	NA
BSU_00090	16661	NA	NA	NA	NA	NA
BSU_00090	16667	NA	NA	NA	NA	NA
BSU_00090	16696	NA	NA	NA	NA	NA
BSU_00090	16725	NA	NA	NA	NA	NA
BSU_00090	16735	NA	NA	NA	NA	NA
BSU_00090	16742	NA	NA	NA	NA	NA
BSU_00090	16784	NA	NA	NA	NA	NA
BSU_00090	16819	NA	NA	NA	NA	NA
BSU_00090	16838	NA	NA	NA	NA	NA
BSU_00090	16841	NA	NA	NA	NA	NA
BSU_00090	16852	NA	NA	NA	NA	NA
BSU_00090	16877	NA	NA	NA	NA	NA
BSU_00090	16887	NA	NA	NA	NA	NA
BSU_00090	16946	NA	NA	NA	NA	NA
BSU_00090	16961	NA	NA	NA	NA	NA
BSU_00090	16967	NA	NA	NA	NA	NA
BSU_00090	16997	NA	NA	NA	NA	NA
BSU_00090	17052	NA	NA	NA	NA	NA
BSU_00090	17069	NA	NA	NA	NA	NA
BSU_00090	17074	NA	NA	NA	NA	NA
BSU_00090	17076	NA	NA	NA	NA	NA
BSU_00090	17117	NA	NA	NA	NA	NA
BSU_00090	17127	NA	NA	NA	NA	NA
BSU_00090	17184	NA	NA	NA	NA	NA
BSU_00090	17211	NA	NA	NA	NA	NA
BSU_00090	17218	NA	NA	NA	NA	NA
BSU_00090	17240	NA	NA	NA	NA	NA
BSU_00090	17247	NA	NA	NA	NA	NA
BSU_00090	17275	NA	NA	NA	NA	NA
BSU_00090	17341	NA	NA	NA	NA	NA
BSU_00090	17348	NA	NA	NA	NA	NA
BSU_00090	17363	48	4.00816	47	4.34153	1.0776
BSU_00090	17367	101	8.43384	93	8.59069	1.0179
BSU_00090	17369	NA	NA	NA	NA	NA
BSU_00090	17379	NA	NA	NA	NA	NA
BSU_00100	17551	214	17.8697	261	24.1094	1.29088
BSU_00100	17559	466	38.9126	703	64.9382	1.49742
BSU_00100	17580	NA	NA	NA	NA	NA
BSU_00100	17586	335	27.9736	402	37.1339	1.27513
BSU_00100	17644	NA	NA	NA	NA	NA
BSU_00100	17662	NA	NA	NA	NA	NA
BSU_00100	17665	NA	NA	NA	NA	NA
BSU_00100	17686	NA	NA	NA	NA	NA
BSU_00100	17696	NA	NA	NA	NA	NA
BSU_00100	17701	34	2.83912	57	5.26526	1.59987
BSU_00100	17713	15	1.25255	14	1.29322	1.03104
BSU_00100	17734	55	4.59269	130	12.0085	1.93351
BSU_00100	17756	334	27.8901	388	35.8407	1.24361
BSU_00100	17763	NA	NA	NA	NA	NA
BSU_00100	17785	11	0.918537	14	1.29322	1.33227
BSU_00100	17807	NA	NA	NA	NA	NA
BSU_00100	17809	NA	NA	NA	NA	NA
BSU_00100	17822	34	2.83912	34	3.14068	1.09804
BSU_00100	17828	1069	89.2651	1500	138.559	1.42711
BSU_00100	17845	9	0.751531	9	0.831357	1.09804
BSU_00100	17853	16	1.33605	16	1.47797	1.09804
BSU_00100	17885	9	0.751531	NA	NA	0
BSU_00100	17892	NA	NA	NA	NA	NA
BSU_00100	17901	282	23.548	402	37.1339	1.44241
BSU_00100	17903	NA	NA	NA	NA	NA
BSU_00100	17911	NA	NA	NA	NA	NA
BSU_00100	17921	NA	NA	NA	NA	NA
BSU_00100	17941	NA	NA	NA	NA	NA
BSU_00100	17977	NA	NA	NA	NA	NA
BSU_00100	18015	NA	NA	NA	NA	NA
BSU_00100	18021	NA	NA	NA	NA	NA
BSU_00100	18029	68	5.67823	91	8.40594	1.38102
BSU_00100	18040	NA	NA	NA	NA	NA
BSU_00100	18099	85	7.09779	98	9.05255	1.23627
BSU_00100	18130	NA	NA	NA	NA	NA
BSU_00100	18157	52	4.34218	69	6.37374	1.37277
BSU_00100	18164	NA	NA	NA	NA	NA
BSU_00100	18174	167	13.9451	209	19.306	1.31594
BSU_00100	18190	NA	NA	NA	NA	NA
BSU_00100	18253	74	6.17925	71	6.55848	1.05785
BSU_00100	18278	NA	NA	NA	NA	NA
BSU_00100	18280	NA	NA	NA	NA	NA
BSU_00100	18294	NA	NA	NA	NA	NA
BSU_00100	18316	NA	NA	NA	NA	NA
BSU_00100	18340	NA	NA	NA	NA	NA
BSU_00100	18364	NA	NA	NA	NA	NA
BSU_00100	18387	NA	NA	NA	NA	NA
BSU_00100	18409	144	12.0245	222	20.5068	1.51847
BSU_00100	18446	NA	NA	NA	NA	NA
BSU_00100	18479	NA	NA	NA	NA	NA
BSU_00100	18498	NA	NA	NA	NA	NA
BSU_00100	18508	NA	NA	NA	NA	NA
BSU_00100	18526	NA	NA	NA	NA	NA
BSU_00100	18532	NA	NA	NA	NA	NA
BSU_00100	18546	NA	NA	NA	NA	NA
BSU_00100	18605	NA	NA	NA	NA	NA
BSU_00100	18628	NA	NA	NA	NA	NA
BSU_00100	18639	NA	NA	24	2.21695	NA
BSU_00100	18689	NA	NA	NA	NA	NA
BSU_00100	18710	NA	NA	NA	NA	NA
BSU_00100	18721	NA	NA	NA	NA	NA
BSU_00100	18741	210	17.5357	280	25.8644	1.37746
BSU_00100	18751	25	2.08759	53	4.89577	1.82785
BSU_00100	18765	75	6.26276	87	8.03645	1.2422
BSU_00100	18802	NA	NA	NA	NA	NA
BSU_00100	18844	NA	NA	NA	NA	NA
BSU_00100	18849	NA	NA	NA	NA	NA
BSU_00100	18863	NA	NA	NA	NA	NA
BSU_00110	19076	NA	NA	NA	NA	NA
BSU_00110	19087	NA	NA	NA	NA	NA
BSU_00110	19186	NA	NA	NA	NA	NA
BSU_00110	19195	NA	NA	NA	NA	NA
BSU_00110	19214	NA	NA	NA	NA	NA
BSU_00110	19241	NA	NA	NA	NA	NA
BSU_00110	19253	NA	NA	NA	NA	NA
BSU_00110	19270	NA	NA	NA	NA	NA
BSU_00110	19282	NA	NA	NA	NA	NA
BSU_00110	19286	NA	NA	NA	NA	NA
BSU_00110	19294	NA	NA	NA	NA	NA
BSU_00110	19310	NA	NA	NA	NA	NA
BSU_00110	19319	NA	NA	NA	NA	NA
BSU_00110	19346	NA	NA	NA	NA	NA
BSU_00110	19359	NA	NA	NA	NA	NA
BSU_00110	19361	NA	NA	NA	NA	NA
BSU_00110	19408	NA	NA	NA	NA	NA
BSU_00110	19412	NA	NA	NA	NA	NA
BSU_00110	19422	NA	NA	NA	NA	NA
BSU_00110	19475	NA	NA	NA	NA	NA
BSU_00110	19493	NA	NA	NA	NA	NA
BSU_00110	19526	NA	NA	NA	NA	NA
BSU_00110	19529	NA	NA	NA	NA	NA
BSU_00110	19550	NA	NA	NA	NA	NA
BSU_00110	19556	NA	NA	NA	NA	NA
BSU_00110	19562	NA	NA	NA	NA	NA
BSU_00110	19582	NA	NA	NA	NA	NA
BSU_00110	19606	NA	NA	NA	NA	NA
BSU_00110	19627	NA	NA	NA	NA	NA
BSU_00110	19638	NA	NA	NA	NA	NA
BSU_00110	19658	NA	NA	NA	NA	NA
BSU_00110	19685	NA	NA	NA	NA	NA
BSU_00110	19705	NA	NA	NA	NA	NA
BSU_00110	19756	NA	NA	NA	NA	NA
BSU_00110	19772	NA	NA	NA	NA	NA
BSU_00110	19778	NA	NA	NA	NA	NA
BSU_00110	19796	NA	NA	NA	NA	NA
BSU_00110	19835	NA	NA	NA	NA	NA
BSU_00110	19842	NA	NA	NA	NA	NA
BSU_00110	19849	NA	NA	NA	NA	NA
BSU_00110	19877	NA	NA	NA	NA	NA
BSU_00110	19909	NA	NA	NA	NA	NA
BSU_00110	19925	NA	NA	NA	NA	NA
BSU_00110	19944	NA	NA	NA	NA	NA
BSU_00120	19972	NA	NA	NA	NA	NA
BSU_00120	19978	NA	NA	NA	NA	NA
BSU_00120	19984	NA	NA	NA	NA	NA
BSU_00120	19987	NA	NA	NA	NA	NA
BSU_00120	20006	NA	NA	NA	NA	NA
BSU_00120	20056	NA	NA	NA	NA	NA
BSU_00120	20138	NA	NA	NA	NA	NA
BSU_00120	20142	NA	NA	NA	NA	NA
BSU_00120	20212	NA	NA	NA	NA	NA
BSU_00120	20216	NA	NA	NA	NA	NA
BSU_00120	20218	NA	NA	NA	NA	NA
BSU_00120	20221	NA	NA	NA	NA	NA
BSU_00120	20246	NA	NA	NA	NA	NA
BSU_00120	20257	NA	NA	NA	NA	NA
BSU_00120	20278	NA	NA	NA	NA	NA
BSU_00120	20285	NA	NA	NA	NA	NA
BSU_00120	20326	NA	NA	NA	NA	NA
BSU_00120	20333	NA	NA	NA	NA	NA
BSU_00120	20354	NA	NA	NA	NA	NA
BSU_00120	20362	NA	NA	NA	NA	NA
BSU_00120	20381	NA	NA	NA	NA	NA
BSU_00120	20386	NA	NA	NA	NA	NA
BSU_00120	20413	NA	NA	NA	NA	NA
BSU_00120	20423	NA	NA	NA	NA	NA
BSU_00120	20432	NA	NA	NA	NA	NA
BSU_00120	20437	NA	NA	NA	NA	NA
BSU_00120	20535	67	5.59473	39	3.60255	0.572478
BSU_00120	20537	115	9.60289	128	11.8237	1.20206
BSU_00120	20554	38	3.17313	34	3.14068	0.990017
BSU_00120	20556	NA	NA	NA	NA	NA
BSU_misc_RNA_1	20624	NA	NA	NA	NA	NA
BSU_misc_RNA_1	20631	NA	NA	NA	NA	NA
BSU_misc_RNA_1	20634	NA	NA	NA	NA	NA
BSU_misc_RNA_1	20651	NA	NA	NA	NA	NA
BSU_misc_RNA_1	20727	NA	NA	NA	NA	NA
BSU_misc_RNA_1	20735	NA	NA	NA	NA	NA
BSU_misc_RNA_1	20742	NA	NA	NA	NA	NA
BSU_misc_RNA_1	20749	NA	NA	NA	NA	NA
BSU_misc_RNA_1	20822	NA	NA	NA	NA	NA
BSU_00130	20888	NA	NA	NA	NA	NA
BSU_00130	20921	NA	NA	NA	NA	NA
BSU_00130	20935	NA	NA	NA	NA	NA
BSU_00130	20953	NA	NA	NA	NA	NA
BSU_00130	20966	NA	NA	NA	NA	NA
BSU_00130	20987	NA	NA	NA	NA	NA
BSU_00130	21002	NA	NA	NA	NA	NA
BSU_00130	21022	NA	NA	NA	NA	NA
BSU_00130	21095	NA	NA	NA	NA	NA
BSU_00130	21098	NA	NA	NA	NA	NA
BSU_00130	21128	NA	NA	NA	NA	NA
BSU_00130	21148	NA	NA	NA	NA	NA
BSU_00130	21173	NA	NA	NA	NA	NA
BSU_00130	21197	NA	NA	NA	NA	NA
BSU_00130	21214	NA	NA	NA	NA	NA
BSU_00130	21244	NA	NA	NA	NA	NA
BSU_00130	21254	NA	NA	NA	NA	NA
BSU_00130	21282	NA	NA	NA	NA	NA
BSU_00130	21305	NA	NA	NA	NA	NA
BSU_00130	21323	NA	NA	NA	NA	NA
BSU_00130	21352	NA	NA	NA	NA	NA
BSU_00130	21375	NA	NA	NA	NA	NA
BSU_00130	21377	NA	NA	NA	NA	NA
BSU_00130	21385	NA	NA	NA	NA	NA
BSU_00130	21411	NA	NA	NA	NA	NA
BSU_00130	21413	NA	NA	NA	NA	NA
BSU_00130	21419	NA	NA	NA	NA	NA
BSU_00130	21444	NA	NA	NA	NA	NA
BSU_00130	21446	NA	NA	NA	NA	NA
BSU_00130	21450	NA	NA	NA	NA	NA
BSU_00130	21471	NA	NA	NA	NA	NA
BSU_00130	21473	NA	NA	NA	NA	NA
BSU_00130	21478	NA	NA	NA	NA	NA
BSU_00130	21515	NA	NA	NA	NA	NA
BSU_00130	21536	NA	NA	NA	NA	NA
BSU_00130	21555	NA	NA	NA	NA	NA
BSU_00130	21562	NA	NA	NA	NA	NA
BSU_00130	21587	NA	NA	NA	NA	NA
BSU_00130	21639	NA	NA	NA	NA	NA
BSU_00130	21703	NA	NA	NA	NA	NA
BSU_00130	21722	NA	NA	NA	NA	NA
BSU_00130	21725	NA	NA	NA	NA	NA
BSU_00130	21739	NA	NA	NA	NA	NA
BSU_00130	21765	NA	NA	NA	NA	NA
BSU_00130	21775	NA	NA	NA	NA	NA
BSU_00130	21785	NA	NA	NA	NA	NA
BSU_00130	21828	NA	NA	NA	NA	NA
BSU_00130	21848	NA	NA	NA	NA	NA
BSU_00130	21859	NA	NA	NA	NA	NA
BSU_00130	21866	NA	NA	NA	NA	NA
BSU_00130	21882	NA	NA	NA	NA	NA
BSU_00130	21887	NA	NA	NA	NA	NA
BSU_00130	21918	NA	NA	NA	NA	NA
BSU_00130	21974	NA	NA	NA	NA	NA
BSU_00130	22015	13	1.08554	13	1.20085	1.09804
BSU_00130	22064	NA	NA	NA	NA	NA
BSU_00130	22069	NA	NA	NA	NA	NA
BSU_00130	22077	NA	NA	NA	NA	NA
BSU_00130	22125	NA	NA	NA	NA	NA
BSU_00130	22127	NA	NA	NA	NA	NA
BSU_00130	22136	29	2.4216	38	3.51017	1.36056
BSU_00130	22144	12	1.00204	14	1.29322	1.24776
BSU_00130	22155	NA	NA	NA	NA	NA
BSU_tRNA_7	22299	NA	NA	NA	NA	NA
BSU_00140	22510	NA	NA	NA	NA	NA
BSU_00140	22519	NA	NA	NA	NA	NA
BSU_00140	22538	NA	NA	NA	NA	NA
BSU_00140	22543	NA	NA	NA	NA	NA
BSU_00140	22578	59	4.9267	75	6.92797	1.33109
BSU_00140	22598	NA	NA	NA	NA	NA
BSU_00140	22615	NA	NA	NA	NA	NA
BSU_00140	22625	NA	NA	NA	NA	NA
BSU_00140	22638	NA	NA	NA	NA	NA
BSU_00140	22645	NA	NA	NA	NA	NA
BSU_00140	22662	NA	NA	NA	NA	NA
BSU_00140	22715	NA	NA	NA	NA	NA
BSU_00140	22739	109	9.10187	83	7.66696	0.833374
BSU_00140	22743	250	20.8759	228	21.061	1.00858
BSU_00140	22770	NA	NA	NA	NA	NA
BSU_00140	22781	NA	NA	NA	NA	NA
BSU_00140	22806	442	36.9085	403	37.2263	1.00833
BSU_00140	22813	149	12.442	123	11.3619	0.911797
BSU_00140	22815	NA	NA	NA	NA	NA
BSU_00140	22840	NA	NA	NA	NA	NA
BSU_00140	22870	NA	NA	NA	NA	NA
BSU_00140	22878	NA	NA	NA	NA	NA
BSU_00140	22895	NA	NA	NA	NA	NA
BSU_00140	22949	NA	NA	NA	NA	NA
BSU_00140	22956	103	8.60085	124	11.4543	1.27826
BSU_00140	22995	NA	NA	NA	NA	NA
BSU_00140	23010	NA	NA	NA	NA	NA
BSU_00140	23017	109	9.10187	140	12.9322	1.34114
BSU_00140	23044	NA	NA	NA	NA	NA
BSU_00140	23059	NA	NA	NA	NA	NA
BSU_00140	23063	NA	NA	NA	NA	NA
BSU_00140	23075	NA	NA	NA	NA	NA
BSU_00140	23096	84	7.01429	103	9.51442	1.29609
BSU_00140	23108	NA	NA	NA	NA	NA
BSU_00140	23113	47	3.92466	51	4.71102	1.17737
BSU_00140	23116	NA	NA	NA	NA	NA
BSU_00140	23128	NA	NA	NA	NA	NA
BSU_00140	23134	NA	NA	NA	NA	NA
BSU_00150	23149	56	4.67619	53	4.89577	1.04457
BSU_00150	23154	NA	NA	NA	NA	NA
BSU_00150	23164	85	7.09779	71	6.55848	0.923249
BSU_00150	23196	NA	NA	NA	NA	NA
BSU_00150	23227	NA	NA	NA	NA	NA
BSU_00150	23233	NA	NA	NA	NA	NA
BSU_00150	23241	NA	NA	NA	NA	NA
BSU_00150	23285	NA	NA	NA	NA	NA
BSU_00150	23309	NA	NA	NA	NA	NA
BSU_00150	23313	16	1.33605	25	2.30932	1.53149
BSU_00150	23362	146	12.1915	192	17.7356	1.36406
BSU_00150	23370	124	10.3544	148	13.6712	1.26989
BSU_00150	23386	154	12.8595	155	14.3178	1.10433
BSU_00150	23390	NA	NA	NA	NA	NA
BSU_00150	23425	NA	NA	NA	NA	NA
BSU_00150	23435	60	5.0102	53	4.89577	0.977559
BSU_00150	23437	70	5.84524	78	7.20509	1.20315
BSU_00150	23447	NA	NA	NA	NA	NA
BSU_00150	23499	20	1.67007	17	1.57034	0.9402
BSU_00150	23501	NA	NA	13	1.20085	NA
BSU_00150	23505	69	5.76173	105	9.69916	1.50582
BSU_00150	23510	NA	NA	NA	NA	NA
BSU_00150	23518	NA	NA	NA	NA	NA
BSU_00150	23521	NA	NA	NA	NA	NA
BSU_00150	23539	NA	NA	NA	NA	NA
BSU_00150	23573	NA	NA	NA	NA	NA
BSU_00150	23620	166	13.8616	171	15.7958	1.12687
BSU_00150	23622	23	1.92058	23	2.12458	1.09804
BSU_00150	23630	NA	NA	NA	NA	NA
BSU_00150	23637	NA	NA	NA	NA	NA
BSU_00150	23645	NA	NA	NA	NA	NA
BSU_00150	23652	NA	NA	NA	NA	NA
BSU_00150	23659	NA	NA	NA	NA	NA
BSU_00150	23676	34	2.83912	38	3.51017	1.20607
BSU_00150	23733	NA	NA	NA	NA	NA
BSU_00150	23743	294	24.55	364	33.6238	1.30548
BSU_00150	23751	100	8.35034	113	10.4381	1.21675
BSU_00150	23763	NA	NA	NA	NA	NA
BSU_00160	23869	NA	NA	NA	NA	NA
BSU_00160	23894	297	24.8005	351	32.4229	1.2603
BSU_00160	23950	NA	NA	NA	NA	NA
BSU_00160	23964	NA	NA	NA	NA	NA
BSU_00160	23978	NA	NA	NA	NA	NA
BSU_00160	24024	303	25.3015	271	25.0331	0.98964
BSU_00160	24053	241	20.1243	263	24.2941	1.18289
BSU_00160	24055	NA	NA	NA	NA	NA
BSU_00160	24088	NA	NA	NA	NA	NA
BSU_00160	24117	NA	NA	NA	NA	NA
BSU_00160	24141	NA	NA	NA	NA	NA
BSU_00160	24170	274	22.8799	290	26.7882	1.15317
BSU_00160	24172	92	7.68231	86	7.94408	1.03254
BSU_00160	24190	NA	NA	NA	NA	NA
BSU_00160	24196	217	18.1202	226	20.8763	1.13751
BSU_00160	24198	NA	NA	NA	NA	NA
BSU_00160	24247	34	2.83912	47	4.34153	1.41252
BSU_00160	24252	79	6.59677	96	8.86781	1.28734
BSU_00160	24305	NA	NA	NA	NA	NA
BSU_00160	24307	NA	NA	NA	NA	NA
BSU_00160	24319	1250	104.379	1233	113.896	1.08475
BSU_00160	24364	133	11.106	164	15.1492	1.30154
BSU_00160	24379	109	9.10187	97	8.96018	0.984762
BSU_00160	24410	NA	NA	NA	NA	NA
BSU_00160	24425	NA	NA	NA	NA	NA
BSU_00160	24435	NA	NA	NA	NA	NA
BSU_00160	24482	32	2.67211	21	1.93983	0.688947
BSU_00160	24484	540	45.0918	541	49.9738	1.09985
BSU_00160	24494	NA	NA	NA	NA	NA
BSU_00160	24511	NA	NA	NA	NA	NA
BSU_00160	24544	53	4.42568	46	4.24916	0.960468
BSU_00160	24564	NA	NA	NA	NA	NA
BSU_00160	24573	188	15.6986	188	17.3661	1.09805
BSU_00160	24588	NA	NA	NA	NA	NA
BSU_00160	24645	142	11.8575	142	13.117	1.09804
BSU_00160	24654	56	4.67619	44	4.06441	0.863818
BSU_00160	24656	NA	NA	NA	NA	NA
BSU_00160	24674	11	0.918537	17	1.57034	1.52084
BSU_00160	24689	NA	NA	NA	NA	NA
BSU_00160	24699	NA	NA	NA	NA	NA
BSU_00160	24708	NA	NA	NA	NA	NA
BSU_00160	24723	87	7.2648	99	9.14493	1.22354
BSU_00160	24766	206	17.2017	174	16.0729	0.934078
BSU_00160	24771	28	2.3381	24	2.21695	0.948327
BSU_00160	24775	265	22.1284	274	25.3102	1.13048
BSU_00160	24841	214	17.8697	227	20.9687	1.15532
BSU_00160	24866	NA	NA	NA	NA	NA
BSU_00160	24883	483	40.3321	521	48.1263	1.17161
BSU_00160	24885	100	8.35034	108	9.97628	1.17279
BSU_00160	24911	131	10.9389	126	11.639	1.06025
BSU_00160	24915	328	27.3891	300	27.7119	1.01138
BSU_00160	24929	NA	NA	NA	NA	NA
BSU_00160	24956	83	6.93078	85	7.8517	1.12117
BSU_00160	24986	NA	NA	NA	NA	NA
BSU_00160	25006	160	13.3605	156	14.4102	1.07345
BSU_00160	25020	215	17.9532	223	20.5992	1.13353
BSU_00160	25068	NA	NA	NA	NA	NA
BSU_00160	25108	297	24.8005	310	28.6356	1.13966
BSU_00160	25121	NA	NA	NA	NA	NA
BSU_00160	25146	NA	NA	NA	NA	NA
BSU_00170	25222	NA	NA	NA	NA	NA
BSU_00170	25230	NA	NA	NA	NA	NA
BSU_00170	25232	NA	NA	NA	NA	NA
BSU_00170	25250	NA	NA	NA	NA	NA
BSU_00170	25284	NA	NA	NA	NA	NA
BSU_00170	25298	NA	NA	NA	NA	NA
BSU_00170	25322	113	9.43588	126	11.639	1.20381
BSU_00170	25331	62	5.17721	69	6.37374	1.20194
BSU_00170	25348	678	56.6153	634	58.5645	1.03288
BSU_00170	25358	442	36.9085	471	43.5077	1.15977
BSU_00170	25360	389	32.4828	409	37.7806	1.14674
BSU_00170	25370	NA	NA	NA	NA	NA
BSU_00170	25376	NA	NA	NA	NA	NA
BSU_00170	25389	656	54.7782	677	62.5365	1.12866
BSU_00170	25391	17	1.41956	24	2.21695	1.43296
BSU_00170	25401	NA	NA	NA	NA	NA
BSU_00170	25403	121	10.1039	128	11.8237	1.15267
BSU_00170	25410	11	0.918537	21	1.93983	1.72607
BSU_00170	25415	223	18.6213	267	24.6636	1.27295
BSU_00170	25418	295	24.6335	274	25.3102	1.02632
BSU_00170	25439	54	4.50918	71	6.55848	1.36387
BSU_00170	25465	NA	NA	NA	NA	NA
BSU_00170	25491	NA	NA	NA	NA	NA
BSU_00170	25498	NA	NA	NA	NA	NA
BSU_00170	25509	24	2.00408	20	1.84746	0.920967
BSU_00170	25518	NA	NA	NA	NA	NA
BSU_00170	25532	NA	NA	NA	NA	NA
BSU_00170	25566	427	35.656	517	47.7568	1.28382
BSU_00170	25574	NA	NA	NA	NA	NA
BSU_00170	25597	NA	NA	NA	NA	NA
BSU_00170	25612	144	12.0245	165	15.2415	1.23026
BSU_00170	25616	NA	NA	NA	NA	NA
BSU_00170	25650	NA	NA	NA	NA	NA
BSU_00170	25656	NA	NA	NA	NA	NA
BSU_00170	25661	NA	NA	NA	NA	NA
BSU_00170	25688	NA	NA	NA	NA	NA
BSU_00170	25706	NA	NA	NA	NA	NA
BSU_00170	25721	224	18.7048	209	19.306	1.03073
BSU_00170	25734	NA	NA	NA	NA	NA
BSU_00170	25751	NA	NA	NA	NA	NA
BSU_00180	25870	NA	NA	NA	NA	NA
BSU_00180	25872	NA	NA	NA	NA	NA
BSU_00180	25887	NA	NA	NA	NA	NA
BSU_00180	25928	NA	NA	NA	NA	NA
BSU_00180	25947	NA	NA	NA	NA	NA
BSU_00180	25959	63	5.26071	51	4.71102	0.892813
BSU_00180	25961	NA	NA	NA	NA	NA
BSU_00180	25974	NA	NA	NA	NA	NA
BSU_00180	25979	98	8.18333	70	6.46611	0.771249
BSU_00180	26001	NA	NA	NA	NA	NA
BSU_00180	26024	NA	NA	NA	NA	NA
BSU_00180	26040	19	1.58656	13	1.20085	0.72947
BSU_00180	26080	26	2.17109	28	2.58644	1.17002
BSU_00180	26123	NA	NA	NA	NA	NA
BSU_00180	26189	39	3.25663	28	2.58644	0.776218
BSU_00180	26217	26	2.17109	11	1.0161	0.262587
BSU_00180	26294	NA	NA	NA	NA	NA
BSU_00180	26335	NA	NA	NA	NA	NA
BSU_misc_RNA_2	26385	NA	NA	NA	NA	NA
BSU_misc_RNA_2	26388	61	5.09371	69	6.37374	1.21773
BSU_misc_RNA_2	26399	NA	NA	NA	NA	NA
BSU_misc_RNA_2	26409	NA	NA	NA	NA	NA
BSU_misc_RNA_2	26413	NA	NA	NA	NA	NA
BSU_misc_RNA_2	26426	NA	NA	NA	NA	NA
BSU_misc_RNA_2	26438	NA	NA	NA	NA	NA
BSU_misc_RNA_2	26451	NA	NA	NA	NA	NA
BSU_misc_RNA_2	26467	NA	NA	NA	NA	NA
BSU_misc_RNA_2	26499	NA	NA	NA	NA	NA
BSU_misc_RNA_2	26504	NA	NA	NA	NA	NA
BSU_misc_RNA_2	26516	NA	NA	NA	NA	NA
BSU_misc_RNA_2	26520	NA	NA	NA	NA	NA
BSU_misc_RNA_2	26593	NA	NA	NA	NA	NA
BSU_misc_RNA_2	26636	NA	NA	NA	NA	NA
BSU_misc_RNA_2	26644	NA	NA	NA	NA	NA
BSU_misc_RNA_2	26648	NA	NA	NA	NA	NA
BSU_misc_RNA_2	26655	NA	NA	NA	NA	NA
BSU_misc_RNA_2	26660	NA	NA	NA	NA	NA
BSU_misc_RNA_2	26685	NA	NA	NA	NA	NA
BSU_misc_RNA_2	26715	137	11.44	166	15.3339	1.28453
BSU_misc_RNA_2	26718	NA	NA	NA	NA	NA
BSU_misc_RNA_2	26721	21	1.75357	23	2.12458	1.1864
BSU_00190	26820	NA	NA	NA	NA	NA
BSU_00190	26830	NA	NA	NA	NA	NA
BSU_00190	26832	NA	NA	NA	NA	NA
BSU_00190	26839	NA	NA	NA	NA	NA
BSU_00190	26885	NA	NA	NA	NA	NA
BSU_00190	26934	NA	NA	NA	NA	NA
BSU_00190	26951	NA	NA	NA	NA	NA
BSU_00190	26983	NA	NA	NA	NA	NA
BSU_00190	26990	NA	NA	NA	NA	NA
BSU_00190	27050	NA	NA	NA	NA	NA
BSU_00190	27058	NA	NA	NA	NA	NA
BSU_00190	27073	NA	NA	NA	NA	NA
BSU_00190	27085	NA	NA	NA	NA	NA
BSU_00190	27104	NA	NA	NA	NA	NA
BSU_00190	27107	NA	NA	NA	NA	NA
BSU_00190	27140	NA	NA	NA	NA	NA
BSU_00190	27171	NA	NA	NA	NA	NA
BSU_00190	27173	NA	NA	NA	NA	NA
BSU_00190	27178	NA	NA	NA	NA	NA
BSU_00190	27180	NA	NA	NA	NA	NA
BSU_00190	27182	NA	NA	NA	NA	NA
BSU_00190	27187	NA	NA	NA	NA	NA
BSU_00190	27200	NA	NA	NA	NA	NA
BSU_00190	27209	NA	NA	NA	NA	NA
BSU_00190	27221	NA	NA	NA	NA	NA
BSU_00190	27229	NA	NA	NA	NA	NA
BSU_00190	27232	NA	NA	NA	NA	NA
BSU_00190	27241	NA	NA	NA	NA	NA
BSU_00190	27263	NA	NA	NA	NA	NA
BSU_00190	27271	NA	NA	NA	NA	NA
BSU_00190	27274	NA	NA	NA	NA	NA
BSU_00190	27304	NA	NA	NA	NA	NA
BSU_00190	27311	NA	NA	NA	NA	NA
BSU_00190	27317	NA	NA	NA	NA	NA
BSU_00190	27338	NA	NA	NA	NA	NA
BSU_00190	27347	NA	NA	NA	NA	NA
BSU_00190	27364	NA	NA	NA	NA	NA
BSU_00190	27377	NA	NA	NA	NA	NA
BSU_00190	27487	NA	NA	NA	NA	NA
BSU_00190	27503	NA	NA	NA	NA	NA
BSU_00190	27529	NA	NA	NA	NA	NA
BSU_00190	27533	NA	NA	NA	NA	NA
BSU_00190	27553	NA	NA	NA	NA	NA
BSU_00190	27555	NA	NA	NA	NA	NA
BSU_00190	27557	NA	NA	NA	NA	NA
BSU_00190	27587	NA	NA	NA	NA	NA
BSU_00190	27616	NA	NA	NA	NA	NA
BSU_00190	27650	NA	NA	NA	NA	NA
BSU_00190	27658	NA	NA	NA	NA	NA
BSU_00190	27665	NA	NA	NA	NA	NA
BSU_00190	27675	NA	NA	NA	NA	NA
BSU_00190	27696	NA	NA	NA	NA	NA
BSU_00190	27715	NA	NA	NA	NA	NA
BSU_00190	27736	NA	NA	NA	NA	NA
BSU_00190	27763	NA	NA	NA	NA	NA
BSU_00190	27790	NA	NA	NA	NA	NA
BSU_00190	27792	NA	NA	NA	NA	NA
BSU_00190	27806	NA	NA	NA	NA	NA
BSU_00190	27854	NA	NA	NA	NA	NA
BSU_00190	27929	NA	NA	NA	NA	NA
BSU_00190	27967	NA	NA	NA	NA	NA
BSU_00190	27991	NA	NA	NA	NA	NA
BSU_00190	28056	NA	NA	NA	NA	NA
BSU_00190	28069	NA	NA	NA	NA	NA
BSU_00190	28174	NA	NA	NA	NA	NA
BSU_00190	28248	NA	NA	NA	NA	NA
BSU_00190	28262	NA	NA	NA	NA	NA
BSU_00190	28280	NA	NA	NA	NA	NA
BSU_00190	28298	NA	NA	NA	NA	NA
BSU_00190	28315	NA	NA	NA	NA	NA
BSU_00190	28373	NA	NA	NA	NA	NA
BSU_00190	28378	NA	NA	NA	NA	NA
BSU_00190	28393	NA	NA	NA	NA	NA
BSU_00190	28451	NA	NA	NA	NA	NA
BSU_00190	28486	NA	NA	NA	NA	NA
BSU_00190	28495	NA	NA	NA	NA	NA
BSU_00190	28503	NA	NA	NA	NA	NA
BSU_00200	28546	NA	NA	NA	NA	NA
BSU_00200	28549	NA	NA	NA	NA	NA
BSU_00200	28651	NA	NA	NA	NA	NA
BSU_00200	28656	NA	NA	NA	NA	NA
BSU_00200	28662	NA	NA	NA	NA	NA
BSU_00200	28696	NA	NA	NA	NA	NA
BSU_00200	28729	NA	NA	NA	NA	NA
BSU_00200	28735	NA	NA	NA	NA	NA
BSU_00200	28749	NA	NA	NA	NA	NA
BSU_00200	28819	NA	NA	NA	NA	NA
BSU_00200	28845	NA	NA	NA	NA	NA
BSU_00200	28850	NA	NA	NA	NA	NA
BSU_00210	28873	NA	NA	NA	NA	NA
BSU_00210	28886	NA	NA	NA	NA	NA
BSU_00210	28908	NA	NA	NA	NA	NA
BSU_00210	28964	NA	NA	NA	NA	NA
BSU_00210	28968	NA	NA	NA	NA	NA
BSU_00210	28982	NA	NA	NA	NA	NA
BSU_00210	28985	NA	NA	NA	NA	NA
BSU_00210	28988	NA	NA	NA	NA	NA
BSU_00210	29006	NA	NA	NA	NA	NA
BSU_00210	29009	NA	NA	NA	NA	NA
BSU_00210	29032	NA	NA	NA	NA	NA
BSU_00210	29052	NA	NA	NA	NA	NA
BSU_00210	29055	NA	NA	9	0.831357	NA
BSU_00210	29074	15	1.25255	NA	NA	0
BSU_00210	29076	32	2.67211	15	1.38559	0.362154
BSU_00210	29078	23	1.92058	18	1.66271	0.859972
BSU_00210	29088	NA	NA	NA	NA	NA
BSU_00210	29100	NA	NA	NA	NA	NA
BSU_00210	29109	NA	NA	NA	NA	NA
BSU_00210	29130	NA	NA	NA	NA	NA
BSU_00210	29139	NA	NA	NA	NA	NA
BSU_00210	29145	NA	NA	NA	NA	NA
BSU_00210	29164	NA	NA	NA	NA	NA
BSU_00210	29176	10	0.835034	NA	NA	0
BSU_00210	29196	NA	NA	NA	NA	NA
BSU_00210	29229	NA	NA	NA	NA	NA
BSU_00210	29232	NA	NA	NA	NA	NA
BSU_00210	29237	NA	NA	NA	NA	NA
BSU_00210	29249	NA	NA	NA	NA	NA
BSU_00210	29258	NA	NA	NA	NA	NA
BSU_00210	29301	NA	NA	NA	NA	NA
BSU_00210	29304	NA	NA	NA	NA	NA
BSU_00210	29306	NA	NA	NA	NA	NA
BSU_00210	29329	8	0.668027	NA	NA	0
BSU_00210	29331	NA	NA	NA	NA	NA
BSU_00210	29333	9	0.751531	NA	NA	0
BSU_00210	29358	NA	NA	NA	NA	NA
BSU_00210	29361	NA	NA	NA	NA	NA
BSU_00210	29373	10	0.835034	NA	NA	0
BSU_00210	29410	NA	NA	NA	NA	NA
BSU_00210	29433	NA	NA	NA	NA	NA
BSU_00210	29461	182	15.1976	183	16.9043	1.10337
BSU_00220	29506	NA	NA	NA	NA	NA
BSU_00220	29530	NA	NA	NA	NA	NA
BSU_00220	29546	NA	NA	NA	NA	NA
BSU_00220	29596	NA	NA	NA	NA	NA
BSU_00220	29617	NA	NA	NA	NA	NA
BSU_00220	29619	230	19.2058	283	26.1416	1.29945
BSU_00220	29632	140	11.6905	188	17.3661	1.38437
BSU_00220	29646	NA	NA	NA	NA	NA
BSU_00220	29655	NA	NA	NA	NA	NA
BSU_00220	29659	300	25.051	309	28.5433	1.12676
BSU_00220	29683	NA	NA	NA	NA	NA
BSU_00220	29703	NA	NA	NA	NA	NA
BSU_00230	29780	NA	NA	NA	NA	NA
BSU_00230	29786	NA	NA	NA	NA	NA
BSU_00230	29789	110	9.18537	81	7.48221	0.800814
BSU_00230	29798	NA	NA	NA	NA	NA
BSU_00230	29803	71	5.92874	64	5.91187	0.997232
BSU_00230	29813	NA	NA	NA	NA	NA
BSU_00230	29827	130	10.8554	139	12.8398	1.16306
BSU_00230	29851	74	6.17925	63	5.8195	0.941742
BSU_00230	29876	NA	NA	NA	NA	NA
BSU_00230	29911	230	19.2058	255	23.5551	1.19826
BSU_00230	29915	11	0.918537	NA	NA	0
BSU_00230	29951	NA	NA	NA	NA	NA
BSU_00230	29960	250	20.8759	294	27.1577	1.25551
BSU_00230	29969	NA	NA	NA	NA	NA
BSU_00230	29983	NA	NA	NA	NA	NA
BSU_00230	29989	NA	NA	NA	NA	NA
BSU_00230	29998	NA	NA	NA	NA	NA
BSU_00230	30007	NA	NA	NA	NA	NA
BSU_00230	30017	NA	NA	NA	NA	NA
BSU_00230	30026	326	27.2221	337	31.1297	1.13028
BSU_00230	30033	271	22.6294	285	26.3263	1.14697
BSU_rRNA_4	30281	NA	NA	NA	NA	NA
BSU_rRNA_4	30328	NA	NA	NA	NA	NA
BSU_rRNA_4	30331	NA	NA	NA	NA	NA
BSU_rRNA_4	30375	NA	NA	NA	NA	NA
BSU_rRNA_4	30393	NA	NA	NA	NA	NA
BSU_rRNA_4	30404	NA	NA	NA	NA	NA
BSU_rRNA_4	30415	NA	NA	NA	NA	NA
BSU_rRNA_4	30426	NA	NA	NA	NA	NA
BSU_rRNA_4	30446	NA	NA	NA	NA	NA
BSU_rRNA_4	30449	NA	NA	NA	NA	NA
BSU_rRNA_4	30484	NA	NA	NA	NA	NA
BSU_rRNA_4	30501	NA	NA	NA	NA	NA
BSU_rRNA_4	30508	NA	NA	NA	NA	NA
BSU_rRNA_4	30530	NA	NA	NA	NA	NA
BSU_rRNA_4	30534	NA	NA	NA	NA	NA
BSU_rRNA_4	30546	NA	NA	NA	NA	NA
BSU_rRNA_4	30572	NA	NA	NA	NA	NA
BSU_rRNA_4	30628	NA	NA	NA	NA	NA
BSU_rRNA_4	30643	NA	NA	NA	NA	NA
BSU_rRNA_4	30714	NA	NA	NA	NA	NA
BSU_rRNA_4	30728	NA	NA	NA	NA	NA
BSU_rRNA_4	30742	NA	NA	NA	NA	NA
BSU_rRNA_4	30753	NA	NA	NA	NA	NA
BSU_rRNA_4	30761	NA	NA	NA	NA	NA
BSU_rRNA_4	30772	NA	NA	NA	NA	NA
BSU_rRNA_4	30776	NA	NA	NA	NA	NA
BSU_rRNA_4	30794	NA	NA	NA	NA	NA
BSU_rRNA_4	30798	NA	NA	NA	NA	NA
BSU_rRNA_4	30817	NA	NA	NA	NA	NA
BSU_rRNA_4	30820	NA	NA	NA	NA	NA
BSU_rRNA_4	30824	NA	NA	NA	NA	NA
BSU_rRNA_4	30848	NA	NA	NA	NA	NA
BSU_rRNA_4	30857	NA	NA	NA	NA	NA
BSU_rRNA_4	30880	NA	NA	NA	NA	NA
BSU_rRNA_4	30972	NA	NA	NA	NA	NA
BSU_rRNA_4	30987	NA	NA	NA	NA	NA
BSU_rRNA_4	31033	NA	NA	NA	NA	NA
BSU_rRNA_4	31075	NA	NA	NA	NA	NA
BSU_rRNA_4	31079	NA	NA	NA	NA	NA
BSU_rRNA_4	31087	NA	NA	NA	NA	NA
BSU_rRNA_4	31099	NA	NA	NA	NA	NA
BSU_rRNA_4	31113	NA	NA	NA	NA	NA
BSU_rRNA_4	31120	NA	NA	NA	NA	NA
BSU_rRNA_4	31138	NA	NA	NA	NA	NA
BSU_rRNA_4	31150	NA	NA	NA	NA	NA
BSU_rRNA_4	31158	NA	NA	NA	NA	NA
BSU_rRNA_4	31178	NA	NA	NA	NA	NA
BSU_rRNA_4	31244	NA	NA	NA	NA	NA
BSU_rRNA_4	31269	NA	NA	NA	NA	NA
BSU_rRNA_4	31298	NA	NA	NA	NA	NA
BSU_rRNA_4	31304	NA	NA	NA	NA	NA
BSU_rRNA_4	31378	NA	NA	NA	NA	NA
BSU_rRNA_4	31409	NA	NA	NA	NA	NA
BSU_rRNA_4	31436	NA	NA	NA	NA	NA
BSU_rRNA_4	31498	NA	NA	NA	NA	NA
BSU_rRNA_4	31510	NA	NA	NA	NA	NA
BSU_rRNA_4	31521	NA	NA	NA	NA	NA
BSU_rRNA_4	31559	NA	NA	NA	NA	NA
BSU_rRNA_4	31631	NA	NA	NA	NA	NA
BSU_rRNA_4	31634	NA	NA	NA	NA	NA
BSU_rRNA_4	31662	NA	NA	NA	NA	NA
BSU_rRNA_4	31679	NA	NA	NA	NA	NA
BSU_rRNA_4	31710	NA	NA	NA	NA	NA
BSU_rRNA_4	31731	NA	NA	NA	NA	NA
BSU_rRNA_4	31739	NA	NA	NA	NA	NA
BSU_rRNA_4	31785	NA	NA	NA	NA	NA
BSU_rRNA_4	31793	NA	NA	NA	NA	NA
BSU_rRNA_4	31799	NA	NA	NA	NA	NA
BSU_rRNA_4	31831	NA	NA	NA	NA	NA
BSU_tRNA_8	31939	NA	NA	NA	NA	NA
BSU_tRNA_8	31952	NA	NA	NA	NA	NA
BSU_tRNA_8	31968	NA	NA	NA	NA	NA
BSU_tRNA_9	32027	NA	NA	NA	NA	NA
BSU_tRNA_9	32084	NA	NA	NA	NA	NA
BSU_rRNA_5	32180	NA	NA	NA	NA	NA
BSU_rRNA_5	32185	NA	NA	NA	NA	NA
BSU_rRNA_5	32216	NA	NA	NA	NA	NA
BSU_rRNA_5	32248	NA	NA	NA	NA	NA
BSU_rRNA_5	32265	NA	NA	NA	NA	NA
BSU_rRNA_5	32314	NA	NA	NA	NA	NA
BSU_rRNA_5	32325	NA	NA	NA	NA	NA
BSU_rRNA_5	32331	NA	NA	NA	NA	NA
BSU_rRNA_5	32343	NA	NA	NA	NA	NA
BSU_rRNA_5	32348	NA	NA	NA	NA	NA
BSU_rRNA_5	32381	NA	NA	NA	NA	NA
BSU_rRNA_5	32385	NA	NA	NA	NA	NA
BSU_rRNA_5	32422	NA	NA	NA	NA	NA
BSU_rRNA_5	32443	NA	NA	NA	NA	NA
BSU_rRNA_5	32477	NA	NA	NA	NA	NA
BSU_rRNA_5	32489	NA	NA	NA	NA	NA
BSU_rRNA_5	32497	NA	NA	NA	NA	NA
BSU_rRNA_5	32512	NA	NA	NA	NA	NA
BSU_rRNA_5	32541	NA	NA	NA	NA	NA
BSU_rRNA_5	32548	NA	NA	NA	NA	NA
BSU_rRNA_5	32559	NA	NA	NA	NA	NA
BSU_rRNA_5	32596	NA	NA	NA	NA	NA
BSU_rRNA_5	32650	NA	NA	NA	NA	NA
BSU_rRNA_5	32654	NA	NA	NA	NA	NA
BSU_rRNA_5	32661	NA	NA	NA	NA	NA
BSU_rRNA_5	32671	NA	NA	NA	NA	NA
BSU_rRNA_5	32682	NA	NA	NA	NA	NA
BSU_rRNA_5	32747	NA	NA	NA	NA	NA
BSU_rRNA_5	32753	NA	NA	NA	NA	NA
BSU_rRNA_5	32767	NA	NA	NA	NA	NA
BSU_rRNA_5	32791	NA	NA	NA	NA	NA
BSU_rRNA_5	32809	NA	NA	NA	NA	NA
BSU_rRNA_5	32827	NA	NA	NA	NA	NA
BSU_rRNA_5	32867	NA	NA	NA	NA	NA
BSU_rRNA_5	32880	NA	NA	NA	NA	NA
BSU_rRNA_5	32890	NA	NA	NA	NA	NA
BSU_rRNA_5	32911	NA	NA	NA	NA	NA
BSU_rRNA_5	32937	NA	NA	NA	NA	NA
BSU_rRNA_5	32996	NA	NA	NA	NA	NA
BSU_rRNA_5	33026	NA	NA	NA	NA	NA
BSU_rRNA_5	33045	NA	NA	NA	NA	NA
BSU_rRNA_5	33051	NA	NA	NA	NA	NA
BSU_rRNA_5	33057	NA	NA	NA	NA	NA
BSU_rRNA_5	33068	NA	NA	NA	NA	NA
BSU_rRNA_5	33083	NA	NA	NA	NA	NA
BSU_rRNA_5	33100	NA	NA	NA	NA	NA
BSU_rRNA_5	33110	NA	NA	NA	NA	NA
BSU_rRNA_5	33118	NA	NA	NA	NA	NA
BSU_rRNA_5	33153	NA	NA	NA	NA	NA
BSU_rRNA_5	33180	NA	NA	NA	NA	NA
BSU_rRNA_5	33189	NA	NA	NA	NA	NA
BSU_rRNA_5	33221	NA	NA	NA	NA	NA
BSU_rRNA_5	33234	NA	NA	NA	NA	NA
BSU_rRNA_5	33236	NA	NA	NA	NA	NA
BSU_rRNA_5	33241	NA	NA	NA	NA	NA
BSU_rRNA_5	33267	NA	NA	NA	NA	NA
BSU_rRNA_5	33288	NA	NA	NA	NA	NA
BSU_rRNA_5	33305	NA	NA	NA	NA	NA
BSU_rRNA_5	33316	NA	NA	NA	NA	NA
BSU_rRNA_5	33319	NA	NA	NA	NA	NA
BSU_rRNA_5	33354	NA	NA	NA	NA	NA
BSU_rRNA_5	33363	NA	NA	NA	NA	NA
BSU_rRNA_5	33369	NA	NA	NA	NA	NA
BSU_rRNA_5	33405	NA	NA	NA	NA	NA
BSU_rRNA_5	33418	NA	NA	NA	NA	NA
BSU_rRNA_5	33459	NA	NA	NA	NA	NA
BSU_rRNA_5	33477	NA	NA	NA	NA	NA
BSU_rRNA_5	33483	NA	NA	NA	NA	NA
BSU_rRNA_5	33521	NA	NA	NA	NA	NA
BSU_rRNA_5	33556	NA	NA	NA	NA	NA
BSU_rRNA_5	33567	NA	NA	NA	NA	NA
BSU_rRNA_5	33587	NA	NA	NA	NA	NA
BSU_rRNA_5	33609	NA	NA	NA	NA	NA
BSU_rRNA_5	33617	NA	NA	NA	NA	NA
BSU_rRNA_5	33660	NA	NA	NA	NA	NA
BSU_rRNA_5	33665	NA	NA	NA	NA	NA
BSU_rRNA_5	33674	NA	NA	NA	NA	NA
BSU_rRNA_5	33681	NA	NA	NA	NA	NA
BSU_rRNA_5	33699	NA	NA	NA	NA	NA
BSU_rRNA_5	33711	NA	NA	NA	NA	NA
BSU_rRNA_5	33730	NA	NA	NA	NA	NA
BSU_rRNA_5	33758	NA	NA	NA	NA	NA
BSU_rRNA_5	33760	NA	NA	NA	NA	NA
BSU_rRNA_5	33763	NA	NA	NA	NA	NA
BSU_rRNA_5	33802	NA	NA	NA	NA	NA
BSU_rRNA_5	33823	NA	NA	NA	NA	NA
BSU_rRNA_5	33842	NA	NA	NA	NA	NA
BSU_rRNA_5	33860	NA	NA	NA	NA	NA
BSU_rRNA_5	33884	NA	NA	NA	NA	NA
BSU_rRNA_5	33909	NA	NA	NA	NA	NA
BSU_rRNA_5	33935	NA	NA	NA	NA	NA
BSU_rRNA_5	33966	NA	NA	NA	NA	NA
BSU_rRNA_5	33984	NA	NA	NA	NA	NA
BSU_rRNA_5	34013	NA	NA	NA	NA	NA
BSU_rRNA_5	34023	NA	NA	NA	NA	NA
BSU_rRNA_5	34025	NA	NA	NA	NA	NA
BSU_rRNA_5	34057	NA	NA	NA	NA	NA
BSU_rRNA_5	34070	NA	NA	NA	NA	NA
BSU_rRNA_5	34075	NA	NA	NA	NA	NA
BSU_rRNA_5	34103	NA	NA	NA	NA	NA
BSU_rRNA_5	34116	NA	NA	NA	NA	NA
BSU_rRNA_5	34120	NA	NA	NA	NA	NA
BSU_rRNA_5	34122	NA	NA	NA	NA	NA
BSU_rRNA_5	34131	NA	NA	NA	NA	NA
BSU_rRNA_5	34136	NA	NA	NA	NA	NA
BSU_rRNA_5	34156	NA	NA	NA	NA	NA
BSU_rRNA_5	34222	NA	NA	NA	NA	NA
BSU_rRNA_5	34224	NA	NA	NA	NA	NA
BSU_rRNA_5	34227	NA	NA	NA	NA	NA
BSU_rRNA_5	34246	NA	NA	NA	NA	NA
BSU_rRNA_5	34281	NA	NA	NA	NA	NA
BSU_rRNA_5	34294	NA	NA	NA	NA	NA
BSU_rRNA_5	34307	NA	NA	NA	NA	NA
BSU_rRNA_5	34316	NA	NA	NA	NA	NA
BSU_rRNA_5	34323	NA	NA	NA	NA	NA
BSU_rRNA_5	34327	NA	NA	NA	NA	NA
BSU_rRNA_5	34377	NA	NA	NA	NA	NA
BSU_rRNA_5	34380	NA	NA	NA	NA	NA
BSU_rRNA_5	34391	NA	NA	NA	NA	NA
BSU_rRNA_5	34402	NA	NA	NA	NA	NA
BSU_rRNA_5	34416	NA	NA	NA	NA	NA
BSU_rRNA_5	34470	NA	NA	NA	NA	NA
BSU_rRNA_5	34477	NA	NA	NA	NA	NA
BSU_rRNA_5	34531	NA	NA	NA	NA	NA
BSU_rRNA_5	34562	NA	NA	NA	NA	NA
BSU_rRNA_5	34592	NA	NA	NA	NA	NA
BSU_rRNA_5	34636	NA	NA	NA	NA	NA
BSU_rRNA_5	34643	NA	NA	NA	NA	NA
BSU_rRNA_5	34654	NA	NA	NA	NA	NA
BSU_rRNA_5	34663	NA	NA	NA	NA	NA
BSU_rRNA_5	34735	NA	NA	NA	NA	NA
BSU_rRNA_5	34768	NA	NA	NA	NA	NA
BSU_rRNA_5	34776	NA	NA	NA	NA	NA
BSU_rRNA_5	34818	NA	NA	NA	NA	NA
BSU_rRNA_5	34858	NA	NA	NA	NA	NA
BSU_rRNA_5	34861	NA	NA	NA	NA	NA
BSU_rRNA_5	34894	NA	NA	NA	NA	NA
BSU_rRNA_5	34925	NA	NA	NA	NA	NA
BSU_rRNA_5	34929	NA	NA	NA	NA	NA
BSU_rRNA_5	34944	NA	NA	NA	NA	NA
BSU_rRNA_5	34961	NA	NA	NA	NA	NA
BSU_rRNA_5	35009	NA	NA	NA	NA	NA
BSU_rRNA_5	35037	NA	NA	NA	NA	NA
BSU_rRNA_5	35079	NA	NA	NA	NA	NA
BSU_rRNA_5	35082	NA	NA	NA	NA	NA
BSU_rRNA_5	35098	NA	NA	NA	NA	NA
BSU_rRNA_26	35248	NA	NA	NA	NA	NA
BSU_rRNA_26	35274	NA	NA	NA	NA	NA
BSU_rRNA_26	35290	NA	NA	NA	NA	NA
BSU_rRNA_26	35311	NA	NA	NA	NA	NA
BSU_rRNA_26	35337	NA	NA	NA	NA	NA
BSU_00240	35545	NA	NA	NA	NA	NA
BSU_00240	35551	NA	NA	NA	NA	NA
BSU_00240	35557	319	26.6376	319	29.467	1.09805
BSU_00240	35587	NA	NA	NA	NA	NA
BSU_00240	35603	NA	NA	NA	NA	NA
BSU_00240	35605	124	10.3544	132	12.1932	1.15877
BSU_00240	35616	NA	NA	NA	NA	NA
BSU_00240	35622	103	8.60085	93	8.59069	0.998852
BSU_00240	35640	NA	NA	NA	NA	NA
BSU_00240	35647	11	0.918537	19	1.75509	1.62887
BSU_00240	35669	NA	NA	NA	NA	NA
BSU_00240	35678	NA	NA	NA	NA	NA
BSU_00240	35682	NA	NA	NA	NA	NA
BSU_00240	35691	NA	NA	NA	NA	NA
BSU_00240	35704	182	15.1976	183	16.9043	1.10337
BSU_00240	35715	444	37.0755	529	48.8653	1.26818
BSU_00240	35717	NA	NA	NA	NA	NA
BSU_00240	35723	NA	NA	NA	NA	NA
BSU_00250	35879	NA	NA	NA	NA	NA
BSU_00250	35883	NA	NA	NA	NA	NA
BSU_00250	35912	NA	NA	NA	NA	NA
BSU_00250	35930	NA	NA	NA	NA	NA
BSU_00250	35948	29	2.4216	22	2.03221	0.829737
BSU_00250	35952	NA	NA	NA	NA	NA
BSU_00250	35959	NA	NA	NA	NA	NA
BSU_00250	35984	449	37.493	543	50.1585	1.28268
BSU_00250	35986	278	23.2139	303	27.989	1.18168
BSU_00250	35988	390	32.5663	462	42.6763	1.2626
BSU_00250	35990	182	15.1976	231	21.3382	1.3296
BSU_00250	36017	NA	NA	NA	NA	NA
BSU_00250	36024	NA	NA	NA	NA	NA
BSU_00250	36052	253	21.1264	264	24.3865	1.13938
BSU_00250	36058	275	22.9634	264	24.3865	1.0584
BSU_00250	36063	55	4.59269	59	5.45001	1.16623
BSU_00250	36074	54	4.50918	38	3.51017	0.756753
BSU_00250	36105	NA	NA	NA	NA	NA
BSU_00250	36126	NA	NA	9	0.831357	NA
BSU_00250	36144	NA	NA	NA	NA	NA
BSU_00250	36164	NA	NA	NA	NA	NA
BSU_00250	36184	NA	NA	NA	NA	NA
BSU_00250	36217	NA	NA	NA	NA	NA
BSU_00250	36238	NA	NA	NA	NA	NA
BSU_00250	36277	NA	NA	NA	NA	NA
BSU_00250	36287	NA	NA	NA	NA	NA
BSU_00250	36329	NA	NA	NA	NA	NA
BSU_00250	36351	NA	NA	NA	NA	NA
BSU_00250	36371	22	1.83707	12	1.10848	0.509344
BSU_00250	36383	NA	NA	NA	NA	NA
BSU_00250	36428	NA	NA	NA	NA	NA
BSU_00250	36449	136	11.3565	133	12.2856	1.07638
BSU_00250	36457	NA	NA	NA	NA	NA
BSU_00260	36504	120	10.0204	140	12.9322	1.24776
BSU_00260	36506	584	48.766	688	63.5526	1.25723
BSU_00260	36515	59	4.9267	84	7.75933	1.44116
BSU_00260	36537	99	8.26684	80	7.38984	0.891079
BSU_00260	36542	NA	NA	NA	NA	NA
BSU_00260	36548	NA	NA	NA	NA	NA
BSU_00260	36566	154	12.8595	153	14.1331	1.09172
BSU_00260	36587	71	5.92874	58	5.35763	0.901624
BSU_00260	36657	NA	NA	NA	NA	NA
BSU_00260	36663	NA	NA	NA	NA	NA
BSU_00260	36680	NA	NA	NA	NA	NA
BSU_00260	36682	NA	NA	NA	NA	NA
BSU_00260	36702	121	10.1039	125	11.5466	1.12963
BSU_00260	36726	51	4.25867	63	5.8195	1.30328
BSU_00260	36732	NA	NA	NA	NA	NA
BSU_00260	36773	NA	NA	NA	NA	NA
BSU_00260	36806	63	5.26071	96	8.86781	1.50714
BSU_00260	36828	71	5.92874	55	5.08051	0.850042
BSU_00260	36866	NA	NA	NA	NA	NA
BSU_00260	36894	NA	NA	NA	NA	NA
BSU_00260	36898	NA	NA	NA	NA	NA
BSU_00260	36920	NA	NA	NA	NA	NA
BSU_00260	36951	30	2.5051	27	2.49407	0.995714
BSU_00260	36962	NA	NA	NA	NA	NA
BSU_00260	36983	NA	NA	NA	NA	NA
BSU_00260	36992	242	20.2078	266	24.5712	1.18989
BSU_00260	36994	124	10.3544	124	11.4543	1.09804
BSU_00260	37005	NA	NA	NA	NA	NA
BSU_00260	37012	NA	NA	NA	NA	NA
BSU_00260	37033	148	12.3585	139	12.8398	1.03711
BSU_00260	37035	NA	NA	NA	NA	NA
BSU_00260	37067	NA	NA	NA	NA	NA
BSU_00260	37119	180	15.0306	173	15.9805	1.05952
BSU_00260	37151	NA	NA	NA	NA	NA
BSU_00260	37172	NA	NA	NA	NA	NA
BSU_00260	37176	NA	NA	NA	NA	NA
BSU_00260	37212	14	1.16905	23	2.12458	1.5802
BSU_00260	37251	26	2.17109	19	1.75509	0.793409
BSU_00260	37265	NA	NA	NA	NA	NA
BSU_00260	37307	NA	NA	NA	NA	NA
BSU_00260	37343	NA	NA	NA	NA	NA
BSU_00260	37379	93	7.76582	107	9.88391	1.23424
BSU_00260	37386	26	2.17109	23	2.12458	0.978968
BSU_00260	37424	38	3.17313	44	4.06441	1.24043
BSU_00260	37434	NA	NA	NA	NA	NA
BSU_00260	37476	323	26.9716	326	30.1136	1.10703
BSU_00260	37478	135	11.273	134	12.378	1.09082
BSU_00260	37482	66	5.51122	85	7.8517	1.34376
BSU_00260	37508	NA	NA	NA	NA	NA
BSU_00260	37511	151	12.609	182	16.8119	1.2794
BSU_00260	37536	NA	NA	NA	NA	NA
BSU_00260	37538	80	6.68027	90	8.31357	1.21244
BSU_00260	37620	NA	NA	NA	NA	NA
BSU_00260	37625	NA	NA	NA	NA	NA
BSU_00270	37733	116	9.68639	116	10.7153	1.09804
BSU_00270	37735	NA	NA	NA	NA	NA
BSU_00270	37737	NA	NA	11	1.0161	NA
BSU_00270	37745	24	2.00408	25	2.30932	1.13769
BSU_00270	37824	NA	NA	NA	NA	NA
BSU_00270	37832	NA	NA	NA	NA	NA
BSU_00270	37859	NA	NA	NA	NA	NA
BSU_00270	37908	NA	NA	NA	NA	NA
BSU_00270	37937	128	10.6884	166	15.3339	1.35053
BSU_00270	37939	20	1.67007	25	2.30932	1.31477
BSU_00270	37967	NA	NA	NA	NA	NA
BSU_00270	37974	NA	NA	NA	NA	NA
BSU_00270	37991	NA	NA	NA	NA	NA
BSU_00270	38003	NA	NA	NA	NA	NA
BSU_00270	38025	19	1.58656	18	1.66271	1.04553
BSU_00270	38052	NA	NA	NA	NA	NA
BSU_00270	38060	NA	NA	NA	NA	NA
BSU_00270	38098	NA	NA	NA	NA	NA
BSU_00270	38136	NA	NA	NA	NA	NA
BSU_00270	38160	NA	NA	NA	NA	NA
BSU_00270	38179	NA	NA	NA	NA	NA
BSU_00270	38201	NA	NA	NA	NA	NA
BSU_00270	38218	NA	NA	NA	NA	NA
BSU_00270	38221	NA	NA	NA	NA	NA
BSU_00270	38229	NA	NA	NA	NA	NA
BSU_00270	38253	NA	NA	NA	NA	NA
BSU_00270	38269	21	1.75357	22	2.03221	1.14323
BSU_00270	38313	NA	NA	NA	NA	NA
BSU_00270	38318	NA	NA	NA	NA	NA
BSU_00270	38345	28	2.3381	38	3.51017	1.39464
BSU_00270	38361	24	2.00408	35	3.23305	1.46449
BSU_00270	38413	NA	NA	NA	NA	NA
BSU_00270	38442	NA	NA	NA	NA	NA
BSU_00270	38464	NA	NA	NA	NA	NA
BSU_00270	38468	NA	NA	NA	NA	NA
BSU_00270	38477	NA	NA	NA	NA	NA
BSU_00270	38497	NA	NA	NA	NA	NA
BSU_00270	38505	NA	NA	NA	NA	NA
BSU_00270	38516	NA	NA	NA	NA	NA
BSU_00270	38520	NA	NA	NA	NA	NA
BSU_00270	38533	NA	NA	NA	NA	NA
BSU_00270	38537	62	5.17721	53	4.89577	0.945713
BSU_00270	38544	30	2.5051	37	3.4178	1.30173
BSU_00270	38547	12	1.00204	10	0.92373	0.920967
BSU_00270	38549	NA	NA	NA	NA	NA
BSU_00270	38585	NA	NA	NA	NA	NA
BSU_00270	38595	NA	NA	NA	NA	NA
BSU_00270	38616	NA	NA	NA	NA	NA
BSU_00270	38634	NA	NA	NA	NA	NA
BSU_00270	38643	NA	NA	NA	NA	NA
BSU_00270	38669	NA	NA	NA	NA	NA
BSU_00270	38707	NA	NA	NA	NA	NA
BSU_00270	38709	NA	NA	NA	NA	NA
BSU_00270	38726	NA	NA	NA	NA	NA
BSU_00270	38741	NA	NA	NA	NA	NA
BSU_00270	38807	NA	NA	NA	NA	NA
BSU_00270	38823	NA	NA	NA	NA	NA
BSU_00270	38901	NA	NA	NA	NA	NA
BSU_00270	38914	NA	NA	NA	NA	NA
BSU_00270	38930	80	6.68027	109	10.0687	1.39847
BSU_00270	38940	NA	NA	NA	NA	NA
BSU_00270	38950	NA	NA	NA	NA	NA
BSU_00270	38982	NA	NA	NA	NA	NA
BSU_00270	38994	NA	NA	NA	NA	NA
BSU_00270	39004	NA	NA	NA	NA	NA
BSU_00270	39015	NA	NA	NA	NA	NA
BSU_00270	39027	NA	NA	NA	NA	NA
BSU_00270	39044	48	4.00816	36	3.32543	0.818637
BSU_00270	39108	NA	NA	NA	NA	NA
BSU_00270	39131	13	1.08554	25	2.30932	1.73316
BSU_00270	39139	10	0.835034	18	1.66271	1.66892
BSU_00270	39141	15	1.25255	14	1.29322	1.03104
BSU_00270	39143	64	5.34422	69	6.37374	1.1711
BSU_00280	39169	NA	NA	NA	NA	NA
BSU_00280	39173	NA	NA	NA	NA	NA
BSU_00280	39176	NA	NA	NA	NA	NA
BSU_00280	39235	NA	NA	NA	NA	NA
BSU_00280	39260	NA	NA	NA	NA	NA
BSU_00280	39286	NA	NA	NA	NA	NA
BSU_00280	39290	NA	NA	NA	NA	NA
BSU_00280	39305	NA	NA	NA	NA	NA
BSU_00280	39314	NA	NA	NA	NA	NA
BSU_00280	39332	NA	NA	NA	NA	NA
BSU_00280	39334	NA	NA	NA	NA	NA
BSU_00280	39337	NA	NA	NA	NA	NA
BSU_00280	39364	NA	NA	NA	NA	NA
BSU_00280	39366	NA	NA	NA	NA	NA
BSU_00280	39391	NA	NA	NA	NA	NA
BSU_00280	39403	NA	NA	NA	NA	NA
BSU_00280	39415	NA	NA	NA	NA	NA
BSU_00280	39428	NA	NA	NA	NA	NA
BSU_00280	39451	NA	NA	NA	NA	NA
BSU_00280	39468	NA	NA	NA	NA	NA
BSU_00280	39477	NA	NA	NA	NA	NA
BSU_00280	39515	NA	NA	NA	NA	NA
BSU_00280	39536	NA	NA	NA	NA	NA
BSU_00280	39550	NA	NA	NA	NA	NA
BSU_00280	39558	NA	NA	NA	NA	NA
BSU_00280	39593	NA	NA	NA	NA	NA
BSU_00280	39597	NA	NA	NA	NA	NA
BSU_00280	39634	NA	NA	NA	NA	NA
BSU_00280	39653	NA	NA	NA	NA	NA
BSU_00280	39661	NA	NA	NA	NA	NA
BSU_00280	39672	NA	NA	NA	NA	NA
BSU_00280	39757	NA	NA	NA	NA	NA
BSU_00290	39881	NA	NA	NA	NA	NA
BSU_00290	39893	NA	NA	NA	NA	NA
BSU_00290	39929	NA	NA	NA	NA	NA
BSU_00290	39981	NA	NA	NA	NA	NA
BSU_00290	39993	NA	NA	NA	NA	NA
BSU_00290	40002	55	4.59269	70	6.46611	1.33227
BSU_00290	40020	NA	NA	NA	NA	NA
BSU_00290	40022	49	4.09167	68	6.28136	1.41631
BSU_00290	40032	10	0.835034	16	1.47797	1.55453
BSU_00290	40050	NA	NA	NA	NA	NA
BSU_00290	40091	56	4.67619	79	7.29747	1.43224
BSU_00290	40120	NA	NA	NA	NA	NA
BSU_00290	40129	NA	NA	NA	NA	NA
BSU_00290	40163	102	8.51735	65	6.00424	0.660418
BSU_00290	40198	NA	NA	NA	NA	NA
BSU_00300	40221	NA	NA	NA	NA	NA
BSU_00300	40224	56	4.67619	51	4.71102	1.00721
BSU_00300	40230	NA	NA	NA	NA	NA
BSU_00300	40232	27	2.25459	25	2.30932	1.0233
BSU_00300	40236	80	6.68027	105	9.69916	1.36216
BSU_00300	40242	121	10.1039	135	12.4704	1.20438
BSU_00300	40244	NA	NA	NA	NA	NA
BSU_00300	40248	40	3.34014	40	3.69492	1.09804
BSU_00300	40251	30	2.5051	38	3.51017	1.32763
BSU_00300	40296	38	3.17313	53	4.89577	1.42118
BSU_00300	40344	NA	NA	NA	NA	NA
BSU_00300	40355	NA	NA	NA	NA	NA
BSU_00300	40362	NA	NA	NA	NA	NA
BSU_00300	40364	101	8.43384	97	8.96018	1.0588
BSU_00300	40385	NA	NA	NA	NA	NA
BSU_00300	40404	NA	NA	NA	NA	NA
BSU_00300	40412	NA	NA	NA	NA	NA
BSU_00300	40422	45	3.75765	52	4.8034	1.23847
BSU_00300	40501	NA	NA	NA	NA	NA
BSU_00300	40538	NA	NA	NA	NA	NA
BSU_00300	40553	72	6.01224	58	5.35763	0.88804
BSU_00300	40560	NA	NA	NA	NA	NA
BSU_00300	40611	NA	NA	NA	NA	NA
BSU_00300	40622	NA	NA	NA	NA	NA
BSU_00300	40631	NA	NA	NA	NA	NA
BSU_00300	40634	NA	NA	NA	NA	NA
BSU_00300	40638	56	4.67619	53	4.89577	1.04457
BSU_00300	40645	NA	NA	NA	NA	NA
BSU_00300	40651	NA	NA	NA	NA	NA
BSU_00310	40672	NA	NA	NA	NA	NA
BSU_00310	40720	NA	NA	NA	NA	NA
BSU_00310	40722	NA	NA	NA	NA	NA
BSU_00310	40724	NA	NA	NA	NA	NA
BSU_00310	40727	NA	NA	NA	NA	NA
BSU_00310	40730	NA	NA	NA	NA	NA
BSU_00310	40747	NA	NA	NA	NA	NA
BSU_00310	40758	NA	NA	NA	NA	NA
BSU_00310	40871	NA	NA	NA	NA	NA
BSU_00310	40879	NA	NA	NA	NA	NA
BSU_00310	40927	NA	NA	NA	NA	NA
BSU_00310	40973	NA	NA	NA	NA	NA
BSU_00310	40994	NA	NA	NA	NA	NA
BSU_00310	41004	NA	NA	NA	NA	NA
BSU_00310	41006	NA	NA	NA	NA	NA
BSU_00310	41009	NA	NA	NA	NA	NA
BSU_00310	41065	NA	NA	NA	NA	NA
BSU_00310	41122	NA	NA	NA	NA	NA
BSU_00310	41129	NA	NA	NA	NA	NA
BSU_00310	41222	NA	NA	NA	NA	NA
BSU_00310	41249	NA	NA	NA	NA	NA
BSU_00310	41252	NA	NA	NA	NA	NA
BSU_00310	41257	NA	NA	NA	NA	NA
BSU_00310	41275	NA	NA	NA	NA	NA
BSU_00310	41303	NA	NA	NA	NA	NA
BSU_00310	41317	NA	NA	NA	NA	NA
BSU_00310	41325	NA	NA	NA	NA	NA
BSU_00310	41335	NA	NA	NA	NA	NA
BSU_00310	41366	NA	NA	NA	NA	NA
BSU_00310	41426	NA	NA	NA	NA	NA
BSU_00310	41434	NA	NA	NA	NA	NA
BSU_00310	41440	NA	NA	NA	NA	NA
BSU_00310	41442	NA	NA	NA	NA	NA
BSU_00310	41467	NA	NA	NA	NA	NA
BSU_00310	41480	NA	NA	NA	NA	NA
BSU_00310	41490	NA	NA	NA	NA	NA
BSU_00310	41500	NA	NA	NA	NA	NA
BSU_00310	41512	NA	NA	NA	NA	NA
BSU_00310	41527	NA	NA	NA	NA	NA
BSU_00310	41549	NA	NA	NA	NA	NA
BSU_00310	41560	NA	NA	NA	NA	NA
BSU_00310	41572	NA	NA	NA	NA	NA
BSU_00310	41608	NA	NA	NA	NA	NA
BSU_00310	41617	NA	NA	NA	NA	NA
BSU_00310	41635	NA	NA	NA	NA	NA
BSU_00310	41652	NA	NA	NA	NA	NA
BSU_00320	41660	NA	NA	NA	NA	NA
BSU_00320	41667	NA	NA	NA	NA	NA
BSU_00320	41683	NA	NA	NA	NA	NA
BSU_00320	41695	NA	NA	NA	NA	NA
BSU_00320	41700	NA	NA	NA	NA	NA
BSU_00320	41702	NA	NA	NA	NA	NA
BSU_00320	41705	NA	NA	NA	NA	NA
BSU_00320	41728	NA	NA	NA	NA	NA
BSU_00320	41730	10	0.835034	NA	NA	0
BSU_00320	41748	NA	NA	NA	NA	NA
BSU_00320	41754	NA	NA	NA	NA	NA
BSU_00320	41777	NA	NA	NA	NA	NA
BSU_00320	41790	NA	NA	NA	NA	NA
BSU_00320	41800	NA	NA	NA	NA	NA
BSU_00320	41847	NA	NA	NA	NA	NA
BSU_00320	41880	NA	NA	NA	NA	NA
BSU_00320	41890	NA	NA	NA	NA	NA
BSU_00320	41904	NA	NA	NA	NA	NA
BSU_00320	41917	NA	NA	NA	NA	NA
BSU_00320	41953	NA	NA	NA	NA	NA
BSU_00320	41992	NA	NA	NA	NA	NA
BSU_00320	42005	NA	NA	NA	NA	NA
BSU_00320	42034	NA	NA	NA	NA	NA
BSU_00320	42045	NA	NA	NA	NA	NA
BSU_00320	42061	NA	NA	NA	NA	NA
BSU_00320	42067	NA	NA	NA	NA	NA
BSU_00320	42193	NA	NA	NA	NA	NA
BSU_00320	42222	12	1.00204	NA	NA	0
BSU_00320	42229	NA	NA	NA	NA	NA
BSU_00320	42270	NA	NA	NA	NA	NA
BSU_00320	42275	NA	NA	NA	NA	NA
BSU_00320	42290	58	4.8432	35	3.23305	0.607478
BSU_00320	42319	NA	NA	NA	NA	NA
BSU_00320	42321	NA	NA	NA	NA	NA
BSU_00320	42334	17	1.41956	12	1.10848	0.759756
BSU_00320	42369	NA	NA	NA	NA	NA
BSU_00320	42373	NA	NA	NA	NA	NA
BSU_00320	42405	NA	NA	NA	NA	NA
BSU_00320	42423	NA	NA	NA	NA	NA
BSU_00320	42428	132	11.0224	152	14.0407	1.23507
BSU_00320	42430	129	10.7719	94	8.68306	0.790629
BSU_00320	42462	NA	NA	NA	NA	NA
BSU_00320	42482	89	7.4318	100	9.2373	1.21123
BSU_00330	42504	102	8.51735	31	2.86356	-0.0586805
BSU_00330	42515	62	5.17721	28	2.58644	0.325981
BSU_00330	42522	57	4.75969	25	2.30932	0.297576
BSU_00330	42531	113	9.43588	57	5.26526	0.433392
BSU_00330	42536	244	20.3748	142	13.117	0.572271
BSU_00330	42559	NA	NA	NA	NA	NA
BSU_00330	42588	NA	NA	NA	NA	NA
BSU_00330	42620	159	13.277	73	6.74323	0.34199
BSU_00330	42660	20	1.67007	NA	NA	0
BSU_00330	42693	NA	NA	NA	NA	NA
BSU_00330	42732	32	2.67211	13	1.20085	0.22317
BSU_00330	42734	125	10.4379	68	6.28136	0.506749
BSU_00330	42745	60	5.0102	40	3.69492	0.704241
BSU_00330	42750	NA	NA	NA	NA	NA
BSU_00330	42766	NA	NA	NA	NA	NA
BSU_00330	42783	NA	NA	NA	NA	NA
BSU_00330	42799	84	7.01429	37	3.4178	0.30173
BSU_00330	42845	52	4.34218	63	5.8195	1.28442
BSU_00330	42849	NA	NA	NA	NA	NA
BSU_00330	42856	NA	NA	NA	NA	NA
BSU_00340	42927	174	14.5296	201	18.567	1.23815
BSU_00340	42945	150	12.5255	179	16.5348	1.26971
BSU_00340	42950	498	41.5847	543	50.1585	1.18207
BSU_00340	42978	80	6.68027	85	7.8517	1.15693
BSU_00340	43037	163	13.6111	157	14.5026	1.06162
BSU_00340	43071	162	13.5276	186	17.1814	1.23222
BSU_00340	43087	72	6.01224	96	8.86781	1.37745
BSU_00340	43108	139	11.607	152	14.0407	1.18488
BSU_00340	43162	105	8.76786	106	9.79154	1.10725
BSU_00340	43184	488	40.7497	507	46.8331	1.13515
BSU_00340	43186	322	26.8881	355	32.7924	1.19281
BSU_00340	43189	504	42.0857	611	56.4399	1.28504
BSU_00340	43215	231	19.2893	274	25.3102	1.26385
BSU_00340	43255	NA	NA	NA	NA	NA
BSU_00340	43262	90	7.51531	122	11.2695	1.39351
BSU_00340	43289	68	5.67823	61	5.63475	0.992535
BSU_00340	43294	NA	NA	NA	NA	NA
BSU_00340	43475	NA	NA	NA	NA	NA
[truncated: 182,901 more rows]
